# Supplementary material for: Cohort-specific imputation of gene expression improves prediction of warfarin dose for African Americans
Source: Genome Med. 2017 Nov 24;9:98. doi: 10.1186/s13073-017-0495-0 (PMC5702158; doi:10.1186/s13073-017-0495-0)
Supplement: Supplementary file 2 — A zip files containing the four imputed data files WarfarinData.zip. (ZIP 997 kb) [file 13073_2017_495_MOESM2_ESM.zip]

Archive with 4 entries (4 files):
- EUR_validation.txt
- EUR_train.txt
- AA_validation.txt
- AA_train.txt
