# Supplementary material for: Cohort-specific imputation of gene expression improves prediction of warfarin dose for African Americans
Source: Genome Med. 2017 Nov 24;9:98. doi: 10.1186/s13073-017-0495-0 (PMC5702158; doi:10.1186/s13073-017-0495-0)
Supplement: Supplementary file 2 — A zip files containing the four imputed data files WarfarinData.zip. (ZIP 997 kb) [file 13073_2017_495_MOESM2_ESM.zip › EUR_validation.txt]

Dependant Variable	Adipose_Subcutaneous	Adipose_Subcutaneous	Adipose_Subcutaneous	Adipose_Subcutaneous	Adipose_Subcutaneous	Adipose_Subcutaneous	Adipose_Subcutaneous	Adipose_Subcutaneous	Adipose_Subcutaneous	Adipose_Subcutaneous	Adipose_Subcutaneous	Adipose_Subcutaneous	Adipose_Subcutaneous	Adipose_Subcutaneous	Adipose_Subcutaneous	Adipose_Subcutaneous	Adipose_Subcutaneous	Adipose_Subcutaneous	Adipose_Subcutaneous	Adipose_Subcutaneous	Adipose_Subcutaneous	Adipose_Subcutaneous	Adipose_Subcutaneous	Adipose_Subcutaneous	Adipose_Subcutaneous	Adipose_Subcutaneous	Adipose_Subcutaneous	Adipose_Subcutaneous	Adipose_Subcutaneous	Adipose_Subcutaneous	Adipose_Subcutaneous	Adipose_Subcutaneous	Adipose_Visceral_Omentum	Adipose_Visceral_Omentum	Adipose_Visceral_Omentum	Adipose_Visceral_Omentum	Adipose_Visceral_Omentum	Adipose_Visceral_Omentum	Adipose_Visceral_Omentum	Adrenal_Gland	Adrenal_Gland	Adrenal_Gland	Adrenal_Gland	Adrenal_Gland	Adrenal_Gland	Adrenal_Gland	Adrenal_Gland	Adrenal_Gland	Adrenal_Gland
Residuals	ALOX5	GCLM	F7	PSEN1	NCOA1	CRKL	LGALS2	UBE2I	CAV1	GGCX	F10	PROZ	RAF1	ARRB1	CYP2C9	CYP2C8	CYP1A1	AKT1	EGFR	ITGB1	PRKCA	LRP8	BGLAP	LRPAP1	SERPINF2	HSPA4	SMAD2	F2R	GAS6	PROS1	DLL1	CSNK2B	GCLM	NCOA1	GGCX	RAC1	PRKCA	SERPINF2	F2R	GCLC	ALOX5	NCOA1	CRKL	CUBN	ITGA4	GGCX	PROZ	SNAP25	RAC1
4.8947	-0.077534	0.29405	0.11369	-5.4305e-07	-0.070291	0.27176	0.020576	-4.8376e-06	-2.0369e-05	0.027321	-0.10617	0.15729	0.0069683	-0.12578	0.035545	2.7178e-08	-0.051404	-5.0095e-06	-1.3448e-07	-2.9746e-06	0.023533	2.3603e-06	-0.014338	0.033102	4.8044e-07	-2.1813e-07	3.1778e-06	0.17749	-0.083304	-0.048837	-1.8024e-07	-1.298e-05	-0.20755	0.18975	0.0032115	-0.054103	2.9817e-07	-1.2326e-06	0.11873	-0.092361	2.8145e-06	-0.60147	7.1081e-06	-0.064533	-0.20583	0.11202	0.22037	0.07342	3.6696e-05
-1.5599	0.17314	0.057737	0.12317	-5.4305e-07	0.15029	0.15001	0.020576	-4.8376e-06	-2.0369e-05	0.027321	-0.10617	0.15729	-0.037424	-0.11233	-0.030344	2.7178e-08	0.12928	-5.0095e-06	-1.3448e-07	-2.9746e-06	-0.06638	2.3603e-06	-0.014338	-0.021427	4.8044e-07	-2.1813e-07	3.1778e-06	0.26488	0.26034	-0.3243	-1.8024e-07	-1.298e-05	-0.27294	0.1921	-0.08361	-0.22605	2.9817e-07	-1.2326e-06	0.0065708	-0.017892	2.8145e-06	-0.23525	7.1081e-06	-0.30088	0.092266	-0.044094	-0.20286	0.18192	3.6696e-05
23.286	0.29872	-0.055971	0.011706	-5.4305e-07	0.0044391	0.3173	0.020576	-4.8376e-06	-2.0369e-05	0.027321	-0.10617	0.15729	-0.037424	-0.12515	0.015963	2.7178e-08	0.0098073	-5.0095e-06	-1.3448e-07	-2.9746e-06	0.023533	2.3603e-06	-0.014338	-0.15715	4.8044e-07	-2.1813e-07	3.1778e-06	-0.074034	0.087051	-0.2606	-1.8024e-07	-1.298e-05	0.041608	-0.011702	-0.0096639	-0.014291	2.9817e-07	-1.2326e-06	-0.083769	-0.017892	2.8145e-06	-0.20969	7.1081e-06	0.41599	0.23107	-0.044094	0.28792	-0.28608	3.6696e-05
0.63443	-0.038534	-0.054564	-0.082349	-5.4305e-07	0.23906	0.45745	0.020576	-4.8376e-06	-2.0369e-05	-0.13428	0.043067	0.15729	-0.0010546	-0.11233	0.0097058	2.7178e-08	-0.042271	-5.0095e-06	-1.3448e-07	-2.9746e-06	-0.06638	2.3603e-06	-0.014338	-0.27879	4.8044e-07	-2.1813e-07	3.1778e-06	-0.38379	-0.06312	-0.12752	-1.8024e-07	-1.298e-05	0.2505	-0.32111	-0.054509	-0.08031	2.9817e-07	-1.2326e-06	-0.18055	-0.19881	2.8145e-06	-0.039356	7.1081e-06	-0.28992	0.11231	-0.13604	-0.083745	0.20309	3.6696e-05
35.272	0.087104	-0.13025	0.046898	-5.4305e-07	-0.083944	0.20597	0.020576	-4.8376e-06	-2.0369e-05	-0.087014	0.043067	-0.15856	-0.037424	-0.11233	0.0097058	2.7178e-08	-0.11718	-5.0095e-06	-1.3448e-07	-2.9746e-06	0.023533	2.3603e-06	-0.014338	-0.13428	4.8044e-07	-2.1813e-07	3.1778e-06	0.25529	-0.013854	-0.062429	-1.8024e-07	-1.298e-05	-0.1515	0.22263	-0.23241	-0.21775	2.9817e-07	-1.2326e-06	0.019867	0.31196	2.8145e-06	-0.42571	7.1081e-06	-0.096325	0.13312	-0.13604	-0.077662	-0.14876	3.6696e-05
15.777	0.12738	0.039581	0.080054	-5.4305e-07	0.17953	0.035834	-0.23491	-4.8376e-06	-2.0369e-05	-0.18154	-0.028191	0.15729	-0.037424	0.010703	0.019216	2.7178e-08	-0.11718	-5.0095e-06	-1.3448e-07	-2.9746e-06	0.023533	2.3603e-06	-0.014338	-0.36101	4.8044e-07	-2.1813e-07	3.1778e-06	0.036658	0.024913	0.047848	-1.8024e-07	-1.298e-05	0.49798	0.054177	-0.26602	0.052417	2.9817e-07	-1.2326e-06	0.080283	-0.27328	2.8145e-06	0.28203	7.1081e-06	0.2993	0.13629	0.020069	0.22421	-0.16257	3.6696e-05
2.6765	-0.28561	0.10055	-0.03851	-5.4305e-07	-0.31372	-0.7005	-0.23491	-4.8376e-06	-2.0369e-05	0.027321	-0.070394	0.15729	-0.077704	-0.11233	0.0097058	2.7178e-08	0.17222	-5.0095e-06	-1.3448e-07	-2.9746e-06	-0.06638	2.3603e-06	0.028176	0.19326	4.8044e-07	-2.1813e-07	3.1778e-06	-0.029071	0.050884	-0.0063619	-1.8024e-07	-1.298e-05	0.40305	-0.292	-0.067121	-0.027897	2.9817e-07	-1.2326e-06	-0.099928	-0.092361	2.8145e-06	-0.077575	7.1081e-06	0.02388	0.063066	-0.044094	0.087932	0.016948	3.6696e-05
15.894	0.018397	-0.071298	0.11295	-5.4305e-07	0.17866	0.85625	0.020576	-4.8376e-06	-2.0369e-05	-0.019944	-0.028476	0.15729	0.0066251	-0.11233	0.017684	2.7178e-08	0.19146	-5.0095e-06	-1.3448e-07	-2.9746e-06	0.023533	2.3603e-06	0.006919	0.19816	4.8044e-07	-2.1813e-07	3.1778e-06	-0.03997	0.094363	-0.012207	-1.8024e-07	-1.298e-05	0.44731	0.25188	0.03683	-0.14907	2.9817e-07	-1.2326e-06	0.012237	-0.1393	2.8145e-06	0.28865	7.1081e-06	0.13617	0.094911	-0.044094	-0.4054	0.16862	3.6696e-05
13.332	0.14377	-0.0091536	0.1783	-5.4305e-07	0.0044391	0.86798	0.020576	-4.8376e-06	-2.0369e-05	0.027321	-0.070394	-0.15856	-0.037424	-0.12515	-0.030344	2.7178e-08	0.054369	-5.0095e-06	-1.3448e-07	-2.9746e-06	0.023533	2.3603e-06	-0.014338	-0.38667	4.8044e-07	-2.1813e-07	3.1778e-06	0.1921	-0.045168	-0.36843	-1.8024e-07	-1.298e-05	-0.42036	-0.21147	-0.067121	-0.14537	2.9817e-07	-1.2326e-06	0.02672	-0.017892	2.8145e-06	-0.20969	7.1081e-06	0.22241	-0.015433	-0.044094	-0.17549	0.0037635	3.6696e-05
5.427	0.12599	0.24126	0.10347	-5.4305e-07	-0.032926	0.44371	0.020576	-4.8376e-06	-2.0369e-05	0.14166	-0.070394	0.15729	-0.037424	-0.12578	-0.030344	2.7178e-08	-0.043887	-5.0095e-06	-1.3448e-07	-2.9746e-06	0.023533	2.3603e-06	-0.014338	-0.33001	4.8044e-07	-2.1813e-07	3.1778e-06	0.29406	-0.21262	-0.063346	-1.8024e-07	-1.298e-05	0.062855	0.010824	0.064546	0.071733	2.9817e-07	-1.2326e-06	0.1723	0.31196	2.8145e-06	0.28865	7.1081e-06	0.015975	-0.47144	0.11202	0.31545	0.033618	3.6696e-05
14.27	0.098456	0.1325	0.17293	-5.4305e-07	0.17953	-0.32448	0.020576	-4.8376e-06	-2.0369e-05	0.14166	0.043067	0.15729	0.040075	-0.12578	0.015963	2.7178e-08	0.10637	-5.0095e-06	-1.3448e-07	-2.9746e-06	-0.06638	2.3603e-06	-0.014338	-0.023715	4.8044e-07	-2.1813e-07	3.1778e-06	0.27024	0.035215	-0.11173	-1.8024e-07	-1.298e-05	0.23316	0.078829	0.027832	0.071733	2.9817e-07	-1.2326e-06	0.092861	-0.39468	2.8145e-06	0.28865	7.1081e-06	0.50693	-0.55922	0.20397	-0.021061	0.10002	3.6696e-05
15.021	0.19109	0.12264	0.063829	-5.4305e-07	-0.093135	-0.72408	-0.23491	-4.8376e-06	-2.0369e-05	-0.18154	-0.070394	-0.47441	0.0069683	-0.11233	0.027194	2.7178e-08	-0.070877	-5.0095e-06	-1.3448e-07	-2.9746e-06	0.023533	2.3603e-06	0.006919	0.0030444	4.8044e-07	-2.1813e-07	3.1778e-06	0.25709	0.1591	-0.2118	-1.8024e-07	-1.298e-05	0.03532	-0.32603	0.1601	-0.14907	2.9817e-07	-1.2326e-06	0.069849	-0.064826	2.8145e-06	-0.077575	7.1081e-06	0.090589	0.23856	-0.13604	-0.49286	-0.00096582	3.6696e-05
45.397	-0.14501	0.029302	0.05666	-5.4305e-07	-0.048321	-0.64708	0.27607	-4.8376e-06	-2.0369e-05	-0.18154	-0.070394	0.15729	-0.077704	-0.12578	0.015963	2.7178e-08	0.32999	-5.0095e-06	-1.3448e-07	-2.9746e-06	0.023533	2.3603e-06	0.006919	-0.10552	4.8044e-07	-2.1813e-07	3.1778e-06	-0.10712	0.024913	0.13655	-1.8024e-07	-1.298e-05	0.078113	0.2212	-0.26602	0.3518	2.9817e-07	-1.2326e-06	-0.099928	0.31196	2.8145e-06	-0.20969	7.1081e-06	-0.018454	-0.23978	0.020069	-0.081185	-0.11649	3.6696e-05
15.636	-0.045718	0.065606	0.1186	-5.4305e-07	-0.23987	1.0186	0.020576	-4.8376e-06	-2.0369e-05	-0.019944	0.043067	0.15729	0.051361	-0.12578	0.0097058	2.7178e-08	0.22592	-5.0095e-06	-1.3448e-07	-2.9746e-06	0.023533	2.3603e-06	0.028176	0.42987	4.8044e-07	-2.1813e-07	3.1778e-06	0.21567	-0.050933	0.28117	-1.8024e-07	-1.298e-05	-0.25422	-0.13092	-0.13745	-0.027897	2.9817e-07	-1.2326e-06	0.18201	0.2375	2.8145e-06	0.11832	7.1081e-06	-0.25934	-0.097324	-0.044094	0.21862	0.07342	3.6696e-05
22.191	0.22176	-0.13028	0.054345	-5.4305e-07	0.0044391	0.35071	-0.23491	-4.8376e-06	-2.0369e-05	-0.019944	-0.070394	-0.15856	-0.033311	-0.11233	0.012958	2.7178e-08	-0.16926	-5.0095e-06	-1.3448e-07	-2.9746e-06	0.023533	2.3603e-06	-0.014338	0.064669	4.8044e-07	-2.1813e-07	3.1778e-06	0.12485	0.129	-0.062429	-1.8024e-07	-1.298e-05	-0.5812	0.017651	-0.10384	-0.054103	2.9817e-07	-1.2326e-06	0.159	-0.46915	2.8145e-06	-0.20969	7.1081e-06	-0.042934	0.27294	-0.044094	-0.034288	0.16862	3.6696e-05
48.639	-0.024838	-0.0028898	0.18732	-5.4305e-07	-0.032926	0.33138	0.020576	-4.8376e-06	-2.0369e-05	-0.18154	-0.070394	-0.15856	0.051361	-0.10085	-0.024087	2.7178e-08	-0.1051	-5.0095e-06	-1.3448e-07	-2.9746e-06	0.023533	2.3603e-06	-0.014338	0.14043	4.8044e-07	-2.1813e-07	3.1778e-06	0.13696	-0.18252	0.18781	-1.8024e-07	-1.298e-05	-0.27388	-0.30634	-0.19879	-0.0099011	2.9817e-07	-1.2326e-06	0.017005	0.31196	2.8145e-06	-0.40558	7.1081e-06	0.56028	0.002664	-0.13604	-0.35269	-0.333	3.6696e-05
12.335	-0.033269	-0.010315	0.085306	-5.4305e-07	-0.040374	0.37854	-0.23491	-4.8376e-06	-2.0369e-05	0.14166	0.12104	-0.15856	-0.037424	-0.12515	0.049756	2.7178e-08	-0.042271	-5.0095e-06	-1.3448e-07	-2.9746e-06	0.023533	2.3603e-06	-0.014338	-0.065605	4.8044e-07	-2.1813e-07	3.1778e-06	0.28067	-0.026041	-0.023606	-1.8024e-07	-1.298e-05	0.11635	0.43317	0.20212	0.052417	2.9817e-07	-1.2326e-06	0.159	0.056577	2.8145e-06	0.09276	7.1081e-06	-0.28037	-0.70567	0.047854	-0.54956	0.090488	3.6696e-05
19.64	0.21667	0.24193	-0.17013	-5.4305e-07	-0.042609	0.24549	-0.23491	-4.8376e-06	-2.0369e-05	-0.087014	-0.028476	0.15729	0.002855	-0.12578	-0.024087	2.7178e-08	-0.11718	-5.0095e-06	-1.3448e-07	-2.9746e-06	0.023533	2.3603e-06	0.006919	0.21732	4.8044e-07	-2.1813e-07	3.1778e-06	-0.44807	-0.19033	0.0041197	-1.8024e-07	-1.298e-05	-0.046898	-0.17389	0.16413	-0.10926	2.9817e-07	-1.2326e-06	-0.17769	0.11609	2.8145e-06	-0.077575	7.1081e-06	-0.10304	-0.022286	-0.13604	-0.097561	-0.044517	3.6696e-05
7.3372	-0.20533	-0.023264	-0.22668	-5.4305e-07	-0.041734	-0.2855	-0.23491	-4.8376e-06	-2.0369e-05	-0.087014	-0.028476	-0.15856	0.0066251	-0.12578	-0.014577	2.7178e-08	0.12928	-5.0095e-06	-1.3448e-07	-2.9746e-06	-0.06638	2.3603e-06	-0.014338	0.26959	4.8044e-07	-2.1813e-07	3.1778e-06	-0.1338	0.12444	-0.1863	-1.8024e-07	-1.298e-05	-0.41	-0.12173	-0.30274	-0.14907	2.9817e-07	-1.2326e-06	0.012237	-0.1393	2.8145e-06	-0.042888	7.1081e-06	0.45866	-0.17041	-0.13604	-0.4179	-0.11272	3.6696e-05
21.475	-0.1453	-0.060649	-0.30035	-5.4305e-07	-0.1151	0.10647	-0.23491	-4.8376e-06	-2.0369e-05	-0.13428	0.043067	0.15729	0.1345	-0.12578	0.0097058	2.7178e-08	-0.12469	-5.0095e-06	-1.3448e-07	-2.9746e-06	0.023533	2.3603e-06	0.006919	0.074811	4.8044e-07	-2.1813e-07	3.1778e-06	-0.079232	-0.16023	0.13085	-1.8024e-07	-1.298e-05	0.40398	0.11523	-0.12846	0.11594	2.9817e-07	-1.2326e-06	-0.060757	0.2375	2.8145e-06	-0.40558	7.1081e-06	-0.15565	0.9234	-0.13604	-0.11992	0.23346	3.6696e-05
22.143	-0.01335	0.13401	-0.22332	-5.4305e-07	-0.23899	0.4615	-0.23491	-4.8376e-06	-2.0369e-05	-0.019944	0.043067	0.15729	0.0066251	-0.1386	-0.01783	2.7178e-08	0.19723	-5.0095e-06	-1.3448e-07	-2.9746e-06	-0.15629	2.3603e-06	-0.014338	-0.53585	4.8044e-07	-2.1813e-07	3.1778e-06	0.045509	0.016223	-0.089149	-1.8024e-07	-1.298e-05	-0.33117	-0.34846	0.03683	0.28668	2.9817e-07	-1.2326e-06	-0.097065	0.056577	2.8145e-06	0.11832	7.1081e-06	0.40303	0.16447	-0.044094	0.098571	0.012333	3.6696e-05
3.9967	0.23974	0.38281	0.046437	-5.4305e-07	0.43836	-0.43372	0.020576	-4.8376e-06	-2.0369e-05	-0.019944	0.0072954	0.15729	0.036304	-0.11233	0.030199	2.7178e-08	-0.27665	-5.0095e-06	-1.3448e-07	-2.9746e-06	0.023533	2.3603e-06	0.006919	-0.031036	4.8044e-07	-2.1813e-07	3.1778e-06	0.26229	0.075196	-0.023606	-1.8024e-07	-1.298e-05	0.45633	0.21445	0.0032115	0.10319	2.9817e-07	-1.2326e-06	0.096441	0.31196	2.8145e-06	-0.039356	7.1081e-06	0.30906	0.13382	-0.13604	0.18499	-0.034589	3.6696e-05
-7.8177	0.082368	0.23215	-0.16362	-5.4305e-07	0.2259	0.42905	-0.23491	-4.8376e-06	-2.0369e-05	-0.019944	-0.070394	0.15729	0.002855	-0.11233	0.015053	2.7178e-08	-0.074315	-5.0095e-06	-1.3448e-07	-2.9746e-06	-0.06638	2.3603e-06	0.006919	0.19985	4.8044e-07	-2.1813e-07	3.1778e-06	0.19053	-0.24759	0.099114	-1.8024e-07	-1.298e-05	0.33523	-0.1478	-0.067121	0.045527	2.9817e-07	-1.2326e-06	0.096441	-0.017892	2.8145e-06	0.11832	7.1081e-06	0.084904	-0.81142	-0.044094	-0.19964	-0.19088	3.6696e-05
9.5686	-0.18064	0.28267	-0.18894	-5.4305e-07	-0.077739	0.76188	-0.23491	-4.8376e-06	-2.0369e-05	-0.019944	-0.070394	-0.15856	-0.004318	-0.11233	-0.024087	2.7178e-08	-0.11718	-5.0095e-06	-1.3448e-07	-2.9746e-06	0.023533	2.3603e-06	0.006919	0.049188	4.8044e-07	-2.1813e-07	3.1778e-06	-0.40716	-0.13938	0.18107	-1.8024e-07	-1.298e-05	0.13583	-0.17045	-0.033502	-0.054103	2.9817e-07	-1.2326e-06	-0.16439	0.11609	2.8145e-06	-0.21631	7.1081e-06	0.2749	-0.10183	-0.044094	0.065823	0.16862	3.6696e-05
7.2658	0.12622	-0.098372	0.14908	-5.4305e-07	-0.27723	-0.030452	0.020576	-4.8376e-06	-2.0369e-05	-0.019944	-0.10617	-0.15856	-0.077704	-0.1386	-0.030344	2.7178e-08	-0.17087	-5.0095e-06	-1.3448e-07	-2.9746e-06	0.023533	2.3603e-06	-0.014338	-0.12103	4.8044e-07	-2.1813e-07	3.1778e-06	-0.16032	-0.16717	0.080631	-1.8024e-07	-1.298e-05	-0.044482	-0.35635	0.50732	0.07334	2.9817e-07	-1.2326e-06	-0.083769	0.19056	2.8145e-06	-0.37364	7.1081e-06	0.16266	-0.09629	-0.044094	-0.46401	-0.047887	3.6696e-05
3.3053	0.14294	0.10968	-0.014224	-5.4305e-07	-0.018405	0.67507	0.020576	-4.8376e-06	-2.0369e-05	-0.019944	0.0075805	-0.15856	0.047248	-0.087762	0.0097058	2.7178e-08	0.0022907	-5.0095e-06	-1.3448e-07	-2.9746e-06	0.023533	2.3603e-06	-0.014338	-0.11142	4.8044e-07	-2.1813e-07	3.1778e-06	-0.40716	-0.1134	0.0050373	-1.8024e-07	-1.298e-05	0.18107	-0.042344	-0.0096639	0.0082151	2.9817e-07	-1.2326e-06	-0.18055	0.31196	2.8145e-06	-0.20969	7.1081e-06	-0.32688	-0.77533	-0.044094	-0.20822	0.12085	3.6696e-05
38.609	0.10877	-0.048389	-0.029027	-5.4305e-07	0.1202	0.55046	0.020576	-4.8376e-06	-2.0369e-05	-0.019944	0.043067	0.15729	-0.033311	-0.12515	-0.024087	2.7178e-08	-0.12469	-5.0095e-06	-1.3448e-07	-2.9746e-06	0.023533	2.3603e-06	-0.014338	0.23309	4.8044e-07	-2.1813e-07	3.1778e-06	0.12079	0.078384	-0.2606	-1.8024e-07	-1.298e-05	0.10881	0.0042705	-0.067121	0.016305	2.9817e-07	-1.2326e-06	0.11659	-0.19881	2.8145e-06	0.09276	7.1081e-06	0.24895	-0.40347	0.11202	0.53115	0.16862	3.6696e-05
8.4171	0.10235	0.41757	-0.0026863	-5.4305e-07	0.42936	0.31827	0.020576	-4.8376e-06	-2.0369e-05	-0.019944	0.043067	-0.15856	-0.037424	-0.11233	-0.024087	2.7178e-08	0.19731	-5.0095e-06	-1.3448e-07	-2.9746e-06	0.023533	2.3603e-06	0.028176	0.031067	4.8044e-07	-2.1813e-07	3.1778e-06	0.13648	0.02841	-0.32522	-1.8024e-07	-1.298e-05	0.10755	0.22865	-0.12032	0.060717	2.9817e-07	-1.2326e-06	0.17629	0.31196	2.8145e-06	0.28865	7.1081e-06	0.53656	0.26395	-0.044094	-0.12296	-0.16582	3.6696e-05
21.9	-0.10258	0.19686	-0.002225	-5.4305e-07	0.15117	0.55146	0.020576	-4.8376e-06	-2.0369e-05	-0.019944	-0.070394	0.15729	-0.037424	-0.11233	-0.024087	2.7178e-08	0.22592	-5.0095e-06	-1.3448e-07	-2.9746e-06	0.023533	2.3603e-06	-0.014338	-0.56401	4.8044e-07	-2.1813e-07	3.1778e-06	-0.079246	-0.1134	-0.0063619	-1.8024e-07	-1.298e-05	-0.18385	-0.25515	-0.067121	-0.14907	2.9817e-07	-1.2326e-06	0.0093742	0.056577	2.8145e-06	0.26309	7.1081e-06	0.41284	-0.10163	-0.13604	-0.25496	0.020319	3.6696e-05
-4.2683	0.15047	-0.059197	0.12088	-5.4305e-07	0.15117	0.044454	0.020576	-4.8376e-06	-2.0369e-05	0.14166	-0.070394	0.15729	0.0066251	-0.11233	-0.027092	2.7178e-08	0.00067469	-5.0095e-06	-1.3448e-07	-2.9746e-06	-0.06638	2.3603e-06	-0.014338	0.18706	4.8044e-07	-2.1813e-07	3.1778e-06	0.082489	-0.15535	-0.13892	-1.8024e-07	-1.298e-05	0.13635	0.032498	0.027832	0.016305	2.9817e-07	-1.2326e-06	-0.057895	-0.1393	2.8145e-06	-0.73359	7.1081e-06	0.2651	0.84581	-0.044094	0.51265	-0.12979	3.6696e-05
21.209	-0.23172	-0.13593	-0.027934	-5.4305e-07	-0.079292	0.57883	0.27607	-4.8376e-06	-2.0369e-05	-0.13428	-0.028476	0.15729	-0.044254	-0.12578	-0.030344	2.7178e-08	0.07779	-5.0095e-06	-1.3448e-07	-2.9746e-06	0.023533	2.3603e-06	0.006919	0.2898	4.8044e-07	-2.1813e-07	3.1778e-06	-0.37763	0.11335	-0.12898	-1.8024e-07	-1.298e-05	-0.71481	-0.17659	-0.30274	0.12939	2.9817e-07	-1.2326e-06	-0.16439	0.2375	2.8145e-06	-0.084195	7.1081e-06	0.36307	0.32019	-0.13604	0.092889	0.15156	3.6696e-05
16.73	-5.4984e-05	-0.2062	0.12918	-5.4305e-07	-0.23242	0.54518	0.020576	-4.8376e-06	-2.0369e-05	0.14166	-0.10617	-0.15856	0.002855	-0.11233	0.063992	2.7178e-08	0.0022907	-5.0095e-06	-1.3448e-07	-2.9746e-06	0.023533	2.3603e-06	-0.014338	-0.086317	4.8044e-07	-2.1813e-07	3.1778e-06	-0.33812	0.043905	-0.21037	-1.8024e-07	-1.298e-05	0.064512	-0.41177	0.011342	-0.054103	2.9817e-07	-1.2326e-06	-0.15754	0.056577	2.8145e-06	0.11832	7.1081e-06	-0.064533	0.14287	0.047854	-0.34022	-0.0033755	3.6696e-05
23.996	0.17346	0.25842	0.045805	-5.4305e-07	0.62885	0.66108	0.020576	-4.8376e-06	-2.0369e-05	-0.019944	0.043067	0.15729	0.0069683	-0.002109	0.015963	2.7178e-08	-0.16926	-5.0095e-06	-1.3448e-07	-2.9746e-06	0.023533	2.3603e-06	0.028176	0.26051	4.8044e-07	-2.1813e-07	3.1778e-06	0.21567	-0.11224	0.33244	-1.8024e-07	-1.298e-05	0.2015	0.26757	0.03683	0.052417	2.9817e-07	-1.2326e-06	0.1723	0.31196	2.8145e-06	0.45899	7.1081e-06	-0.18493	0.21241	-0.13604	0.42285	-0.19088	3.6696e-05
8.7565	0.28177	0.33113	0.021929	-5.4305e-07	0.114	0.46955	0.020576	-4.8376e-06	-2.0369e-05	0.027321	0.085269	0.15729	0.035111	0.010703	-0.01874	2.7178e-08	-0.12631	-5.0095e-06	-1.3448e-07	-2.9746e-06	0.023533	2.3603e-06	0.006919	-0.44735	4.8044e-07	-2.1813e-07	3.1778e-06	0.020968	-0.17814	0.24336	-1.8024e-07	-1.298e-05	-0.068231	0.041984	-0.067121	0.011915	2.9817e-07	-1.2326e-06	0.080283	-0.017892	2.8145e-06	-0.42571	7.1081e-06	-0.0012765	1.1783	-0.044094	0.061064	0.23346	3.6696e-05
36.85	0.08764	0.22705	0.040434	-5.4305e-07	0.0044391	0.059992	-0.23491	-4.8376e-06	-2.0369e-05	-0.019944	0.0072954	0.15729	-0.037424	-0.1386	-0.01874	2.7178e-08	0.32999	-5.0095e-06	-1.3448e-07	-2.9746e-06	0.023533	2.3603e-06	-0.014338	0.17868	4.8044e-07	-2.1813e-07	3.1778e-06	-0.3188	0.078384	0.19464	-1.8024e-07	-1.298e-05	-0.0037899	0.0669	-0.22428	0.27322	2.9817e-07	-1.2326e-06	-0.14138	-0.017892	2.8145e-06	-0.21631	7.1081e-06	-0.1554	-0.39849	0.11202	0.28063	-0.21736	3.6696e-05
5.2622	-0.012867	0.16708	-0.088855	-5.4305e-07	-0.23899	-0.3642	0.020576	-4.8376e-06	-2.0369e-05	0.14166	-0.070394	0.15729	0.0069683	-0.12515	-0.024998	2.7178e-08	-0.12631	-5.0095e-06	-1.3448e-07	-2.9746e-06	0.023533	2.3603e-06	0.028176	-0.40561	4.8044e-07	-2.1813e-07	3.1778e-06	-0.095372	0.017933	0.14225	-1.8024e-07	-1.298e-05	0.19085	0.51068	0.20573	0.1655	2.9817e-07	-1.2326e-06	-0.086631	0.056577	2.8145e-06	-0.17774	7.1081e-06	0.18779	0.13978	0.047854	0.14443	-0.082357	3.6696e-05
2.7312	0.14636	-0.20609	-0.06874	-5.4305e-07	0.43836	-0.067693	0.27607	-4.8376e-06	-2.0369e-05	-0.019944	-0.070394	-0.15856	0.0069683	-0.12578	-0.01783	2.7178e-08	0.17222	-5.0095e-06	-1.3448e-07	-2.9746e-06	0.023533	2.3603e-06	0.006919	-0.21868	4.8044e-07	-2.1813e-07	3.1778e-06	0.16412	0.024913	-0.0023733	-1.8024e-07	-1.298e-05	0.2957	-0.19017	0.03683	0.12939	2.9817e-07	-1.2326e-06	0.019867	0.056577	2.8145e-06	-0.5377	7.1081e-06	0.25862	-0.28304	0.11202	-0.27818	0.10379	3.6696e-05
4.4372	0.095122	0.033042	-0.2021	-5.4305e-07	0.24787	-0.54416	-0.23491	-4.8376e-06	-2.0369e-05	0.027321	0.043067	0.15729	-0.048367	-0.12515	0.057734	2.7178e-08	-0.17087	-5.0095e-06	-1.3448e-07	-2.9746e-06	0.023533	2.3603e-06	0.006919	0.24689	4.8044e-07	-2.1813e-07	3.1778e-06	0.064248	-0.19033	-0.21037	-1.8024e-07	-1.298e-05	0.085118	0.25653	-0.17107	-0.027897	2.9817e-07	-1.2326e-06	0.069849	-0.19881	2.8145e-06	-0.5377	7.1081e-06	-0.26843	-0.4427	0.11202	0.46755	-0.2378	3.6696e-05
8.7869	-0.19494	-0.0029849	-0.26745	-5.4305e-07	0.18853	0.89377	0.020576	-4.8376e-06	-2.0369e-05	0.14166	0.0075805	0.15729	-0.0039748	-0.11233	0.097785	2.7178e-08	0.32086	-5.0095e-06	-1.3448e-07	-2.9746e-06	0.023533	2.3603e-06	-0.014338	-0.073404	4.8044e-07	-2.1813e-07	3.1778e-06	0.138	-0.10927	-0.052595	-1.8024e-07	-1.298e-05	0.17026	-0.43331	0.56504	0.28668	2.9817e-07	-1.2326e-06	0.18273	0.31196	2.8145e-06	-0.039356	7.1081e-06	0.48957	-0.04068	0.047854	-0.48203	-0.034589	3.6696e-05
-2.3882	0.1283	-0.018268	-0.064924	-5.4305e-07	-0.0045621	1.002	-0.23491	-4.8376e-06	-2.0369e-05	0.14166	-0.10617	0.15729	0.0066251	-0.11233	-0.030344	2.7178e-08	-0.11718	-5.0095e-06	-1.3448e-07	-2.9746e-06	0.023533	2.3603e-06	-0.014338	-0.2379	4.8044e-07	-2.1813e-07	3.1778e-06	0.10059	-0.083304	-0.079673	-1.8024e-07	-1.298e-05	0.097808	-0.095306	0.044961	-0.12738	2.9817e-07	-1.2326e-06	-0.016441	0.2375	2.8145e-06	0.11832	7.1081e-06	0.19939	0.3135	0.047854	0.068519	0.21639	3.6696e-05
16.963	-0.049336	-0.11117	-0.045957	-5.4305e-07	0.40099	0.15105	0.27607	-4.8376e-06	-2.0369e-05	-0.18154	-0.070394	0.15729	0.002855	-0.12515	-0.01874	2.7178e-08	-0.11718	-5.0095e-06	-1.3448e-07	-2.9746e-06	0.023533	2.3603e-06	-0.014338	-0.21437	4.8044e-07	-2.1813e-07	3.1778e-06	-0.39173	-0.083304	0.26886	-1.8024e-07	-1.298e-05	-0.13881	-0.04773	-0.33636	-0.044137	2.9817e-07	-1.2326e-06	-0.15754	0.19056	2.8145e-06	-0.039356	7.1081e-06	0.53282	-0.34473	-0.13604	-0.074446	-0.1455	3.6696e-05
6.9045	-0.31751	-0.1907	0.11479	-5.4305e-07	0.14285	-0.10116	0.27607	-4.8376e-06	-2.0369e-05	0.027321	0.043067	-0.47441	-0.004318	-0.12515	0.019216	2.7178e-08	-0.070877	-5.0095e-06	-1.3448e-07	-2.9746e-06	0.023533	2.3603e-06	-0.014338	-0.10478	4.8044e-07	-2.1813e-07	3.1778e-06	-0.089212	-0.12526	0.015789	-1.8024e-07	-1.298e-05	-0.25358	-0.068851	0.090033	0.032838	2.9817e-07	-1.2326e-06	-0.074053	-0.39468	2.8145e-06	-0.039356	7.1081e-06	-0.16755	0.0079794	0.047854	-0.36438	0.10002	3.6696e-05
-10.229	-0.014979	0.16704	0.069478	-5.4305e-07	-0.016286	0.64855	-0.23491	-4.8376e-06	-2.0369e-05	0.027321	0.043067	0.15729	-0.0080882	-0.11233	-0.024087	2.7178e-08	0.00067469	-5.0095e-06	-1.3448e-07	-2.9746e-06	0.023533	2.3603e-06	-0.014338	-0.23525	4.8044e-07	-2.1813e-07	3.1778e-06	-0.14719	0.094363	0.057682	-1.8024e-07	-1.298e-05	0.38184	0.093695	0.03683	0.1655	2.9817e-07	-1.2326e-06	0.038829	0.31196	2.8145e-06	-0.43233	7.1081e-06	0.30137	0.18798	-0.044094	0.19251	0.24676	3.6696e-05
4.1913	0.098033	-0.020958	0.16809	-5.4305e-07	-0.079974	-0.41922	0.27607	-4.8376e-06	-2.0369e-05	-0.019944	0.043067	0.15729	0.049825	0.010703	0.0097058	2.7178e-08	-0.072616	-5.0095e-06	-1.3448e-07	-2.9746e-06	0.023533	2.3603e-06	0.006919	-0.34106	4.8044e-07	-2.1813e-07	3.1778e-06	-0.079232	0.1868	-0.31382	-1.8024e-07	-1.298e-05	-0.14217	0.047168	0.36304	-0.060669	2.9817e-07	-1.2326e-06	0.035248	-0.19881	2.8145e-06	-0.4122	7.1081e-06	-0.033879	-0.14523	-0.044094	0.70723	0.23346	3.6696e-05
1.4361	0.18084	-0.074837	-0.1278	-5.4305e-07	-0.033801	0.78205	0.020576	-4.8376e-06	-2.0369e-05	0.14166	-0.070394	0.15729	0.051018	-0.11233	0.017684	2.7178e-08	-0.080009	-5.0095e-06	-1.3448e-07	-2.9746e-06	-0.06638	2.3603e-06	-0.014338	-0.47838	4.8044e-07	-2.1813e-07	3.1778e-06	-0.05566	-0.069833	-0.21037	-1.8024e-07	-1.298e-05	-0.0090169	-0.13894	0.011342	0.029137	2.9817e-07	-1.2326e-06	0.015817	0.11609	2.8145e-06	-0.4122	7.1081e-06	0.1888	-0.1623	0.20397	0.24991	-0.2245	3.6696e-05
40.573	-0.12283	-0.046863	0.078961	-5.4305e-07	-0.079292	0.305	0.27607	-4.8376e-06	-2.0369e-05	-0.13428	0.0072954	0.15729	-0.037424	-0.11233	-0.024998	2.7178e-08	0.019909	-5.0095e-06	-1.3448e-07	-2.9746e-06	0.023533	2.3603e-06	-0.014338	0.21846	4.8044e-07	-2.1813e-07	3.1778e-06	-0.011786	0.087383	0.10769	-1.8024e-07	-1.298e-05	-0.44041	-0.19309	-0.33636	0.15031	2.9817e-07	-1.2326e-06	-0.083769	0.056577	2.8145e-06	-0.28009	7.1081e-06	0.63434	-0.084421	-0.13604	0.29878	0.038233	3.6696e-05
9.7952	-0.14448	-0.1549	0.07473	-5.4305e-07	0.13384	0.094396	-0.23491	-4.8376e-06	-2.0369e-05	-0.18154	0.043067	0.15729	-0.0080882	-0.12578	-0.024087	2.7178e-08	-0.17087	-5.0095e-06	-1.3448e-07	-2.9746e-06	-0.06638	2.3603e-06	0.006919	0.17441	4.8044e-07	-2.1813e-07	3.1778e-06	-0.21349	-0.16023	0.26977	-1.8024e-07	-1.298e-05	-0.49307	-0.17951	-0.23241	0.19452	2.9817e-07	-1.2326e-06	-0.083769	0.056577	2.8145e-06	0.28865	7.1081e-06	0.57375	-0.3513	0.020069	0.18313	0.21639	3.6696e-05
15.457	0.048529	0.13165	-0.011771	-5.4305e-07	0.17953	1.4018	-0.23491	-4.8376e-06	-2.0369e-05	-0.019944	-0.070394	0.15729	0.050168	-0.0027468	-0.030344	2.7178e-08	0.12568	-5.0095e-06	-1.3448e-07	-2.9746e-06	0.023533	2.3603e-06	0.006919	0.013418	4.8044e-07	-2.1813e-07	3.1778e-06	0.27024	0.24633	0.13655	-1.8024e-07	-1.298e-05	0.14246	0.38922	-0.033502	0.052417	2.9817e-07	-1.2326e-06	0.0065708	-0.064826	2.8145e-06	-0.20992	7.1081e-06	-0.057345	-0.74869	0.11202	0.083435	0.16485	3.6696e-05
33.037	0.011527	0.21484	-0.12079	-5.4305e-07	-0.033801	-0.21446	0.020576	-4.8376e-06	-2.0369e-05	-0.18154	-0.10617	-0.15856	0.002855	-0.12515	0.0097058	2.7178e-08	-0.16926	-5.0095e-06	-1.3448e-07	-2.9746e-06	0.023533	2.3603e-06	-0.014338	-0.2309	4.8044e-07	-2.1813e-07	3.1778e-06	-0.3002	0.129	-0.000916	-1.8024e-07	-1.298e-05	0.42905	0.3026	-0.19879	-0.027897	2.9817e-07	-1.2326e-06	-0.1511	0.2375	2.8145e-06	-0.60147	7.1081e-06	0.079663	0.40132	-0.13604	-0.23643	-0.017521	3.6696e-05
8.1298	0.0075754	0.13585	0.12918	-5.4305e-07	0.0044391	-0.59969	0.020576	-4.8376e-06	-2.0369e-05	0.14166	-0.070394	0.15729	0.0057752	-0.11233	0.0097058	2.7178e-08	0.25847	-5.0095e-06	-1.3448e-07	-2.9746e-06	0.023533	2.3603e-06	-0.014338	0.11946	4.8044e-07	-2.1813e-07	3.1778e-06	0.14978	-0.24759	-0.0063619	-1.8024e-07	-1.298e-05	0.42878	0.093011	0.098164	0.14739	2.9817e-07	-1.2326e-06	-0.0031448	-0.27328	2.8145e-06	-0.41909	7.1081e-06	0.17696	-0.43554	0.047854	0.48096	0.16485	3.6696e-05
11.01	0.27852	0.025739	0.07285	-5.4305e-07	-0.29796	-1.0308	0.020576	-4.8376e-06	-2.0369e-05	-0.13428	0.043067	0.15729	0.00013851	-0.11233	-0.024087	2.7178e-08	0.054369	-5.0095e-06	-1.3448e-07	-2.9746e-06	0.023533	2.3603e-06	-0.014338	-0.14566	4.8044e-07	-2.1813e-07	3.1778e-06	0.27418	-0.079806	-0.13503	-1.8024e-07	-1.298e-05	0.11626	0.072252	-0.19879	-0.13108	2.9817e-07	-1.2326e-06	0.0065708	-0.27328	2.8145e-06	-0.084195	7.1081e-06	0.24877	-0.26509	-0.13604	0.22041	0.090488	3.6696e-05
19.008	0.00026448	-0.057448	0.11479	-5.4305e-07	-0.054895	0.70242	0.020576	-4.8376e-06	-2.0369e-05	-0.18154	-0.10617	-0.15856	0.002855	-0.11233	0.017684	2.7178e-08	-0.072616	-5.0095e-06	-1.3448e-07	-2.9746e-06	0.023533	2.3603e-06	-0.014338	0.066938	4.8044e-07	-2.1813e-07	3.1778e-06	-0.09193	0.23254	0.11636	-1.8024e-07	-1.298e-05	-0.41059	-0.1872	-0.15846	-0.14907	2.9817e-07	-1.2326e-06	0.048545	-0.017892	2.8145e-06	0.28865	7.1081e-06	0.58326	0.080823	-0.13604	0.17532	-0.11649	3.6696e-05
21.87	0.042977	0.26577	-0.002225	-5.4305e-07	0.039569	0.37525	0.27607	-4.8376e-06	-2.0369e-05	-0.019944	-0.10617	0.15729	0.046904	-0.11233	0.0097058	2.7178e-08	-0.12631	-5.0095e-06	-1.3448e-07	-2.9746e-06	0.023533	2.3603e-06	0.006919	-0.23789	4.8044e-07	-2.1813e-07	3.1778e-06	0.16257	0.050884	0.047848	-1.8024e-07	-1.298e-05	0.37384	-0.34566	0.03683	-0.054103	2.9817e-07	-1.2326e-06	0.10902	-0.064826	2.8145e-06	0.36902	7.1081e-06	0.3114	-0.56224	-0.044094	-0.059835	0.10002	3.6696e-05
8.8872	-0.091655	-0.13272	0.12918	-5.4305e-07	-0.054895	0.064881	0.020576	-4.8376e-06	-2.0369e-05	0.14166	0.12104	-0.15856	0.051361	-0.12578	-0.012483	2.7178e-08	-0.072616	-5.0095e-06	-1.3448e-07	-2.9746e-06	-0.06638	2.3603e-06	0.006919	-0.15211	4.8044e-07	-2.1813e-07	3.1778e-06	-0.049188	-0.082112	0.031648	-1.8024e-07	-1.298e-05	0.12857	-0.39027	0.027832	-0.17528	2.9817e-07	-1.2326e-06	0.0037085	-0.1393	2.8145e-06	0.09276	7.1081e-06	-0.15203	0.37954	0.20397	-0.099478	-0.051656	3.6696e-05
13.985	0.18869	-0.12886	-0.13909	-5.4305e-07	-0.19505	0.41487	-0.23491	-4.8376e-06	-2.0369e-05	-0.019944	0.0072954	0.15729	0.046904	-0.11233	0.015963	2.7178e-08	-0.074467	-5.0095e-06	-1.3448e-07	-2.9746e-06	-0.06638	2.3603e-06	-0.014338	-0.045464	4.8044e-07	-2.1813e-07	3.1778e-06	-0.12585	-0.12209	-0.21464	-1.8024e-07	-1.298e-05	-0.085007	-0.090865	-0.067121	0.40959	2.9817e-07	-1.2326e-06	0.00016715	0.056577	2.8145e-06	-0.37364	7.1081e-06	-0.075681	0.28316	-0.044094	0.8541	-0.047887	3.6696e-05
4.5024	-0.0082329	0.076791	0.02119	-5.4305e-07	-0.25439	1.1303	0.020576	-4.8376e-06	-2.0369e-05	-0.13428	0.043067	0.15729	0.0069683	-0.015559	-0.01783	2.7178e-08	-0.22295	-5.0095e-06	-1.3448e-07	-2.9746e-06	0.023533	2.3603e-06	0.006919	0.048044	4.8044e-07	-2.1813e-07	3.1778e-06	0.11075	0.017929	-0.25775	-1.8024e-07	-1.298e-05	0.35698	-0.25821	-0.12846	-0.11296	2.9817e-07	-1.2326e-06	0.16943	-0.017892	2.8145e-06	0.11832	7.1081e-06	0.41608	-0.00095714	-0.13604	-0.16222	-0.082869	3.6696e-05
17.203	-0.026304	-0.053318	0.089382	-5.4305e-07	-0.033801	0.1679	0.020576	-4.8376e-06	-2.0369e-05	-0.019944	0.043067	-0.15856	-0.037424	-0.11233	0.0097058	2.7178e-08	0.29723	-5.0095e-06	-1.3448e-07	-2.9746e-06	-0.06638	2.3603e-06	-0.014338	0.047187	4.8044e-07	-2.1813e-07	3.1778e-06	-0.14719	-0.079806	-0.14129	-1.8024e-07	-1.298e-05	0.52886	-0.37847	-0.13745	-0.13108	2.9817e-07	-1.2326e-06	-0.013638	0.31196	2.8145e-06	-0.20969	7.1081e-06	0.68469	0.26695	-0.044094	-0.034851	0.16862	3.6696e-05
14.349	-0.16812	0.12684	0.044604	-5.4305e-07	0.43748	0.73284	0.020576	-4.8376e-06	-2.0369e-05	-0.18154	0.0075805	0.15729	-0.0013635	-0.12515	-0.030344	2.7178e-08	-0.16926	-5.0095e-06	-1.3448e-07	-2.9746e-06	-0.06638	2.3603e-06	-0.014338	0.058373	4.8044e-07	-2.1813e-07	3.1778e-06	0.044435	-0.022048	-0.14129	-1.8024e-07	-1.298e-05	0.29174	-0.1855	0.015824	0.12939	2.9817e-07	-1.2326e-06	0.10329	0.2375	2.8145e-06	0.45899	7.1081e-06	-0.043808	-0.0079938	-0.13604	0.15759	-0.031218	3.6696e-05
15.243	-0.0093081	-0.1456	-0.22184	-5.4305e-07	0.14236	-0.10274	-0.23491	-4.8376e-06	-2.0369e-05	-0.18154	0.043067	-0.15856	-0.033311	-0.12515	-0.024998	2.7178e-08	-0.12631	-5.0095e-06	-1.3448e-07	-2.9746e-06	0.023533	2.3603e-06	0.006919	-0.048953	4.8044e-07	-2.1813e-07	3.1778e-06	-0.03952	-0.19033	0.035605	-1.8024e-07	-1.298e-05	0.035108	-0.0099268	-0.23241	0.052417	2.9817e-07	-1.2326e-06	-0.010775	-0.017892	2.8145e-06	0.21135	7.1081e-06	-0.30296	0.013158	-0.13604	-0.10228	0.18192	3.6696e-05
-12.386	0.005215	-0.065729	-0.10517	-5.4305e-07	-0.05577	0.17946	-0.23491	-4.8376e-06	-2.0369e-05	-0.13428	0.0072954	0.15729	-0.037424	-0.11233	-0.01874	2.7178e-08	0.054369	-5.0095e-06	-1.3448e-07	-2.9746e-06	0.023533	2.3603e-06	0.006919	0.080683	4.8044e-07	-2.1813e-07	3.1778e-06	0.286	-0.013877	0.13655	-1.8024e-07	-1.298e-05	0.32871	-0.058287	-0.19569	-0.20805	2.9817e-07	-1.2326e-06	0.059038	0.31196	2.8145e-06	-0.40558	7.1081e-06	-0.12842	-0.38485	0.020069	0.89567	0.1483	3.6696e-05
20.21	0.26076	-0.17043	-0.1673	-5.4305e-07	-0.018405	-0.24018	0.27607	-4.8376e-06	-2.0369e-05	-0.18154	-0.070394	0.15729	0.080697	-0.12578	0.097785	2.7178e-08	0.12928	-5.0095e-06	-1.3448e-07	-2.9746e-06	-0.15629	2.3603e-06	0.028176	0.10175	4.8044e-07	-2.1813e-07	3.1778e-06	-0.14922	0.11912	-0.13892	-1.8024e-07	-1.298e-05	0.040786	-0.30365	-0.088127	0.10319	2.9817e-07	-1.2326e-06	0.012237	-0.064826	2.8145e-06	-0.20969	7.1081e-06	-0.23938	-0.020286	-0.13604	0.29357	-0.28231	3.6696e-05
6.0565	-0.086685	0.20814	-0.26562	-5.4305e-07	-0.040374	0.36182	-0.23491	-4.8376e-06	-2.0369e-05	0.14166	-0.070394	-0.15856	0.002855	-0.11233	-0.030344	2.7178e-08	-0.11718	-5.0095e-06	-1.3448e-07	-2.9746e-06	0.023533	2.3603e-06	-0.014338	0.099273	4.8044e-07	-2.1813e-07	3.1778e-06	-0.29746	0.050884	0.12776	-1.8024e-07	-1.298e-05	-0.0013348	-0.060044	0.31278	0.056118	2.9817e-07	-1.2326e-06	-0.14138	0.056577	2.8145e-06	-0.20969	7.1081e-06	0.54848	0.13612	0.047854	-0.14894	-0.12979	3.6696e-05
-5.4174	-0.23257	0.041365	0.072146	-5.4305e-07	0.2105	-1.2335	0.020576	-4.8376e-06	-2.0369e-05	-0.13428	-0.10617	-0.47441	0.047248	-0.12515	0.015963	2.7178e-08	-0.17087	-5.0095e-06	-1.3448e-07	-2.9746e-06	0.023533	2.3603e-06	-0.014338	-0.19568	4.8044e-07	-2.1813e-07	3.1778e-06	-0.15931	0.037052	-0.091072	-1.8024e-07	-1.298e-05	0.048138	0.094488	-0.23241	-0.10487	2.9817e-07	-1.2326e-06	-0.17483	0.19056	2.8145e-06	-0.73359	7.1081e-06	0.40405	-0.31573	-0.13604	-0.48732	0.24676	3.6696e-05
10.495	0.13438	-0.2879	0.098404	-5.4305e-07	0.12833	1.3869	-0.23491	-4.8376e-06	-2.0369e-05	-0.13428	-0.070394	-0.47441	-0.0080882	-0.12515	0.0097058	2.7178e-08	-0.11718	-5.0095e-06	-1.3448e-07	-2.9746e-06	0.023533	2.3603e-06	0.006919	0.23743	4.8044e-07	-2.1813e-07	3.1778e-06	0.23052	0.058374	-0.073828	-1.8024e-07	-1.298e-05	-1.0634	0.30527	0.015824	0.016305	2.9817e-07	-1.2326e-06	0.010152	-0.017892	2.8145e-06	-0.23525	7.1081e-06	0.18714	-0.25691	-0.13604	-0.28648	-0.047887	3.6696e-05
13.027	0.016894	0.16458	0.14768	-5.4305e-07	-0.023735	0.912	-0.23491	-4.8376e-06	-2.0369e-05	-0.087014	0.043067	-0.15856	0.036304	-0.12515	-0.030344	2.7178e-08	-0.072616	-5.0095e-06	-1.3448e-07	-2.9746e-06	-0.06638	2.3603e-06	-0.014338	0.32765	4.8044e-07	-2.1813e-07	3.1778e-06	-0.47939	-0.013854	0.0050373	-1.8024e-07	-1.298e-05	0.058519	0.11636	-0.23241	-0.027897	2.9817e-07	-1.2326e-06	-0.15754	0.056577	2.8145e-06	-0.6216	7.1081e-06	-0.2273	-0.4031	-0.13604	-0.0013937	0.098454	3.6696e-05
1.9964	0.059184	0.33271	-0.20725	-5.4305e-07	-0.23987	0.24701	0.020576	-4.8376e-06	-2.0369e-05	-0.019944	0.043067	0.15729	-0.0039748	-0.11233	0.07197	2.7178e-08	0.054369	-5.0095e-06	-1.3448e-07	-2.9746e-06	0.023533	2.3603e-06	0.006919	0.05317	4.8044e-07	-2.1813e-07	3.1778e-06	0.17871	0.068426	0.26977	-1.8024e-07	-1.298e-05	0.069859	-0.16997	0.03683	0.095013	2.9817e-07	-1.2326e-06	0.083145	-0.27328	2.8145e-06	0.1117	7.1081e-06	0.28824	-0.22364	-0.044094	0.28494	0.033504	3.6696e-05
-3.3778	0.1828	0.21757	0.0057035	-5.4305e-07	-0.023735	-0.096555	0.27607	-4.8376e-06	-2.0369e-05	0.027321	0.0072954	0.15729	0.09164	-0.11233	-0.01874	2.7178e-08	0.054369	-5.0095e-06	-1.3448e-07	-2.9746e-06	-0.06638	2.3603e-06	-0.014338	-0.0024152	4.8044e-07	-2.1813e-07	3.1778e-06	0.13209	-0.020833	0.1709	-1.8024e-07	-1.298e-05	0.2496	-0.023028	-0.13745	0.18189	2.9817e-07	-1.2326e-06	0.10329	-0.017892	2.8145e-06	-0.21631	7.1081e-06	-0.089976	-0.028008	-0.044094	0.49936	0.070164	3.6696e-05
3.5474	-0.051673	0.18148	0.1053	-5.4305e-07	0.097355	0.42364	0.020576	-4.8376e-06	-2.0369e-05	-0.019944	0.043067	-0.15856	0.094217	-0.11233	0.017684	2.7178e-08	-0.17087	-5.0095e-06	-1.3448e-07	-2.9746e-06	-0.06638	2.3603e-06	-0.014338	0.18218	4.8044e-07	-2.1813e-07	3.1778e-06	-0.12789	-0.013854	-0.023606	-1.8024e-07	-1.298e-05	0.11276	-0.10868	-0.15394	-0.027897	2.9817e-07	-1.2326e-06	-0.00034141	0.31196	2.8145e-06	0.28865	7.1081e-06	-0.2089	-0.31084	0.11202	0.18264	-0.047887	3.6696e-05
5.5598	-0.036414	0.037152	0.027932	-5.4305e-07	-0.08674	-0.58642	0.27607	-4.8376e-06	-2.0369e-05	-0.019944	0.043067	-0.15856	-0.088647	-0.087743	-0.024087	2.7178e-08	0.14583	-5.0095e-06	-1.3448e-07	-2.9746e-06	0.023533	2.3603e-06	-0.014338	0.047752	4.8044e-07	-2.1813e-07	3.1778e-06	0.074929	-0.026041	-0.31382	-1.8024e-07	-1.298e-05	0.14253	-0.10442	-0.033502	0.012755	2.9817e-07	-1.2326e-06	0.019867	-0.092361	2.8145e-06	-0.077575	7.1081e-06	-0.26586	0.34027	-0.044094	0.05071	-0.21748	3.6696e-05
14.463	0.069004	-0.26835	0.13021	-5.4305e-07	-0.032926	-0.099891	-0.23491	-4.8376e-06	-2.0369e-05	-0.019944	-0.070394	0.15729	0.047248	-0.12515	0.0097058	2.7178e-08	0.25267	-5.0095e-06	-1.3448e-07	-2.9746e-06	0.023533	2.3603e-06	0.028176	0.21056	4.8044e-07	-2.1813e-07	3.1778e-06	0.077021	0.07717	-0.050112	-1.8024e-07	-1.298e-05	-0.11068	0.20484	0.03683	-0.08031	2.9817e-07	-1.2326e-06	-0.0060071	-0.19881	2.8145e-06	-0.70164	7.1081e-06	-0.40095	0.058476	-0.044094	0.10805	-0.038357	3.6696e-05
13.158	-0.06057	0.18059	-0.18704	-5.4305e-07	-0.21702	0.2225	0.020576	-4.8376e-06	-2.0369e-05	0.14166	-0.070394	-0.15856	0.047248	-0.11233	0.0097058	2.7178e-08	0.10819	-5.0095e-06	-1.3448e-07	-2.9746e-06	0.023533	2.3603e-06	-0.014338	0.036098	4.8044e-07	-2.1813e-07	3.1778e-06	-0.095372	-0.24759	0.060292	-1.8024e-07	-1.298e-05	0.20004	-0.18283	0.11891	-0.10117	2.9817e-07	-1.2326e-06	-0.074053	0.056577	2.8145e-06	-0.077575	7.1081e-06	-0.15531	-0.65635	0.20397	-0.41621	0.22016	3.6696e-05
16.263	0.018371	-0.15121	-0.002225	-5.4305e-07	0.0035637	0.62001	0.020576	-4.8376e-06	-2.0369e-05	0.14166	0.043067	-0.15856	0.011497	-0.11233	-0.030344	2.7178e-08	0.054369	-5.0095e-06	-1.3448e-07	-2.9746e-06	0.023533	2.3603e-06	-0.014338	-0.091658	4.8044e-07	-2.1813e-07	3.1778e-06	0.17891	-0.026041	0.051733	-1.8024e-07	-1.298e-05	0.10408	0.38189	0.13178	0.12939	2.9817e-07	-1.2326e-06	0.159	-0.017892	2.8145e-06	-0.50575	7.1081e-06	-0.19253	-0.12125	0.20397	0.15096	-0.044517	3.6696e-05
3.9505	0.37255	-0.18429	-0.053643	-5.4305e-07	-0.26978	0.27801	0.020576	-4.8376e-06	-2.0369e-05	-0.13428	-0.10617	-0.15856	-0.059311	-0.12578	0.0097058	2.7178e-08	0.031458	-5.0095e-06	-1.3448e-07	-2.9746e-06	0.023533	2.3603e-06	0.006919	0.10437	4.8044e-07	-2.1813e-07	3.1778e-06	-0.026127	0.0089343	0.16376	-1.8024e-07	-1.298e-05	-0.29167	0.21323	-0.19879	0.13922	2.9817e-07	-1.2326e-06	0.025533	0.056577	2.8145e-06	-0.27347	7.1081e-06	0.67275	-0.83629	-0.13604	-0.089856	-0.43061	3.6696e-05
-5.8929	-0.26508	-0.13259	-0.1197	-5.4305e-07	-0.054895	0.17972	0.020576	-4.8376e-06	-2.0369e-05	0.027321	-0.00554	0.15729	-0.037424	-0.1012	0.023941	2.7178e-08	0.22406	-5.0095e-06	-1.3448e-07	-2.9746e-06	0.023533	2.3603e-06	-0.014338	-0.20187	4.8044e-07	-2.1813e-07	3.1778e-06	0.065787	-0.19387	0.065093	-1.8024e-07	-1.298e-05	-0.3211	-0.0057032	-0.067121	-0.14907	2.9817e-07	-1.2326e-06	0.083145	-0.39468	2.8145e-06	0.28865	7.1081e-06	0.50684	-0.62584	-0.044094	0.26583	-0.23748	3.6696e-05
14.72	0.068151	-0.18671	-0.070728	-5.4305e-07	0.40099	0.5579	0.020576	-4.8376e-06	-2.0369e-05	-0.13428	-0.10617	0.15729	-0.037424	-0.11233	-0.030344	2.7178e-08	0.075582	-5.0095e-06	-1.3448e-07	-2.9746e-06	0.023533	2.3603e-06	0.006919	0.22271	4.8044e-07	-2.1813e-07	3.1778e-06	0.26229	0.019902	-0.2606	-1.8024e-07	-1.298e-05	-0.81381	0.48656	-0.26602	-0.17528	2.9817e-07	-1.2326e-06	0.092861	0.31196	2.8145e-06	-0.5377	7.1081e-06	0.093699	0.40695	-0.13604	0.031393	-0.16257	3.6696e-05
19.037	0.23351	-0.14968	-0.03851	-5.4305e-07	0.0022041	0.46931	-0.23491	-4.8376e-06	-2.0369e-05	-0.019944	-0.10617	0.15729	0.0069683	-0.11233	-0.030344	2.7178e-08	-0.042271	-5.0095e-06	-1.3448e-07	-2.9746e-06	-0.06638	2.3603e-06	-0.014338	-0.15557	4.8044e-07	-2.1813e-07	3.1778e-06	0.042414	-0.24759	0.031648	-1.8024e-07	-1.298e-05	0.18112	-0.09266	0.077158	0.016305	2.9817e-07	-1.2326e-06	0.092861	0.056577	2.8145e-06	0.17313	7.1081e-06	-0.063677	0.11241	0.11202	0.35181	0.21639	3.6696e-05
-12.535	0.15871	-0.18321	0.063829	-5.4305e-07	0.34079	0.4271	-0.23491	-4.8376e-06	-2.0369e-05	-0.13428	-0.028191	-0.15856	0.002855	-0.11233	0.069338	2.7178e-08	-0.11718	-5.0095e-06	-1.3448e-07	-2.9746e-06	0.023533	2.3603e-06	0.006919	-0.25703	4.8044e-07	-2.1813e-07	3.1778e-06	0.050051	0.1591	-0.062429	-1.8024e-07	-1.298e-05	-0.35699	-0.057111	-0.14558	0.047133	2.9817e-07	-1.2326e-06	0.066986	-0.1393	2.8145e-06	0.45899	7.1081e-06	-0.34002	-0.57602	0.11202	-0.015102	-0.017521	3.6696e-05
24.249	0.0042204	-0.093447	0.078961	-5.4305e-07	0.19405	-0.084275	-0.23491	-4.8376e-06	-2.0369e-05	0.027321	0.043067	0.15729	-0.037424	-0.11233	0.0097058	2.7178e-08	0.00067469	-5.0095e-06	-1.3448e-07	-2.9746e-06	0.023533	2.3603e-06	-0.014338	-0.083321	4.8044e-07	-2.1813e-07	3.1778e-06	0.1839	0.35576	-0.14129	-1.8024e-07	-1.298e-05	-0.050674	0.1663	-0.13745	-0.10487	2.9817e-07	-1.2326e-06	0.080283	0.056577	2.8145e-06	-0.0074097	7.1081e-06	0.71651	0.024819	-0.044094	-0.015565	-0.02129	3.6696e-05
16.449	0.031427	-0.011627	0.12127	-5.4305e-07	-0.05577	-0.49964	0.020576	-4.8376e-06	-2.0369e-05	-0.019944	0.043067	0.15729	-0.00020469	-0.11233	0.097785	2.7178e-08	0.098931	-5.0095e-06	-1.3448e-07	-2.9746e-06	0.023533	2.3603e-06	-0.014338	-0.18391	4.8044e-07	-2.1813e-07	3.1778e-06	-0.03952	-0.17814	-0.32522	-1.8024e-07	-1.298e-05	0.10414	-0.14572	-0.067121	-0.12815	2.9817e-07	-1.2326e-06	-0.010775	-0.39468	2.8145e-06	-0.20969	7.1081e-06	-0.11745	0.92141	-0.044094	0.58155	-0.068211	3.6696e-05
2.5106	-0.057167	0.39397	0.087983	-5.4305e-07	-0.083068	0.15222	0.020576	-4.8376e-06	-2.0369e-05	-0.18154	0.0072954	-0.15856	-0.077704	0.010703	-0.01874	2.7178e-08	-0.042271	-5.0095e-06	-1.3448e-07	-2.9746e-06	0.023533	2.3603e-06	0.006919	-0.11635	4.8044e-07	-2.1813e-07	3.1778e-06	0.2489	-0.03302	0.25645	-1.8024e-07	-1.298e-05	-0.40155	0.074094	-0.088127	0.17359	2.9817e-07	-1.2326e-06	-0.0031448	0.056577	2.8145e-06	-0.42571	7.1081e-06	-0.0015226	-0.23802	0.020069	-0.30607	0.01318	3.6696e-05
18.016	-0.022214	-0.047062	0.16649	-5.4305e-07	0.21176	0.33147	0.27607	-4.8376e-06	-2.0369e-05	0.14166	0.12104	0.15729	0.002855	-0.1386	0.029288	2.7178e-08	-0.27665	-5.0095e-06	-1.3448e-07	-2.9746e-06	0.023533	2.3603e-06	-0.014338	0.18317	4.8044e-07	-2.1813e-07	3.1778e-06	-0.0068049	-0.14804	-0.073828	-1.8024e-07	-1.298e-05	0.042067	0.28829	-0.05899	-0.026163	2.9817e-07	-1.2326e-06	0.038111	-0.017892	2.8145e-06	-0.75372	7.1081e-06	0.3989	-0.33116	0.047854	0.33615	0.030247	3.6696e-05
4.7407	0.19528	0.0012143	0.085306	-5.4305e-07	-0.032926	-0.11614	-0.23491	-4.8376e-06	-2.0369e-05	-0.019944	0.12104	0.15729	-0.077704	-0.12578	0.012958	2.7178e-08	0.014809	-5.0095e-06	-1.3448e-07	-2.9746e-06	0.023533	2.3603e-06	-0.014338	-0.40747	4.8044e-07	-2.1813e-07	3.1778e-06	0.20919	-0.16023	-0.2606	-1.8024e-07	-1.298e-05	0.0092439	-0.19071	-0.033502	-0.027897	2.9817e-07	-1.2326e-06	-0.0031448	0.31196	2.8145e-06	0.28865	7.1081e-06	-0.067134	-0.073401	-0.13604	0.2138	0.135	3.6696e-05
7.3083	0.1588	0.052691	0.032351	-5.4305e-07	-0.048321	2.0064	0.020576	-4.8376e-06	-2.0369e-05	-0.18154	-0.070394	0.15729	0.090447	-0.12515	0.015963	2.7178e-08	-0.0068418	-5.0095e-06	-1.3448e-07	-2.9746e-06	0.023533	2.3603e-06	-0.014338	-0.12243	4.8044e-07	-2.1813e-07	3.1778e-06	-0.3509	-0.17936	0.047848	-1.8024e-07	-1.298e-05	-0.035445	-0.6342	-0.12846	0.33088	2.9817e-07	-1.2326e-06	-0.14424	-0.21377	2.8145e-06	0.28865	7.1081e-06	0.44246	0.60491	-0.13604	0.64592	-0.32743	3.6696e-05
32.534	-0.11122	-0.1385	0.11369	-5.4305e-07	-0.087616	0.68638	0.020576	-4.8376e-06	-2.0369e-05	-0.019944	-0.070394	0.15729	0.050168	-0.0027468	-0.030344	2.7178e-08	-0.11718	-5.0095e-06	-1.3448e-07	-2.9746e-06	0.023533	2.3603e-06	-0.014338	-0.22907	4.8044e-07	-2.1813e-07	3.1778e-06	-0.12716	-0.078433	0.043965	-1.8024e-07	-1.298e-05	-0.49691	-0.053694	-0.13745	0.12939	2.9817e-07	-1.2326e-06	-0.057895	-0.017892	2.8145e-06	-0.77893	7.1081e-06	0.43356	-0.20937	-0.044094	0.024193	0.06387	3.6696e-05
-0.91823	0.05484	0.36009	0.036322	-5.4305e-07	0.114	-0.60094	0.020576	-4.8376e-06	-2.0369e-05	-0.067209	0.0072954	0.15729	-0.037424	-0.12578	0.019216	2.7178e-08	-0.072616	-5.0095e-06	-1.3448e-07	-2.9746e-06	0.023533	2.3603e-06	0.006919	0.052637	4.8044e-07	-2.1813e-07	3.1778e-06	-0.33697	-0.15536	-0.14129	-1.8024e-07	-1.298e-05	0.65345	0.10591	-0.25789	0.12674	2.9817e-07	-1.2326e-06	-0.14138	0.19056	2.8145e-06	0.072632	7.1081e-06	-0.28337	-0.58242	0.020069	0.10063	0.11709	3.6696e-05
52.935	-0.0976	0.038431	0.12197	-5.4305e-07	-0.054895	0.53825	-0.23491	-4.8376e-06	-2.0369e-05	-0.13428	-0.10617	-0.15856	-0.037424	-0.11233	-0.024087	2.7178e-08	-0.072616	-5.0095e-06	-1.3448e-07	-2.9746e-06	0.023533	2.3603e-06	0.006919	-0.11198	4.8044e-07	-2.1813e-07	3.1778e-06	-0.1924	0.03012	0.084389	-1.8024e-07	-1.298e-05	0.22468	-0.24689	-0.19879	0.0082151	2.9817e-07	-1.2326e-06	-0.17483	0.056577	2.8145e-06	-0.40558	7.1081e-06	-0.082225	-0.28293	-0.13604	-0.19335	0.10379	3.6696e-05
10.926	0.17091	0.047821	0.11295	-5.4305e-07	-0.21702	0.13793	0.27607	-4.8376e-06	-2.0369e-05	-0.019944	0.043067	-0.47441	0.002855	-0.12578	0.015963	2.7178e-08	0.018293	-5.0095e-06	-1.3448e-07	-2.9746e-06	-0.06638	2.3603e-06	0.006919	-0.21688	4.8044e-07	-2.1813e-07	3.1778e-06	0.12992	0.047402	-0.0072795	-1.8024e-07	-1.298e-05	0.33026	-0.29695	0.18111	-0.12815	2.9817e-07	-1.2326e-06	0.017005	0.31196	2.8145e-06	-0.084195	7.1081e-06	0.082695	-0.30267	-0.044094	-0.21641	0.10379	3.6696e-05
-8.0918	0.2382	-0.054455	-0.06874	-5.4305e-07	-0.038255	0.29958	0.020576	-4.8376e-06	-2.0369e-05	-0.18154	0.0072954	0.15729	0.024168	-0.11233	-0.01874	2.7178e-08	-0.12631	-5.0095e-06	-1.3448e-07	-2.9746e-06	0.023533	2.3603e-06	0.028176	-0.00077926	4.8044e-07	-2.1813e-07	3.1778e-06	-0.11246	0.082176	0.23521	-1.8024e-07	-1.298e-05	-0.20477	0.28643	-0.19879	0.037227	2.9817e-07	-1.2326e-06	-0.099928	-0.017892	2.8145e-06	-0.6216	7.1081e-06	-0.29655	0.31063	-0.13604	0.06178	0.17239	3.6696e-05
20.583	0.22173	-0.16058	0.1382	-5.4305e-07	0.22502	0.10713	-0.23491	-4.8376e-06	-2.0369e-05	0.027321	-0.10617	0.15729	0.002855	-0.015559	0.023941	2.7178e-08	-0.12631	-5.0095e-06	-1.3448e-07	-2.9746e-06	-0.06638	2.3603e-06	-0.014338	-0.16692	4.8044e-07	-2.1813e-07	3.1778e-06	-0.11969	-0.1134	-0.26644	-1.8024e-07	-1.298e-05	-0.8131	0.061429	-0.10074	0.12584	2.9817e-07	-1.2326e-06	-0.070473	0.056577	2.8145e-06	-0.5377	7.1081e-06	0.16276	-0.27711	-0.044094	0.087005	0.10379	3.6696e-05
-0.88238	0.54936	-0.18176	-0.16478	-5.4305e-07	0.21602	0.049782	-0.23491	-4.8376e-06	-2.0369e-05	0.14166	-0.070394	0.15729	-0.037424	0.010703	-0.01874	2.7178e-08	0.18135	-5.0095e-06	-1.3448e-07	-2.9746e-06	0.023533	2.3603e-06	0.006919	0.21069	4.8044e-07	-2.1813e-07	3.1778e-06	-0.1338	0.020784	-0.00045051	-1.8024e-07	-1.298e-05	0.049759	-0.044851	-0.025372	0.12939	2.9817e-07	-1.2326e-06	0.02267	-0.017892	2.8145e-06	0.34347	7.1081e-06	-0.2924	0.013402	0.047854	0.2816	-0.095656	3.6696e-05
5.1863	-0.012525	0.18897	-0.021191	-5.4305e-07	0.13336	-0.33899	-0.23491	-4.8376e-06	-2.0369e-05	-0.019944	-0.070394	0.15729	0.047248	-0.12515	0.057734	2.7178e-08	0.077448	-5.0095e-06	-1.3448e-07	-2.9746e-06	0.023533	2.3603e-06	0.006919	0.10525	4.8044e-07	-2.1813e-07	3.1778e-06	-0.030377	-0.21749	-0.23496	-1.8024e-07	-1.298e-05	-0.36385	0.059732	-0.067121	0.016305	2.9817e-07	-1.2326e-06	-0.060757	0.056577	2.8145e-06	0.34347	7.1081e-06	0.41505	0.39502	0.26813	-0.18972	0.026479	3.6696e-05
10.627	-0.19491	0.071917	-0.029027	-5.4305e-07	-0.25439	0.98783	0.020576	-4.8376e-06	-2.0369e-05	0.14166	-0.070394	0.15729	0.002855	-0.12515	0.060987	2.7178e-08	0.00067469	-5.0095e-06	-1.3448e-07	-2.9746e-06	0.023533	2.3603e-06	-0.014338	-0.18396	4.8044e-07	-2.1813e-07	3.1778e-06	0.0043532	-0.052148	-0.073828	-1.8024e-07	-1.298e-05	0.099511	-0.24596	0.027832	0.12939	2.9817e-07	-1.2326e-06	-0.097065	0.31196	2.8145e-06	-0.077575	7.1081e-06	0.17455	0.52139	0.047854	0.029547	0.016948	3.6696e-05
-1.5158	0.13449	-0.01022	0.16882	-5.4305e-07	0.1202	-0.25814	0.020576	-4.8376e-06	-2.0369e-05	-0.019944	0.043067	-0.15856	0.0066251	-0.12578	0.019216	2.7178e-08	0.27269	-5.0095e-06	-1.3448e-07	-2.9746e-06	0.023533	2.3603e-06	-0.014338	-0.023584	4.8044e-07	-2.1813e-07	3.1778e-06	-0.079232	-0.013854	-0.07291	-1.8024e-07	-1.298e-05	-0.36359	-0.26134	0.14749	0.037227	2.9817e-07	-1.2326e-06	-0.099928	-0.017892	2.8145e-06	0.28865	7.1081e-06	0.39202	-0.12547	-0.044094	0.084972	-0.064954	3.6696e-05
25.376	-0.11624	0.15071	0.10758	-5.4305e-07	0.14149	-0.0048932	-0.23491	-4.8376e-06	-2.0369e-05	-0.019944	0.043067	-0.15856	0.036304	-0.1386	-0.030344	2.7178e-08	-0.11718	-5.0095e-06	-1.3448e-07	-2.9746e-06	0.023533	2.3603e-06	0.006919	0.1365	4.8044e-07	-2.1813e-07	3.1778e-06	0.20056	0.18247	-0.091072	-1.8024e-07	-1.298e-05	0.52538	-0.14401	0.32539	0.037227	2.9817e-07	-1.2326e-06	0.095723	0.2375	2.8145e-06	-0.23525	7.1081e-06	0.087885	0.13003	-0.13604	0.048448	-0.26103	3.6696e-05
0.64904	0.094364	-0.0095588	-0.11634	-5.4305e-07	0.21466	0.97027	0.020576	-4.8376e-06	-2.0369e-05	-0.019944	0.043067	0.15729	0.046904	-0.12515	0.057734	2.7178e-08	-0.051404	-5.0095e-06	-1.3448e-07	-2.9746e-06	0.023533	2.3603e-06	0.006919	-0.10773	4.8044e-07	-2.1813e-07	3.1778e-06	-0.26698	-0.026041	-0.05022	-1.8024e-07	-1.298e-05	0.052863	0.11166	-0.067121	0.17359	2.9817e-07	-1.2326e-06	-0.17769	-0.19881	2.8145e-06	0.079252	7.1081e-06	-0.15194	0.23012	-0.044094	-0.45601	0.033618	3.6696e-05
-17.703	-0.11044	-0.078055	-0.41281	-5.4305e-07	0.40099	0.54146	0.27607	-4.8376e-06	-2.0369e-05	0.14166	0.043067	0.15729	0.090447	-0.13923	0.0097058	2.7178e-08	-0.11718	-5.0095e-06	-1.3448e-07	-2.9746e-06	0.023533	2.3603e-06	-0.014338	0.061601	4.8044e-07	-2.1813e-07	3.1778e-06	-0.057895	0.24752	-0.25775	-1.8024e-07	-1.298e-05	-0.8789	0.072877	-0.022276	0.12939	2.9817e-07	-1.2326e-06	-0.063619	0.041622	2.8145e-06	-0.039356	7.1081e-06	-0.25934	0.16493	0.047854	-0.061457	-0.21359	3.6696e-05
-7.4427	-0.13106	0.14981	0.023023	-5.4305e-07	0.47349	-0.013915	0.020576	-4.8376e-06	-2.0369e-05	0.027321	-0.10617	0.15729	-0.037424	-0.11233	0.012958	2.7178e-08	-0.12631	-5.0095e-06	-1.3448e-07	-2.9746e-06	0.023533	2.3603e-06	-0.014338	-0.096778	4.8044e-07	-2.1813e-07	3.1778e-06	0.12414	0.050884	0.065093	-1.8024e-07	-1.298e-05	0.15678	0.18059	0.36304	-0.15436	2.9817e-07	-1.2326e-06	0.19531	-0.092361	2.8145e-06	0.53936	7.1081e-06	0.27645	-0.20395	-0.044094	0.33588	-0.11092	3.6696e-05
-0.37741	0.18564	-0.22486	0.19864	-5.4305e-07	-0.042609	-0.11071	0.020576	-4.8376e-06	-2.0369e-05	0.027321	0.0072954	-0.15856	-0.077704	-0.11233	0.11202	2.7178e-08	-0.043887	-5.0095e-06	-1.3448e-07	-2.9746e-06	0.023533	2.3603e-06	-0.014338	0.016243	4.8044e-07	-2.1813e-07	3.1778e-06	-0.026127	0.24983	-0.062429	-1.8024e-07	-1.298e-05	-0.48108	-0.049782	-0.030407	0.15031	2.9817e-07	-1.2326e-06	-0.010775	0.31196	2.8145e-06	-0.077575	7.1081e-06	0.01706	0.041384	0.11202	-0.14951	0.13123	3.6696e-05
35.103	-0.062652	0.34661	0.2118	-5.4305e-07	0.18853	0.3274	0.020576	-4.8376e-06	-2.0369e-05	0.14166	-0.14194	0.15729	0.0069683	-0.1386	-0.027092	2.7178e-08	-0.072616	-5.0095e-06	-1.3448e-07	-2.9746e-06	0.023533	2.3603e-06	0.028176	-0.60119	4.8044e-07	-2.1813e-07	3.1778e-06	-0.41501	-0.08202	0.065093	-1.8024e-07	-1.298e-05	0.086182	0.11861	0.098164	-0.070366	2.9817e-07	-1.2326e-06	-0.16153	-0.19881	2.8145e-06	-0.039356	7.1081e-06	-0.1128	-0.12295	0.047854	-0.37439	-0.0047341	3.6696e-05
-3.3547	-0.075754	0.19469	0.050576	-5.4305e-07	-0.3146	-0.099412	-0.23491	-4.8376e-06	-2.0369e-05	0.027321	0.0075805	0.15729	-0.037424	-0.11233	0.065712	2.7178e-08	0.12928	-5.0095e-06	-1.3448e-07	-2.9746e-06	-0.06638	2.3603e-06	-0.014338	0.21116	4.8044e-07	-2.1813e-07	3.1778e-06	-0.22358	-0.090283	-0.0023733	-1.8024e-07	-1.298e-05	0.18675	0.11127	-0.067121	0.33088	2.9817e-07	-1.2326e-06	-0.086631	-0.1393	2.8145e-06	-0.27347	7.1081e-06	-0.45164	0.2319	-0.13604	0.0066036	-0.11272	3.6696e-05
14.165	-0.21291	-0.11981	-0.15107	-5.4305e-07	0.13306	-1.314	0.020576	-4.8376e-06	-2.0369e-05	-0.13428	0.043067	0.15729	-0.037424	-0.11233	0.027194	2.7178e-08	-0.12631	-5.0095e-06	-1.3448e-07	-2.9746e-06	0.023533	2.3603e-06	-0.014338	-0.036068	4.8044e-07	-2.1813e-07	3.1778e-06	0.20176	0.083459	-0.19897	-1.8024e-07	-1.298e-05	-0.020025	0.086224	-0.19879	0.36539	2.9817e-07	-1.2326e-06	0.092861	-0.017892	2.8145e-06	-0.76034	7.1081e-06	-0.14435	0.30603	-0.13604	0.43288	-0.095656	3.6696e-05
10.015	0.04414	0.00095756	0.099957	-5.4305e-07	-0.019958	1.1173	0.020576	-4.8376e-06	-2.0369e-05	-0.13428	-0.10617	0.15729	0.09164	-0.12515	-0.024087	2.7178e-08	0.14364	-5.0095e-06	-1.3448e-07	-2.9746e-06	0.023533	2.3603e-06	-0.014338	0.24059	4.8044e-07	-2.1813e-07	3.1778e-06	-0.21777	0.052168	0.38484	-1.8024e-07	-1.298e-05	-0.39385	-0.053438	0.8089	0.2178	2.9817e-07	-1.2326e-06	-0.099928	0.056577	2.8145e-06	-0.077575	7.1081e-06	-0.031971	0.026226	-0.13604	0.037758	0.10002	3.6696e-05
5.2803	0.35074	-0.074886	0.081629	-5.4305e-07	0.026408	-0.80989	0.020576	-4.8376e-06	-2.0369e-05	-0.13428	0.043067	0.15729	0.002855	-0.12578	0.049756	2.7178e-08	0.46878	-5.0095e-06	-1.3448e-07	-2.9746e-06	0.023533	2.3603e-06	0.028176	0.036373	4.8044e-07	-2.1813e-07	3.1778e-06	0.21842	0.13221	-0.079673	-1.8024e-07	-1.298e-05	-0.14107	0.026208	-0.23241	-0.027897	2.9817e-07	-1.2326e-06	0.15614	-0.017892	2.8145e-06	-0.50575	7.1081e-06	-0.18069	-0.54541	-0.13604	-0.071232	0.056865	3.6696e-05
0.41526	-0.045494	0.14318	-0.23335	-5.4305e-07	0.40012	0.81321	0.020576	-4.8376e-06	-2.0369e-05	-0.18154	0.043067	0.15729	0.047248	-0.0027468	-0.024087	2.7178e-08	0.022449	-5.0095e-06	-1.3448e-07	-2.9746e-06	0.023533	2.3603e-06	0.006919	-0.11044	4.8044e-07	-2.1813e-07	3.1778e-06	0.014877	-0.16023	0.13085	-1.8024e-07	-1.298e-05	-0.075996	0.0042855	-0.16207	0.10492	2.9817e-07	-1.2326e-06	-0.083769	0.11609	2.8145e-06	0.45899	7.1081e-06	0.1431	-0.058842	-0.13604	-0.08527	0.06387	3.6696e-05
-13.735	0.077629	0.051225	0.089076	-5.4305e-07	0.19405	0.13905	-0.23491	-4.8376e-06	-2.0369e-05	-0.087014	0.0075805	-0.47441	0.091297	-0.11233	-0.030344	2.7178e-08	-0.11718	-5.0095e-06	-1.3448e-07	-2.9746e-06	0.023533	2.3603e-06	0.006919	0.10832	4.8044e-07	-2.1813e-07	3.1778e-06	0.24615	0.13614	0.065093	-1.8024e-07	-1.298e-05	0.4457	-0.073448	-0.088127	-0.059388	2.9817e-07	-1.2326e-06	0.10902	-0.017892	2.8145e-06	0.28865	7.1081e-06	0.71527	-0.40487	-0.13604	-0.3636	-0.014265	3.6696e-05
9.507	0.032248	0.033067	0.066801	-5.4305e-07	-0.010957	-0.68332	-0.23491	-4.8376e-06	-2.0369e-05	0.027321	0.043067	0.15729	-0.033654	-0.11233	0.019216	2.7178e-08	0.054369	-5.0095e-06	-1.3448e-07	-2.9746e-06	0.023533	2.3603e-06	-0.014338	-0.06506	4.8044e-07	-2.1813e-07	3.1778e-06	0.20399	-0.19033	-0.18758	-1.8024e-07	-1.298e-05	0.38287	-0.29217	-0.067121	0.13273	2.9817e-07	-1.2326e-06	0.02672	-0.064826	2.8145e-06	-0.20969	7.1081e-06	0.26707	0.06702	-0.044094	0.032436	0.086719	3.6696e-05
13.879	0.065062	0.052907	0.18272	-5.4305e-07	-0.27723	0.8873	0.27607	-4.8376e-06	-2.0369e-05	0.027321	-0.070394	0.15729	-0.088647	-0.12515	0.057734	2.7178e-08	0.17024	-5.0095e-06	-1.3448e-07	-2.9746e-06	0.023533	2.3603e-06	-0.014338	-0.062404	4.8044e-07	-2.1813e-07	3.1778e-06	-0.34755	-0.068834	0.12993	-1.8024e-07	-1.298e-05	0.025298	-0.048906	-0.10074	0.071733	2.9817e-07	-1.2326e-06	-0.12123	0.2375	2.8145e-06	0.11832	7.1081e-06	0.56028	0.95193	-0.044094	0.14856	0.024087	3.6696e-05
50.044	0.045203	0.40934	-0.24665	-5.4305e-07	0.23006	0.025254	-0.029832	-4.8376e-06	-2.0369e-05	0.14166	-0.070394	0.15729	0.051361	-0.11233	0.060987	2.7178e-08	-0.15187	-5.0095e-06	-1.3448e-07	-2.9746e-06	0.023533	2.3603e-06	0.006919	-0.15369	4.8044e-07	-2.1813e-07	3.1778e-06	-0.36245	0.10163	0.0099436	-1.8024e-07	-1.298e-05	0.6415	-0.56747	0.27606	0.15205	2.9817e-07	-1.2326e-06	-0.16439	0.26348	2.8145e-06	0.28865	7.1081e-06	-0.1371	0.24155	0.20397	-0.37557	-4.7114e-06	3.6696e-05
25.988	0.10508	0.1938	0.11479	-5.4305e-07	-0.14328	0.133	0.020576	-4.8376e-06	-2.0369e-05	0.027321	-0.028476	0.15729	-0.033311	-0.11233	-0.015488	2.7178e-08	0.0098073	-5.0095e-06	-1.3448e-07	-2.9746e-06	0.023533	2.3603e-06	-0.014338	0.039238	4.8044e-07	-2.1813e-07	3.1778e-06	0.2541	-0.026041	-0.040851	-1.8024e-07	-1.298e-05	-0.030248	-0.13886	-0.17107	0.07704	2.9817e-07	-1.2326e-06	0.095723	0.2375	2.8145e-06	-0.21631	7.1081e-06	-0.062363	-1.1199	-0.044094	-0.3763	-0.11649	3.6696e-05
-6.2934	-0.11655	-0.006116	0.046437	-5.4305e-07	-0.23987	-0.80177	0.020576	-4.8376e-06	-2.0369e-05	-0.019944	0.0072954	-0.15856	0.0069683	-0.12515	-0.030344	2.7178e-08	-0.097582	-5.0095e-06	-1.3448e-07	-2.9746e-06	-0.06638	2.3603e-06	-0.014338	-0.407	4.8044e-07	-2.1813e-07	3.1778e-06	-0.11969	-0.056141	0.065093	-1.8024e-07	-1.298e-05	0.49865	-0.2971	0.27622	-0.10926	2.9817e-07	-1.2326e-06	0.028395	-0.19881	2.8145e-06	0.11832	7.1081e-06	0.12735	0.44818	-0.044094	0.028061	-0.21359	3.6696e-05
9.9365	0.040748	0.18818	0.13637	-5.4305e-07	-0.31372	-0.5079	0.020576	-4.8376e-06	-2.0369e-05	-0.019944	0.085269	0.15729	0.002855	-0.12578	0.023941	2.7178e-08	-0.10348	-5.0095e-06	-1.3448e-07	-2.9746e-06	-0.06638	2.3603e-06	0.006919	-0.37612	4.8044e-07	-2.1813e-07	3.1778e-06	-0.30806	-0.020833	0.13175	-1.8024e-07	-1.298e-05	-0.64493	-0.36906	0.0032115	0.33088	2.9817e-07	-1.2326e-06	-0.16726	0.11609	2.8145e-06	-0.077575	7.1081e-06	0.22813	-0.070643	-0.044094	0.19651	0.15532	3.6696e-05
13.116	0.04414	-0.11556	-0.012802	-5.4305e-07	-0.019958	0.77142	-0.23491	-4.8376e-06	-2.0369e-05	-0.019944	-0.070394	-0.15856	-0.077704	-0.087735	0.0097058	2.7178e-08	0.0098073	-5.0095e-06	-1.3448e-07	-2.9746e-06	-0.06638	2.3603e-06	0.006919	-0.11672	4.8044e-07	-2.1813e-07	3.1778e-06	-0.053506	-0.083304	-0.27692	-1.8024e-07	-1.298e-05	-0.13094	0.029029	0.03683	-0.027897	2.9817e-07	-1.2326e-06	-0.099928	-0.19881	2.8145e-06	-0.37364	7.1081e-06	0.61911	-0.21054	-0.044094	-0.38825	-0.02129	3.6696e-05
1.9466	0.22413	-0.21596	0.1783	-5.4305e-07	0.13472	0.048186	0.27607	-4.8376e-06	-2.0369e-05	0.14166	0.043067	0.15729	0.0057752	-0.12578	0.084732	2.7178e-08	0.41729	-5.0095e-06	-1.3448e-07	-2.9746e-06	0.023533	2.3603e-06	-0.014338	0.12543	4.8044e-07	-2.1813e-07	3.1778e-06	-0.095372	0.20938	-0.30706	-1.8024e-07	-1.298e-05	-0.053315	-0.14017	0.31278	0.011915	2.9817e-07	-1.2326e-06	-0.076916	-0.017892	2.8145e-06	0.28865	7.1081e-06	0.15165	0.017631	-0.044094	0.43662	0.086719	3.6696e-05
8.6906	-0.18307	-0.10368	0.12427	-5.4305e-07	-0.29175	-0.3758	0.020576	-4.8376e-06	-2.0369e-05	-0.18154	0.043067	0.15729	-0.048367	-0.12515	0.063992	2.7178e-08	0.28971	-5.0095e-06	-1.3448e-07	-2.9746e-06	0.023533	2.3603e-06	0.006919	-0.17373	4.8044e-07	-2.1813e-07	3.1778e-06	0.29501	-0.052012	0.13655	-1.8024e-07	-1.298e-05	-0.26034	-0.20833	-0.16207	-0.17158	2.9817e-07	-1.2326e-06	0.072711	0.056577	2.8145e-06	-0.077575	7.1081e-06	0.088239	0.60346	-0.13604	0.11019	-0.051656	3.6696e-05
-15.921	-0.10984	-0.17006	0.21717	-5.4305e-07	-0.23987	-0.35229	0.27607	-4.8376e-06	-2.0369e-05	0.14166	0.043067	0.15729	0.0069683	0.010703	-0.024087	2.7178e-08	0.15844	-5.0095e-06	-1.3448e-07	-2.9746e-06	0.023533	2.3603e-06	0.006919	0.06075	4.8044e-07	-2.1813e-07	3.1778e-06	0.13209	0.17069	-0.0023733	-1.8024e-07	-1.298e-05	0.031356	-0.22303	0.1685	0.14739	2.9817e-07	-1.2326e-06	0.16943	0.056577	2.8145e-06	0.1117	7.1081e-06	0.060847	-0.034288	-0.044094	0.5304	0.10379	3.6696e-05
2.8371	0.019293	0.15376	-0.41063	-5.4305e-07	0.10548	0.19007	0.27607	-4.8376e-06	-2.0369e-05	-0.019944	-0.070394	0.15729	0.047248	-0.11233	0.015963	2.7178e-08	0.0098073	-5.0095e-06	-1.3448e-07	-2.9746e-06	0.023533	2.3603e-06	0.006919	-0.12138	4.8044e-07	-2.1813e-07	3.1778e-06	-0.17205	-0.083304	0.047848	-1.8024e-07	-1.298e-05	0.36969	-0.042425	-0.10384	0.12939	2.9817e-07	-1.2326e-06	-0.086631	0.056577	2.8145e-06	-0.039356	7.1081e-06	0.099356	0.020401	-0.044094	-0.5418	-0.017521	3.6696e-05
13.398	-0.17308	0.33891	-0.28828	-5.4305e-07	0.42296	0.24226	0.27607	-4.8376e-06	-2.0369e-05	-0.13428	-0.070394	0.15729	0.011082	-0.11233	0.0097058	2.7178e-08	-0.072616	-5.0095e-06	-1.3448e-07	-2.9746e-06	0.023533	2.3603e-06	-0.014338	-0.13698	4.8044e-07	-2.1813e-07	3.1778e-06	-0.3136	0.17809	-0.10125	-1.8024e-07	-1.298e-05	0.33262	-0.049732	-0.12846	0.12939	2.9817e-07	-1.2326e-06	-0.17483	-0.21377	2.8145e-06	0.060813	7.1081e-06	0.52007	-0.38674	-0.13604	-0.0235	-0.1322	3.6696e-05
10.202	0.14564	-0.18991	0.17339	-5.4305e-07	0.39355	0.085097	-0.23491	-4.8376e-06	-2.0369e-05	0.14166	0.0072954	-0.15856	-0.037424	0.010703	0.0097058	2.7178e-08	-0.17087	-5.0095e-06	-1.3448e-07	-2.9746e-06	0.023533	2.3603e-06	0.006919	-0.054034	4.8044e-07	-2.1813e-07	3.1778e-06	0.1826	0.02195	-0.045184	-1.8024e-07	-1.298e-05	-0.60964	0.41824	0.098164	0.1655	2.9817e-07	-1.2326e-06	0.019867	-0.32021	2.8145e-06	-0.039356	7.1081e-06	0.05656	0.4255	0.11202	0.32041	0.070164	3.6696e-05
-0.039796	-0.21427	0.16931	-0.31406	-5.4305e-07	-0.33656	0.058069	-0.23491	-4.8376e-06	-2.0369e-05	0.027321	0.043067	-0.15856	-0.037424	0.010703	-0.030344	2.7178e-08	-0.095966	-5.0095e-06	-1.3448e-07	-2.9746e-06	0.023533	2.3603e-06	0.006919	-0.31555	4.8044e-07	-2.1813e-07	3.1778e-06	-0.0495	-0.056141	0.05833	-1.8024e-07	-1.298e-05	0.3652	-0.21144	0.019701	0.060717	2.9817e-07	-1.2326e-06	0.015099	0.31196	2.8145e-06	0.11832	7.1081e-06	-0.19711	-0.0013734	0.20397	0.069078	0.25052	3.6696e-05
3.239	0.099127	0.077946	-0.10347	-5.4305e-07	-0.21702	1.2655	0.020576	-4.8376e-06	-2.0369e-05	-0.019944	-0.063963	-0.15856	0.050168	-0.13923	-0.01874	2.7178e-08	-0.051404	-5.0095e-06	-1.3448e-07	-2.9746e-06	0.023533	2.3603e-06	-0.014338	-0.18997	4.8044e-07	-2.1813e-07	3.1778e-06	-0.38379	-0.083304	0.065093	-1.8024e-07	-1.298e-05	-0.098464	-0.25216	0.36304	-0.027897	2.9817e-07	-1.2326e-06	-0.18055	0.31196	2.8145e-06	0.11832	7.1081e-06	-0.14459	0.56531	0.020069	-0.19589	-0.00096582	3.6696e-05
2.677	-0.067916	0.014092	-0.26745	-5.4305e-07	-0.19505	0.47988	0.020576	-4.8376e-06	-2.0369e-05	0.027321	0.12104	0.15729	0.047248	-0.11233	0.0097058	2.7178e-08	0.12928	-5.0095e-06	-1.3448e-07	-2.9746e-06	-0.06638	2.3603e-06	0.006919	0.074737	4.8044e-07	-2.1813e-07	3.1778e-06	0.18829	-0.056141	0.099652	-1.8024e-07	-1.298e-05	-0.099727	-0.16653	0.0032115	-0.13108	2.9817e-07	-1.2326e-06	0.0037085	-0.32021	2.8145e-06	0.11832	7.1081e-06	0.40584	1.6142	0.11202	0.34082	0.16862	3.6696e-05
4.4426	0.21943	-0.082732	-0.096282	-5.4305e-07	-0.018405	0.48823	0.020576	-4.8376e-06	-2.0369e-05	0.14166	-0.10617	0.15729	-0.048367	-0.12578	0.0097058	2.7178e-08	-0.17087	-5.0095e-06	-1.3448e-07	-2.9746e-06	0.023533	2.3603e-06	0.028176	-0.076559	4.8044e-07	-2.1813e-07	3.1778e-06	0.25004	-0.090283	-0.074745	-1.8024e-07	-1.298e-05	-0.21684	-0.03273	0.1685	-0.049443	2.9817e-07	-1.2326e-06	-0.00028245	-0.017892	2.8145e-06	-0.20969	7.1081e-06	0.010654	1.1031	0.047854	-0.048736	-0.32182	3.6696e-05
0.53978	-0.0071669	-0.015731	0.02119	-5.4305e-07	0.026408	-0.63908	-0.23491	-4.8376e-06	-2.0369e-05	0.027321	0.043067	-0.15856	-0.037424	-0.11233	0.057734	2.7178e-08	-0.11718	-5.0095e-06	-1.3448e-07	-2.9746e-06	0.023533	2.3603e-06	0.006919	0.3483	4.8044e-07	-2.1813e-07	3.1778e-06	0.19433	-0.091993	-0.0063619	-1.8024e-07	-1.298e-05	-0.24766	0.21032	0.0032115	-0.25225	2.9817e-07	-1.2326e-06	0.19531	-0.32021	2.8145e-06	-0.50575	7.1081e-06	0.15821	0.37924	-0.044094	0.23961	-0.034589	3.6696e-05
9.8377	0.060445	-0.029744	0.1117	-5.4305e-07	-0.1151	0.24678	0.020576	-4.8376e-06	-2.0369e-05	-0.087014	-0.070394	-0.15856	-0.034504	-0.016197	0.015053	2.7178e-08	-0.070877	-5.0095e-06	-1.3448e-07	-2.9746e-06	-0.06638	2.3603e-06	-0.014338	-0.14436	4.8044e-07	-2.1813e-07	3.1778e-06	-0.1338	-0.17936	0.061209	-1.8024e-07	-1.298e-05	0.4584	-0.38628	-0.16207	-0.054103	2.9817e-07	-1.2326e-06	-0.076916	-0.1393	2.8145e-06	-0.41909	7.1081e-06	-0.17711	-0.16989	-0.13604	-0.067788	0.090488	3.6696e-05
11.756	0.064542	0.17341	0.080054	-5.4305e-07	-0.070291	0.098595	-0.23491	-4.8376e-06	-2.0369e-05	-0.019944	-0.070394	0.15729	-0.048367	-0.0027468	-0.027092	2.7178e-08	0.0098073	-5.0095e-06	-1.3448e-07	-2.9746e-06	0.023533	2.3603e-06	0.006919	0.045174	4.8044e-07	-2.1813e-07	3.1778e-06	0.19433	-0.015068	-0.26644	-1.8024e-07	-1.298e-05	0.35275	0.13753	0.0032115	0.33088	2.9817e-07	-1.2326e-06	0.159	-0.064826	2.8145e-06	-0.40558	7.1081e-06	0.15382	-0.12157	0.11202	0.22328	-0.15253	3.6696e-05
15.49	0.25342	0.16842	0.10944	-5.4305e-07	-0.032926	0.40013	0.020576	-4.8376e-06	-2.0369e-05	-0.019944	-0.070394	-0.15856	0.047248	-0.0027468	0.057734	2.7178e-08	-0.22457	-5.0095e-06	-1.3448e-07	-2.9746e-06	0.023533	2.3603e-06	0.028176	0.087254	4.8044e-07	-2.1813e-07	3.1778e-06	0.055807	0.10822	0.065093	-1.8024e-07	-1.298e-05	0.49755	0.44935	0.11078	0.2178	2.9817e-07	-1.2326e-06	0.092861	-0.34775	2.8145e-06	-0.40558	7.1081e-06	-0.0093497	0.077183	0.11202	-0.12544	0.15156	3.6696e-05
-8.7291	0.058549	0.15044	-0.28138	-5.4305e-07	-0.25439	-0.71968	-0.23491	-4.8376e-06	-2.0369e-05	0.14166	-0.070394	0.15729	0.047248	-0.11233	0.049756	2.7178e-08	0.42493	-5.0095e-06	-1.3448e-07	-2.9746e-06	0.023533	2.3603e-06	-0.014338	-0.39721	4.8044e-07	-2.1813e-07	3.1778e-06	-0.10712	-0.12038	-0.21037	-1.8024e-07	-1.298e-05	0.28285	-0.13868	0.1685	0.40959	2.9817e-07	-1.2326e-06	-0.013638	-0.1393	2.8145e-06	0.11832	7.1081e-06	0.39315	-0.0304	0.047854	0.11674	-0.17912	3.6696e-05
23.894	-0.17329	-0.12888	0.10347	-5.4305e-07	0.1292	0.44134	0.020576	-4.8376e-06	-2.0369e-05	0.027321	-0.070394	0.15729	-0.077704	-0.12578	0.015053	2.7178e-08	0.071988	-5.0095e-06	-1.3448e-07	-2.9746e-06	0.023533	2.3603e-06	0.028176	-0.10919	4.8044e-07	-2.1813e-07	3.1778e-06	-0.15329	0.14799	0.17057	-1.8024e-07	-1.298e-05	-0.0090097	-0.16144	0.18111	0.12939	2.9817e-07	-1.2326e-06	-0.074053	-0.064826	2.8145e-06	-0.43753	7.1081e-06	0.3484	0.33553	-0.044094	0.031371	-0.23443	3.6696e-05
53.572	0.019776	0.10272	0.11636	-5.4305e-07	-0.25439	-0.23347	0.020576	-4.8376e-06	-2.0369e-05	0.027321	-0.10617	0.15729	0.13484	-0.11233	-0.024087	2.7178e-08	-0.12469	-5.0095e-06	-1.3448e-07	-2.9746e-06	0.023533	2.3603e-06	-0.014338	-0.15445	4.8044e-07	-2.1813e-07	3.1778e-06	0.11239	-0.083304	0.065093	-1.8024e-07	-1.298e-05	0.13103	0.037028	0.11078	0.060508	2.9817e-07	-1.2326e-06	0.092861	-0.092361	2.8145e-06	-0.084195	7.1081e-06	-0.23437	-0.3639	-0.044094	0.099673	-0.00011873	3.6696e-05
-1.0185	0.045731	0.17996	0.063829	-5.4305e-07	-0.25526	0.55017	0.020576	-4.8376e-06	-2.0369e-05	-0.18154	-0.070394	-0.15856	-0.037424	-0.15141	-0.01874	2.7178e-08	0.075582	-5.0095e-06	-1.3448e-07	-2.9746e-06	0.023533	2.3603e-06	-0.014338	0.10159	4.8044e-07	-2.1813e-07	3.1778e-06	0.16126	-0.022048	-0.27784	-1.8024e-07	-1.298e-05	0.19678	-0.10061	-0.19879	-0.14907	2.9817e-07	-1.2326e-06	0.0094332	-0.1393	2.8145e-06	-0.077575	7.1081e-06	0.22489	0.88691	-0.13604	-0.25961	-0.16959	3.6696e-05
10.667	-0.21565	0.15911	0.11636	-5.4305e-07	-0.077739	0.57424	-0.23491	-4.8376e-06	-2.0369e-05	0.14166	-0.10617	0.15729	0.091297	-0.12578	0.012958	2.7178e-08	0.075582	-5.0095e-06	-1.3448e-07	-2.9746e-06	0.023533	2.3603e-06	-0.014338	-0.043774	4.8044e-07	-2.1813e-07	3.1778e-06	-0.31925	-0.0051873	-0.2636	-1.8024e-07	-1.298e-05	0.14245	-0.32353	0.011342	0.0082151	2.9817e-07	-1.2326e-06	-0.17769	-0.1393	2.8145e-06	-0.40558	7.1081e-06	-0.16532	0.17458	0.047854	0.10601	-0.034589	3.6696e-05
-6.0252	0.2427	0.011864	-0.037417	-5.4305e-07	-0.26978	0.2617	0.020576	-4.8376e-06	-2.0369e-05	0.027321	-0.070394	0.15729	-0.034504	-0.11233	0.0097058	2.7178e-08	-0.17087	-5.0095e-06	-1.3448e-07	-2.9746e-06	0.023533	2.3603e-06	-0.014338	-0.35716	4.8044e-07	-2.1813e-07	3.1778e-06	-0.20163	0.22734	-0.056584	-1.8024e-07	-1.298e-05	0.30819	-0.42796	-0.067121	-0.07565	2.9817e-07	-1.2326e-06	-0.063619	0.31196	2.8145e-06	-0.077575	7.1081e-06	0.16566	-0.54923	-0.044094	0.018216	-0.02129	3.6696e-05
14.02	0.093222	0.29815	-0.15653	-5.4305e-07	-0.064578	-0.66789	0.020576	-4.8376e-06	-2.0369e-05	-0.087014	-0.070394	-0.15856	-0.077704	0.010703	-0.020835	2.7178e-08	0.32999	-5.0095e-06	-1.3448e-07	-2.9746e-06	0.023533	2.3603e-06	-0.014338	0.087148	4.8044e-07	-2.1813e-07	3.1778e-06	0.26504	-0.10927	0.048892	-1.8024e-07	-1.298e-05	0.30585	-0.25202	-0.23241	0.090623	2.9817e-07	-1.2326e-06	0.092861	0.056577	2.8145e-06	-0.40558	7.1081e-06	0.30245	0.28996	-0.13604	-0.28357	-0.051656	3.6696e-05
-1.2461	0.23468	0.026367	0.11179	-5.4305e-07	0.13684	-0.528	0.020576	-4.8376e-06	-2.0369e-05	-0.019944	0.0072954	0.15729	-0.048367	-0.12515	0.030447	2.7178e-08	-0.17087	-5.0095e-06	-1.3448e-07	-2.9746e-06	0.023533	2.3603e-06	0.006919	0.15711	4.8044e-07	-2.1813e-07	3.1778e-06	-0.28132	-0.039825	-0.072371	-1.8024e-07	-1.298e-05	0.11718	0.26064	-0.13745	-0.14907	2.9817e-07	-1.2326e-06	-0.16153	-0.21377	2.8145e-06	-0.60809	7.1081e-06	0.27046	-0.15628	-0.044094	0.40288	0.11709	3.6696e-05
33.327	0.1641	0.20944	0.090651	-5.4305e-07	-0.033801	-0.27969	0.020576	-4.8376e-06	-2.0369e-05	-0.13428	0.0072954	0.15729	-0.037424	-0.11233	0.023941	2.7178e-08	0.24226	-5.0095e-06	-1.3448e-07	-2.9746e-06	-0.06638	2.3603e-06	0.006919	-0.11661	4.8044e-07	-2.1813e-07	3.1778e-06	-0.35073	0.20938	0.0050373	-1.8024e-07	-1.298e-05	0.06989	-0.012219	-0.12846	0.071733	2.9817e-07	-1.2326e-06	-0.17769	0.056577	2.8145e-06	-0.40558	7.1081e-06	0.26862	0.19053	-0.13604	0.11618	-0.096168	3.6696e-05
20.783	-0.25333	-0.10005	0.030211	-5.4305e-07	0.15756	0.55078	0.27607	-4.8376e-06	-2.0369e-05	-0.18154	0.0072954	0.15729	0.036304	-0.11233	0.0097058	2.7178e-08	-0.17087	-5.0095e-06	-1.3448e-07	-2.9746e-06	0.023533	2.3603e-06	0.006919	-0.024891	4.8044e-07	-2.1813e-07	3.1778e-06	-0.0099872	-0.017042	-0.24828	-1.8024e-07	-1.298e-05	0.22094	-0.015089	-0.26912	-0.14537	2.9817e-07	-1.2326e-06	-0.083769	-0.1393	2.8145e-06	0.28865	7.1081e-06	0.4543	-0.48593	-0.13604	0.0039786	0.043546	3.6696e-05
15.103	0.038229	-0.020206	-0.19371	-5.4305e-07	-0.061099	-0.08039	-0.23491	-4.8376e-06	-2.0369e-05	-0.019944	-0.070394	-0.15856	0.0069683	-0.11233	0.0097058	2.7178e-08	-0.16926	-5.0095e-06	-1.3448e-07	-2.9746e-06	0.023533	2.3603e-06	0.006919	-0.24316	4.8044e-07	-2.1813e-07	3.1778e-06	0.11075	-0.21749	-0.14129	-1.8024e-07	-1.298e-05	-0.31987	0.16351	-0.13745	-0.054103	2.9817e-07	-1.2326e-06	0.066986	-0.017892	2.8145e-06	0.32334	7.1081e-06	-0.2691	-0.43848	-0.044094	-0.25844	-0.099424	3.6696e-05
-7.7626	-0.031542	0.0018502	0.072146	-5.4305e-07	-0.054895	0.17485	0.020576	-4.8376e-06	-2.0369e-05	0.14166	-0.10617	0.15729	0.046054	-0.12578	0.0097058	2.7178e-08	-0.072616	-5.0095e-06	-1.3448e-07	-2.9746e-06	0.023533	2.3603e-06	0.006919	-0.26662	4.8044e-07	-2.1813e-07	3.1778e-06	0.15828	-0.10122	0.12776	-1.8024e-07	-1.298e-05	0.11082	-0.21632	0.27606	0.11594	2.9817e-07	-1.2326e-06	0.086007	-0.19881	2.8145e-06	0.11832	7.1081e-06	-0.099308	0.094835	0.047854	0.048567	-0.099424	3.6696e-05
20.527	0.11576	-0.13865	-0.15644	-5.4305e-07	0.2169	0.063733	-0.23491	-4.8376e-06	-2.0369e-05	-0.13428	0.043067	0.15729	-0.048367	-0.12578	-0.024087	2.7178e-08	-0.27665	-5.0095e-06	-1.3448e-07	-2.9746e-06	0.023533	2.3603e-06	0.028176	-0.20006	4.8044e-07	-2.1813e-07	3.1778e-06	-0.11636	-0.03302	-0.091072	-1.8024e-07	-1.298e-05	0.23956	0.19406	-0.23241	-0.12738	2.9817e-07	-1.2326e-06	-0.074053	-0.017892	2.8145e-06	0.28865	7.1081e-06	0.20504	-0.39231	-0.13604	0.034437	0.16862	3.6696e-05
16.712	0.31406	0.061663	0.087243	-5.4305e-07	-0.05577	0.063218	0.020576	-4.8376e-06	-2.0369e-05	-0.019944	-0.070394	0.15729	0.047248	0.010703	-0.01783	2.7178e-08	0.0098073	-5.0095e-06	-1.3448e-07	-2.9746e-06	0.023533	2.3603e-06	-0.014338	0.28296	4.8044e-07	-2.1813e-07	3.1778e-06	0.25529	-0.090283	-0.2606	-1.8024e-07	-1.298e-05	0.13182	-0.15277	-0.067121	-0.027897	2.9817e-07	-1.2326e-06	0.0065708	-0.092361	2.8145e-06	-0.091083	7.1081e-06	-0.21875	-0.015504	-0.044094	-0.14383	-0.031218	3.6696e-05
9.0569	0.16949	0.32924	0.089076	-5.4305e-07	0.39131	0.31136	0.020576	-4.8376e-06	-2.0369e-05	-0.13428	-0.070394	-0.47441	-0.033311	-0.11233	0.057734	2.7178e-08	0.054369	-5.0095e-06	-1.3448e-07	-2.9746e-06	-0.06638	2.3603e-06	0.028176	0.013332	4.8044e-07	-2.1813e-07	3.1778e-06	-0.10062	-0.083304	-0.040851	-1.8024e-07	-1.298e-05	0.54361	0.084682	-0.26602	-0.12815	2.9817e-07	-1.2326e-06	-0.094203	0.2375	2.8145e-06	0.53936	7.1081e-06	-0.14001	-0.26724	-0.13604	-0.42248	-0.23066	3.6696e-05
-4.2891	0.0623	-0.049905	-0.29877	-5.4305e-07	-0.05577	-0.05923	0.020576	-4.8376e-06	-2.0369e-05	-0.019944	-0.070394	-0.15856	0.050168	0.010703	-0.024998	2.7178e-08	-0.22295	-5.0095e-06	-1.3448e-07	-2.9746e-06	0.023533	2.3603e-06	0.006919	-0.038363	4.8044e-07	-2.1813e-07	3.1778e-06	-0.096319	0.043905	-0.27784	-1.8024e-07	-1.298e-05	-0.15658	0.25957	-0.12032	0.0082151	2.9817e-07	-1.2326e-06	0.015817	0.31196	2.8145e-06	-0.20969	7.1081e-06	0.41027	-0.48123	-0.044094	-0.15058	-0.044517	3.6696e-05
9.2212	-0.086671	0.029561	-0.037417	-5.4305e-07	0.18321	1.6395	0.020576	-4.8376e-06	-2.0369e-05	0.14166	0.12104	0.15729	-0.037424	-0.12578	0.0097058	2.7178e-08	-0.17087	-5.0095e-06	-1.3448e-07	-2.9746e-06	0.023533	2.3603e-06	-0.014338	0.2914	4.8044e-07	-2.1813e-07	3.1778e-06	0.32454	0.082176	-0.18173	-1.8024e-07	-1.298e-05	-0.32669	0.11311	0.098164	0.12939	2.9817e-07	-1.2326e-06	0.10902	0.2375	2.8145e-06	-0.64716	7.1081e-06	0.24	-0.024408	0.047854	-0.064256	0.016948	3.6696e-05
10.4	0.26814	-0.090991	-0.12918	-5.4305e-07	0.18655	-1.2524	0.020576	-4.8376e-06	-2.0369e-05	-0.13428	-0.039198	-0.15856	-0.037424	0.010703	0.02131	2.7178e-08	-0.070877	-5.0095e-06	-1.3448e-07	-2.9746e-06	0.023533	2.3603e-06	-0.014338	0.012604	4.8044e-07	-2.1813e-07	3.1778e-06	0.17215	-0.0051873	-0.12167	-1.8024e-07	-1.298e-05	-0.83903	-0.089668	-0.23241	-0.12445	2.9817e-07	-1.2326e-06	0.0037085	0.31196	2.8145e-06	0.28865	7.1081e-06	-0.0044249	0.0064257	-0.13604	0.10046	-0.18289	3.6696e-05
10.167	0.0051729	0.28193	0.15847	-5.4305e-07	-0.31372	0.0023051	0.020576	-4.8376e-06	-2.0369e-05	0.027321	-0.070394	0.15729	-0.037424	-0.12515	0.023941	2.7178e-08	-0.042271	-5.0095e-06	-1.3448e-07	-2.9746e-06	0.023533	2.3603e-06	0.006919	0.17501	4.8044e-07	-2.1813e-07	3.1778e-06	-0.030377	0.0089343	0.21955	-1.8024e-07	-1.298e-05	-0.05424	-0.50758	0.12365	0.17124	2.9817e-07	-1.2326e-06	-0.060757	-0.19881	2.8145e-06	-0.077575	7.1081e-06	0.11675	0.23293	0.20397	0.21815	0.20309	3.6696e-05
19.796	0.23556	-0.045404	0.11479	-5.4305e-07	-0.070291	-0.30014	0.27607	-4.8376e-06	-2.0369e-05	0.14166	-0.028476	0.15729	-0.037424	-0.11233	-0.030344	2.7178e-08	-0.18001	-5.0095e-06	-1.3448e-07	-2.9746e-06	0.023533	2.3603e-06	0.006919	0.014996	4.8044e-07	-2.1813e-07	3.1778e-06	0.18959	-0.052012	0.047848	-1.8024e-07	-1.298e-05	-0.10958	0.0093109	0.027832	0.14739	2.9817e-07	-1.2326e-06	0.072711	-0.017892	2.8145e-06	-0.40558	7.1081e-06	0.43469	-0.27125	0.20397	0.027032	-0.26103	3.6696e-05
-0.31263	0.092873	0.33087	-0.25797	-5.4305e-07	0.64994	0.64842	0.020576	-4.8376e-06	-2.0369e-05	0.027321	-0.070394	0.15729	0.025361	-0.0027468	-0.01874	2.7178e-08	-0.12631	-5.0095e-06	-1.3448e-07	-2.9746e-06	0.023533	2.3603e-06	-0.014338	0.044028	4.8044e-07	-2.1813e-07	3.1778e-06	0.12156	0.020784	-0.072371	-1.8024e-07	-1.298e-05	0.18672	0.3035	0.11078	-0.22605	2.9817e-07	-1.2326e-06	0.0037085	0.31196	2.8145e-06	-0.039356	7.1081e-06	0.48587	-0.15282	-0.044094	0.13184	-0.20418	3.6696e-05
13.27	0.23855	0.1602	0.085306	-5.4305e-07	0.097355	1.0934	0.020576	-4.8376e-06	-2.0369e-05	-0.019944	0.043067	0.15729	-0.004318	0.010703	-0.012483	2.7178e-08	-0.12631	-5.0095e-06	-1.3448e-07	-2.9746e-06	0.023533	2.3603e-06	0.006919	-0.062602	4.8044e-07	-2.1813e-07	3.1778e-06	-0.10346	-0.22043	-0.024524	-1.8024e-07	-1.298e-05	0.20998	-0.20765	0.043539	0.026211	2.9817e-07	-1.2326e-06	0.01868	0.056577	2.8145e-06	0.09276	7.1081e-06	0.4565	0.22779	-0.044094	0.50102	-0.034589	3.6696e-05
-3.257	0.080839	0.28202	0.11479	-5.4305e-07	0.15669	0.23019	0.020576	-4.8376e-06	-2.0369e-05	-0.18154	-0.10617	-0.15856	-0.0039748	0.010703	0.0097058	2.7178e-08	0.075582	-5.0095e-06	-1.3448e-07	-2.9746e-06	-0.15629	2.3603e-06	0.006919	-0.058898	4.8044e-07	-2.1813e-07	3.1778e-06	-0.1338	-0.21749	-0.1749	-1.8024e-07	-1.298e-05	0.4059	-0.22336	-0.15846	0.016305	2.9817e-07	-1.2326e-06	-0.010775	-0.017892	2.8145e-06	0.09276	7.1081e-06	-0.17591	-0.022015	-0.13604	-0.11148	-0.21748	3.6696e-05
-2.0493	0.086938	0.26774	-0.15946	-5.4305e-07	-0.01753	0.68283	-0.23491	-4.8376e-06	-2.0369e-05	0.14166	0.043067	0.15729	-0.037424	-0.12578	0.023941	2.7178e-08	-0.051404	-5.0095e-06	-1.3448e-07	-2.9746e-06	0.023533	2.3603e-06	0.006919	-0.19568	4.8044e-07	-2.1813e-07	3.1778e-06	0.044449	-0.079806	0.027188	-1.8024e-07	-1.298e-05	0.080465	0.22362	-0.05899	0.15031	2.9817e-07	-1.2326e-06	0.095723	0.31196	2.8145e-06	-0.20969	7.1081e-06	0.12332	-0.030945	0.20397	-0.050948	0.020319	3.6696e-05
5.5866	0.17118	-0.10848	0.19711	-5.4305e-07	0.40012	0.91817	-0.23491	-4.8376e-06	-2.0369e-05	0.14166	0.043067	0.15729	-0.059311	-0.11233	-0.024087	2.7178e-08	0.054369	-5.0095e-06	-1.3448e-07	-2.9746e-06	0.023533	2.3603e-06	0.006919	-0.0078468	4.8044e-07	-2.1813e-07	3.1778e-06	-0.0038425	-0.10991	-0.25775	-1.8024e-07	-1.298e-05	0.039286	0.31835	0.24244	0.17359	2.9817e-07	-1.2326e-06	-0.083769	-0.064826	2.8145e-06	-0.039356	7.1081e-06	0.17479	0.062157	0.20397	0.80662	0.086719	3.6696e-05
-24.67	-0.0013432	0.032406	0.075962	-5.4305e-07	-0.070291	0.57656	-0.23491	-4.8376e-06	-2.0369e-05	-0.019944	0.043067	0.15729	0.0098885	-0.12578	0.057734	2.7178e-08	0.24354	-5.0095e-06	-1.3448e-07	-2.9746e-06	-0.06638	2.3603e-06	0.006919	0.054855	4.8044e-07	-2.1813e-07	3.1778e-06	0.17215	-0.026041	0.13655	-1.8024e-07	-1.298e-05	0.16971	0.22795	0.32539	-0.096572	2.9817e-07	-1.2326e-06	0.017005	0.056577	2.8145e-06	0.28865	7.1081e-06	-0.054864	0.23795	-0.044094	0.053172	0.086719	3.6696e-05
8.4038	0.2994	-0.18593	0.069478	-5.4305e-07	-0.093135	0.26688	0.27607	-4.8376e-06	-2.0369e-05	-0.13428	-0.070394	0.15729	0.0098885	-0.1386	0.14581	2.7178e-08	-0.11718	-5.0095e-06	-1.3448e-07	-2.9746e-06	0.023533	2.3603e-06	-0.014338	0.034699	4.8044e-07	-2.1813e-07	3.1778e-06	0.006661	-0.21749	0.26977	-1.8024e-07	-1.298e-05	-0.23203	-0.3133	0.19775	0.050811	2.9817e-07	-1.2326e-06	0.0037085	0.056577	2.8145e-06	0.28865	7.1081e-06	0.42477	-0.75009	-0.13604	0.18162	0.13415	3.6696e-05
7.8312	-0.14543	-0.057591	0.1603	-5.4305e-07	0.16433	0.078876	0.27607	-4.8376e-06	-2.0369e-05	-0.019944	0.043067	0.15729	0.002855	0.010703	-0.024087	2.7178e-08	0.0098073	-5.0095e-06	-1.3448e-07	-2.9746e-06	0.023533	2.3603e-06	-0.014338	0.022641	4.8044e-07	-2.1813e-07	3.1778e-06	-0.11246	0.11715	0.048892	-1.8024e-07	-1.298e-05	-0.04388	0.36882	0.11078	-0.11296	2.9817e-07	-1.2326e-06	-0.086631	0.056577	2.8145e-06	0.20473	7.1081e-06	0.00067265	-0.059572	-0.044094	0.027855	0.1483	3.6696e-05
16.076	-0.10371	-0.020206	0.0057035	-5.4305e-07	0.45152	0.88754	0.27607	-4.8376e-06	-2.0369e-05	0.14166	-0.10617	0.15729	0.035961	-0.11233	0.017684	2.7178e-08	0.18135	-5.0095e-06	-1.3448e-07	-2.9746e-06	0.023533	2.3603e-06	0.006919	0.073786	4.8044e-07	-2.1813e-07	3.1778e-06	-0.073105	-0.083304	0.23521	-1.8024e-07	-1.298e-05	-0.065785	-0.099781	0.011342	-0.027897	2.9817e-07	-1.2326e-06	-0.071191	0.31196	2.8145e-06	-0.40558	7.1081e-06	-0.080241	-0.41309	0.20397	0.44065	-0.55181	3.6696e-05
38.692	0.14369	-0.079239	0.045805	-5.4305e-07	-0.054895	-0.13824	0.27607	-4.8376e-06	-2.0369e-05	0.14166	-0.070394	0.15729	-0.033311	0.010703	-0.012483	2.7178e-08	-0.17087	-5.0095e-06	-1.3448e-07	-2.9746e-06	0.023533	2.3603e-06	-0.014338	0.20621	4.8044e-07	-2.1813e-07	3.1778e-06	0.020493	0.15212	-0.15226	-1.8024e-07	-1.298e-05	0.13055	0.1759	0.4947	0.10319	2.9817e-07	-1.2326e-06	-0.094203	0.056577	2.8145e-06	-0.20969	7.1081e-06	0.35268	0.94143	0.047854	0.46038	-0.12979	3.6696e-05
-7.6951	-0.043513	0.14419	-0.36412	-5.4305e-07	-0.010957	0.59033	0.020576	-4.8376e-06	-2.0369e-05	-0.019944	0.0075805	0.15729	-0.037424	-0.015559	0.0097058	2.7178e-08	-0.18001	-5.0095e-06	-1.3448e-07	-2.9746e-06	0.023533	2.3603e-06	0.006919	-0.02638	4.8044e-07	-2.1813e-07	3.1778e-06	-0.03952	0.013805	-0.061511	-1.8024e-07	-1.298e-05	0.21941	-0.012788	-0.10074	-0.054103	2.9817e-07	-1.2326e-06	0.0053832	0.11609	2.8145e-06	-0.40558	7.1081e-06	0.11555	-0.13829	0.11202	0.048419	0.090488	3.6696e-05
8.277	0.33261	-0.033124	0.15259	-5.4305e-07	-0.26184	0.42689	-0.23491	-4.8376e-06	-2.0369e-05	-0.13428	0.0072954	0.15729	0.002855	-0.11233	0.0097058	2.7178e-08	0.025764	-5.0095e-06	-1.3448e-07	-2.9746e-06	-0.06638	2.3603e-06	-0.014338	-0.13073	4.8044e-07	-2.1813e-07	3.1778e-06	-0.031231	0.012432	-0.091072	-1.8024e-07	-1.298e-05	-0.43286	0.15315	0.35491	-0.051027	2.9817e-07	-1.2326e-06	-0.010775	0.2375	2.8145e-06	-0.17774	7.1081e-06	0.31771	1.0659	0.11202	0.49589	-0.10099	3.6696e-05
10.886	-0.30596	0.01609	-0.12918	-5.4305e-07	-0.2452	-0.18848	0.27607	-4.8376e-06	-2.0369e-05	0.14166	-0.070394	0.15729	-0.0080882	-0.11233	0.015963	2.7178e-08	-0.12631	-5.0095e-06	-1.3448e-07	-2.9746e-06	-0.06638	2.3603e-06	0.006919	0.067006	4.8044e-07	-2.1813e-07	3.1778e-06	-0.35196	-0.083304	-0.11119	-1.8024e-07	-1.298e-05	0.39352	0.073223	0.044961	0.17359	2.9817e-07	-1.2326e-06	-0.15754	-0.1393	2.8145e-06	-0.090815	7.1081e-06	0.17797	-0.1989	0.20397	0.25612	-0.24773	3.6696e-05
-2.6464	0.067876	-0.1572	0.036322	-5.4305e-07	-0.032926	0.54851	0.27607	-4.8376e-06	-2.0369e-05	0.027321	-0.10617	0.15729	-0.0039748	-0.12515	0.067244	2.7178e-08	-0.11718	-5.0095e-06	-1.3448e-07	-2.9746e-06	-0.06638	2.3603e-06	0.006919	0.10057	4.8044e-07	-2.1813e-07	3.1778e-06	-0.15146	-0.11429	-0.091072	-1.8024e-07	-1.298e-05	-0.6157	-0.081338	0.03683	-0.054103	2.9817e-07	-1.2326e-06	-0.086631	-0.017892	2.8145e-06	-0.20969	7.1081e-06	0.36806	-0.40033	-0.044094	-0.4821	0.23346	3.6696e-05
39.625	-0.14794	-0.039824	0.21562	-5.4305e-07	-0.033801	0.41426	0.020576	-4.8376e-06	-2.0369e-05	-0.13428	0.043067	0.15729	0.0069683	-0.11233	0.060987	2.7178e-08	0.0098073	-5.0095e-06	-1.3448e-07	-2.9746e-06	-0.06638	2.3603e-06	-0.014338	-0.032129	4.8044e-07	-2.1813e-07	3.1778e-06	-0.080179	0.071272	-0.13892	-1.8024e-07	-1.298e-05	-0.35652	0.18051	-0.23241	-0.17528	2.9817e-07	-1.2326e-06	-0.013638	0.056577	2.8145e-06	-0.40558	7.1081e-06	0.47264	-0.11635	-0.13604	0.18102	-0.21748	3.6696e-05
5.5862	0.12613	-0.10669	0.05592	-5.4305e-07	0.16781	0.56976	0.27607	-4.8376e-06	-2.0369e-05	-0.019944	0.0072954	0.15729	0.080354	-0.11233	0.049756	2.7178e-08	0.11655	-5.0095e-06	-1.3448e-07	-2.9746e-06	0.023533	2.3603e-06	0.006919	-0.035331	4.8044e-07	-2.1813e-07	3.1778e-06	-0.21942	-0.052012	0.13655	-1.8024e-07	-1.298e-05	-0.13379	0.60919	0.0032115	0.016305	2.9817e-07	-1.2326e-06	0.015099	0.19056	2.8145e-06	-0.45127	7.1081e-06	-0.27877	-0.054899	-0.044094	0.14266	0.10379	3.6696e-05
1.3685	0.012665	-0.16106	0.010613	-5.4305e-07	0.11932	1.735	-0.23491	-4.8376e-06	-2.0369e-05	-0.18154	-0.10617	0.15729	-0.077704	-0.11233	0.0097058	2.7178e-08	-0.17087	-5.0095e-06	-1.3448e-07	-2.9746e-06	0.023533	2.3603e-06	-0.014338	-0.10387	4.8044e-07	-2.1813e-07	3.1778e-06	0.094231	-0.21262	-0.033785	-1.8024e-07	-1.298e-05	-0.081432	0.083907	-0.19879	0.045527	2.9817e-07	-1.2326e-06	0.019867	-0.1393	2.8145e-06	0.09276	7.1081e-06	0.36806	0.12761	-0.13604	-0.18949	0.16862	3.6696e-05
-11	0.014674	-0.092718	0.020096	-5.4305e-07	0.37903	0.59701	-0.23491	-4.8376e-06	-2.0369e-05	-0.087014	0.043067	-0.15856	0.0069683	-0.11233	-0.01783	2.7178e-08	-0.11718	-5.0095e-06	-1.3448e-07	-2.9746e-06	0.023533	2.3603e-06	-0.014338	0.0032855	4.8044e-07	-2.1813e-07	3.1778e-06	-0.18901	0.29749	-0.17581	-1.8024e-07	-1.298e-05	0.094359	0.32923	-0.23241	-0.10487	2.9817e-07	-1.2326e-06	-0.13852	0.056577	2.8145e-06	0.26309	7.1081e-06	-0.013311	0.23973	-0.13604	0.33767	0.21639	3.6696e-05
14.446	0.038272	0.15945	0.063829	-5.4305e-07	0.18853	0.45646	0.020576	-4.8376e-06	-2.0369e-05	-0.019944	-0.070394	0.15729	-0.0039748	-0.11233	0.0097058	2.7178e-08	-0.16926	-5.0095e-06	-1.3448e-07	-2.9746e-06	0.023533	2.3603e-06	-0.014338	-0.077635	4.8044e-07	-2.1813e-07	3.1778e-06	-0.28572	-0.24759	-0.062429	-1.8024e-07	-1.298e-05	0.26214	0.23586	-0.067121	-0.054103	2.9817e-07	-1.2326e-06	-0.086631	0.056577	2.8145e-06	-0.5377	7.1081e-06	-0.25261	-0.25987	-0.044094	0.15345	-0.00096582	3.6696e-05
45.168	-0.11595	-0.02649	0.05592	-5.4305e-07	-0.1151	1.0455	-0.23491	-4.8376e-06	-2.0369e-05	-0.18154	0.043067	0.15729	-0.0080882	-0.11233	0.019216	2.7178e-08	0.0022907	-5.0095e-06	-1.3448e-07	-2.9746e-06	0.023533	2.3603e-06	-0.014338	-0.19698	4.8044e-07	-2.1813e-07	3.1778e-06	0.0523	-0.017042	-0.099058	-1.8024e-07	-1.298e-05	-0.02513	-0.36442	-0.26912	0.36539	2.9817e-07	-1.2326e-06	-0.0031448	0.056577	2.8145e-06	0.28865	7.1081e-06	-0.17623	-0.095591	-0.13604	0.13292	0.16862	3.6696e-05
-17.431	0.28263	-0.24286	-0.0045193	-5.4305e-07	0.40012	-0.0079188	-0.23491	-4.8376e-06	-2.0369e-05	-0.019944	-0.028191	-0.15856	0.040418	0.010703	0.057734	2.7178e-08	0.22987	-5.0095e-06	-1.3448e-07	-2.9746e-06	0.023533	2.3603e-06	0.028176	0.3003	4.8044e-07	-2.1813e-07	3.1778e-06	0.21047	0.055754	0.047848	-1.8024e-07	-1.298e-05	-0.058472	0.24364	-0.046378	-0.10487	2.9817e-07	-1.2326e-06	0.16943	0.31196	2.8145e-06	-0.039356	7.1081e-06	-0.31354	-0.28951	-0.044094	0.12899	0.10379	3.6696e-05
16.055	0.20004	0.05838	0.05592	-5.4305e-07	0.23887	0.065652	0.020576	-4.8376e-06	-2.0369e-05	-0.13428	-0.10617	0.15729	0.0069683	-0.11233	-0.01874	2.7178e-08	0.17222	-5.0095e-06	-1.3448e-07	-2.9746e-06	0.023533	2.3603e-06	0.006919	-0.13015	4.8044e-07	-2.1813e-07	3.1778e-06	0.27247	-0.21749	0.031648	-1.8024e-07	-1.298e-05	-0.0012166	0.19997	-0.26912	0.18643	2.9817e-07	-1.2326e-06	0.18559	0.31196	2.8145e-06	-0.0074097	7.1081e-06	0.33221	0.11015	0.17618	0.16162	0.11709	3.6696e-05
-1.1693	0.080095	0.037241	0.02119	-5.4305e-07	-0.3146	0.35816	-0.23491	-4.8376e-06	-2.0369e-05	-0.13428	-0.028476	0.15729	-0.037424	-0.12515	0.015963	2.7178e-08	0.25267	-5.0095e-06	-1.3448e-07	-2.9746e-06	0.023533	2.3603e-06	-0.014338	-0.062202	4.8044e-07	-2.1813e-07	3.1778e-06	0.18829	0.045096	-0.0063619	-1.8024e-07	-1.298e-05	0.11135	-0.12156	-0.23241	0.12939	2.9817e-07	-1.2326e-06	0.11659	-0.27328	2.8145e-06	-0.084195	7.1081e-06	-0.04066	0.034783	-0.13604	0.0021758	0.15156	3.6696e-05
2.9423	0.044397	0.18469	-0.10852	-5.4305e-07	-0.063896	1.1175	0.020576	-4.8376e-06	-2.0369e-05	-0.13428	-0.070394	-0.15856	0.002855	-0.12578	0.049756	2.7178e-08	0.10067	-5.0095e-06	-1.3448e-07	-2.9746e-06	-0.06638	2.3603e-06	-0.014338	0.10548	4.8044e-07	-2.1813e-07	3.1778e-06	-0.0090401	0.013805	-0.30242	-1.8024e-07	-1.298e-05	0.43052	-0.23441	0.16413	0.19452	2.9817e-07	-1.2326e-06	-0.083769	0.2375	2.8145e-06	0.11832	7.1081e-06	-0.080148	-0.3723	-0.13604	-0.085133	-0.047887	3.6696e-05
-0.21763	0.0067388	-0.006116	0.011706	-5.4305e-07	0.23006	0.78272	0.020576	-4.8376e-06	-2.0369e-05	-0.019944	0.043067	-0.47441	0.068561	-0.11233	0.0097058	2.7178e-08	0.10475	-5.0095e-06	-1.3448e-07	-2.9746e-06	-0.06638	2.3603e-06	0.006919	0.25098	4.8044e-07	-2.1813e-07	3.1778e-06	0.088323	0.059589	0.1974	-1.8024e-07	-1.298e-05	0.13723	-0.40949	-0.049992	0.11594	2.9817e-07	-1.2326e-06	0.095723	-0.017892	2.8145e-06	0.11832	7.1081e-06	-0.16532	1.2158	0.11202	-0.60362	0.15156	3.6696e-05
21.864	0.17862	-0.303	0.037415	-5.4305e-07	-0.054895	-0.49745	-0.23491	-4.8376e-06	-2.0369e-05	0.027321	-0.070394	-0.15856	0.036304	-0.1386	0.0097058	2.7178e-08	0.071988	-5.0095e-06	-1.3448e-07	-2.9746e-06	0.023533	2.3603e-06	-0.014338	-0.028386	4.8044e-07	-2.1813e-07	3.1778e-06	0.23276	0.1591	-0.0056932	-1.8024e-07	-1.298e-05	0.44809	-0.17631	0.019701	0.28668	2.9817e-07	-1.2326e-06	0.069849	0.2375	2.8145e-06	0.11832	7.1081e-06	0.099356	-0.48784	-0.044094	-0.45942	-0.0047341	3.6696e-05
-3.7125	0.13181	-0.16621	0.062663	-5.4305e-07	-0.24432	-0.90594	0.020576	-4.8376e-06	-2.0369e-05	-0.019944	0.043067	0.15729	0.0069683	-0.12578	0.097785	2.7178e-08	-0.17087	-5.0095e-06	-1.3448e-07	-2.9746e-06	0.023533	2.3603e-06	-0.014338	0.29757	4.8044e-07	-2.1813e-07	3.1778e-06	-0.29702	0.094363	-0.25775	-1.8024e-07	-1.298e-05	-0.30219	-0.54021	-0.08361	0.071733	2.9817e-07	-1.2326e-06	-0.063619	0.16303	2.8145e-06	0.1117	7.1081e-06	0.11663	-0.28335	-0.044094	-0.11731	0.15156	3.6696e-05
8.8627	-0.20475	0.056642	-0.30341	-5.4305e-07	0.0044391	0.22201	-0.23491	-4.8376e-06	-2.0369e-05	-0.087014	0.043067	0.15729	-0.0080882	-0.11233	0.015963	2.7178e-08	-0.072616	-5.0095e-06	-1.3448e-07	-2.9746e-06	0.023533	2.3603e-06	0.006919	-0.12358	4.8044e-07	-2.1813e-07	3.1778e-06	-0.40513	0.078384	-0.073828	-1.8024e-07	-1.298e-05	-0.24047	-0.023244	-0.0013053	0.15031	2.9817e-07	-1.2326e-06	-0.16726	-0.017892	2.8145e-06	0.28203	7.1081e-06	-0.42008	-0.10981	0.11202	0.75299	-0.040748	3.6696e-05
4.0323	-0.097463	0.085994	0.063829	-5.4305e-07	0.14217	0.39368	0.020576	-4.8376e-06	-2.0369e-05	-0.18154	-0.070394	0.15729	0.080697	0.010703	0.015963	2.7178e-08	-0.12457	-5.0095e-06	-1.3448e-07	-2.9746e-06	0.023533	2.3603e-06	-0.014338	-0.12072	4.8044e-07	-2.1813e-07	3.1778e-06	0.16873	0.0089343	-0.0023733	-1.8024e-07	-1.298e-05	-0.078938	0.084295	-0.19879	0.27322	2.9817e-07	-1.2326e-06	0.072711	0.31196	2.8145e-06	-0.60147	7.1081e-06	-0.0045177	-0.01242	-0.13604	-0.1656	-0.13597	3.6696e-05
4.9802	-0.013998	0.34651	0.12918	-5.4305e-07	-0.03913	0.14041	-0.23491	-4.8376e-06	-2.0369e-05	0.027321	0.043067	0.15729	-0.004318	-0.0027468	-0.020835	2.7178e-08	-0.11718	-5.0095e-06	-1.3448e-07	-2.9746e-06	0.023533	2.3603e-06	-0.014338	0.1994	4.8044e-07	-2.1813e-07	3.1778e-06	0.071947	-0.024985	-0.25914	-1.8024e-07	-1.298e-05	0.2196	0.12519	-0.067121	0.0082151	2.9817e-07	-1.2326e-06	-0.016441	0.31196	2.8145e-06	-0.22293	7.1081e-06	-0.11194	-0.41284	-0.044094	0.45041	-0.064443	3.6696e-05
31.776	0.14731	0.16664	0.14768	-5.4305e-07	-0.29175	0.090234	-0.23491	-4.8376e-06	-2.0369e-05	-0.18154	-0.070394	0.15729	0.002855	-0.11233	-0.024087	2.7178e-08	0.056578	-5.0095e-06	-1.3448e-07	-2.9746e-06	0.023533	2.3603e-06	-0.014338	0.014561	4.8044e-07	-2.1813e-07	3.1778e-06	0.23181	-0.083304	0.066137	-1.8024e-07	-1.298e-05	0.15346	-0.20044	-0.16207	0.045527	2.9817e-07	-1.2326e-06	0.20502	0.056577	2.8145e-06	-0.077575	7.1081e-06	0.18435	0.54485	0.020069	0.18913	-0.20794	3.6696e-05
45.237	0.033249	0.17333	-0.18002	-5.4305e-07	0.36363	-1.2995	-0.23491	-4.8376e-06	-2.0369e-05	-0.18154	-0.070394	-0.47441	-0.048367	-0.11233	0.0097058	2.7178e-08	-0.11718	-5.0095e-06	-1.3448e-07	-2.9746e-06	0.023533	2.3603e-06	-0.014338	-0.04792	4.8044e-07	-2.1813e-07	3.1778e-06	0.064248	-0.045168	-0.14129	-1.8024e-07	-1.298e-05	-0.62112	0.39214	0.41236	0.10319	2.9817e-07	-1.2326e-06	0.083145	0.056577	2.8145e-06	-0.24875	7.1081e-06	0.15614	0.97555	-0.13604	-0.19151	0.13415	3.6696e-05
79.464	-0.27513	0.35626	0.159	-5.4305e-07	-0.01753	0.29152	0.020576	-4.8376e-06	-2.0369e-05	-0.13428	-0.10617	-0.15856	0.09456	-0.0027468	-0.030344	2.7178e-08	-0.17087	-5.0095e-06	-1.3448e-07	-2.9746e-06	0.023533	2.3603e-06	0.006919	0.11091	4.8044e-07	-2.1813e-07	3.1778e-06	0.26229	-0.21749	0.28117	-1.8024e-07	-1.298e-05	0.36639	-0.011098	-0.23241	-0.14907	2.9817e-07	-1.2326e-06	0.069849	-0.017892	2.8145e-06	-0.40558	7.1081e-06	-0.27669	-0.48109	-0.13604	-0.40223	0.18192	3.6696e-05
15.132	-0.17058	0.18469	-0.11067	-5.4305e-07	0.19493	-0.26323	0.27607	-4.8376e-06	-2.0369e-05	-0.019944	-0.14194	0.15729	-0.037424	-0.12578	-0.024087	2.7178e-08	0.10114	-5.0095e-06	-1.3448e-07	-2.9746e-06	0.023533	2.3603e-06	0.028176	-0.095386	4.8044e-07	-2.1813e-07	3.1778e-06	0.0093346	-0.083304	0.014871	-1.8024e-07	-1.298e-05	0.057223	0.13152	0.18111	-0.054103	2.9817e-07	-1.2326e-06	-0.007913	-0.1393	2.8145e-06	-0.0074097	7.1081e-06	0.66207	0.039957	-0.044094	0.35129	-0.095656	3.6696e-05
15.317	-0.13832	-0.12618	0.11295	-5.4305e-07	-0.01753	-0.00070787	0.020576	-4.8376e-06	-2.0369e-05	-0.13428	0.12104	-0.47441	-0.0039748	-0.11233	0.063992	2.7178e-08	-0.11718	-5.0095e-06	-1.3448e-07	-2.9746e-06	0.023533	2.3603e-06	-0.014338	0.1314	4.8044e-07	-2.1813e-07	3.1778e-06	0.11464	0.27383	0.031648	-1.8024e-07	-1.298e-05	-0.3818	0.018261	-0.19879	-0.054103	2.9817e-07	-1.2326e-06	0.159	-0.092361	2.8145e-06	-0.20969	7.1081e-06	-0.15411	-0.36987	-0.13604	-0.064589	0.11709	3.6696e-05
13.712	-0.089226	0.18007	-0.11525	-5.4305e-07	-0.041927	-0.45325	0.020576	-4.8376e-06	-2.0369e-05	-0.019944	0.043067	0.15729	-0.048367	-0.11233	-0.024087	2.7178e-08	0.00067469	-5.0095e-06	-1.3448e-07	-2.9746e-06	-0.06638	2.3603e-06	0.006919	0.050794	4.8044e-07	-2.1813e-07	3.1778e-06	0.29277	-0.098924	-0.091072	-1.8024e-07	-1.298e-05	0.25957	-0.25621	-0.033502	-0.14907	2.9817e-07	-1.2326e-06	0.0065708	0.19056	2.8145e-06	-0.077575	7.1081e-06	0.70541	0.58246	-0.044094	-0.17719	0.23346	3.6696e-05
-1.7879	0.075479	0.059009	-0.011708	-5.4305e-07	0.18853	-0.43946	0.020576	-4.8376e-06	-2.0369e-05	-0.13428	0.0075805	0.15729	0.090447	-0.11233	-0.030344	2.7178e-08	0.0098073	-5.0095e-06	-1.3448e-07	-2.9746e-06	-0.06638	2.3603e-06	-0.014338	-0.15958	4.8044e-07	-2.1813e-07	3.1778e-06	0.012297	-0.12038	0.19832	-1.8024e-07	-1.298e-05	0.080195	0.094981	-0.23241	-0.15728	2.9817e-07	-1.2326e-06	-0.047461	-0.46915	2.8145e-06	-0.5377	7.1081e-06	0.0969	1.0782	-0.13604	0.66811	-0.047887	3.6696e-05
4.4708	0.14232	-0.012505	0.011706	-5.4305e-07	0.22502	0.30136	0.020576	-4.8376e-06	-2.0369e-05	-0.13428	-0.070394	-0.15856	0.051018	-0.12578	0.049756	2.7178e-08	-0.11718	-5.0095e-06	-1.3448e-07	-2.9746e-06	0.023533	2.3603e-06	0.006919	0.11012	4.8044e-07	-2.1813e-07	3.1778e-06	-0.28407	0.024913	-0.19897	-1.8024e-07	-1.298e-05	-0.22668	-0.061352	-0.30274	0.18643	2.9817e-07	-1.2326e-06	-0.16439	-0.092361	2.8145e-06	-0.039356	7.1081e-06	0.28833	-0.59897	-0.13604	-0.10942	0.16862	3.6696e-05
21.835	-0.34256	0.2273	0.10347	-5.4305e-07	-0.23987	0.53368	0.020576	-4.8376e-06	-2.0369e-05	0.14166	-0.070394	0.15729	0.13569	-0.11771	0.0097058	2.7178e-08	0.031458	-5.0095e-06	-1.3448e-07	-2.9746e-06	0.023533	2.3603e-06	-0.014338	0.020704	4.8044e-07	-2.1813e-07	3.1778e-06	-0.13105	0.013805	-0.062429	-1.8024e-07	-1.298e-05	0.13211	-0.45949	-0.022276	-0.14907	2.9817e-07	-1.2326e-06	-0.013638	0.056577	2.8145e-06	-0.17774	7.1081e-06	0.23707	-0.1248	0.36008	0.60258	0.060613	3.6696e-05
47.545	0.14497	-0.010329	0.080054	-5.4305e-07	-0.053651	0.37968	-0.23491	-4.8376e-06	-2.0369e-05	0.027321	-0.070394	-0.47441	0.002855	-0.12578	0.023941	2.7178e-08	-0.031369	-5.0095e-06	-1.3448e-07	-2.9746e-06	0.023533	2.3603e-06	-0.014338	-0.037683	4.8044e-07	-2.1813e-07	3.1778e-06	-0.17755	0.25621	0.12592	-1.8024e-07	-1.298e-05	0.12845	-0.15805	-0.033502	0.17359	2.9817e-07	-1.2326e-06	0.012237	-0.19881	2.8145e-06	0.08614	7.1081e-06	-0.084226	-0.87392	-0.044094	-0.46055	-0.1692	3.6696e-05
31.398	0.14564	0.15304	0.18686	-5.4305e-07	0.22502	0.0049074	-0.23491	-4.8376e-06	-2.0369e-05	0.027321	-0.10617	0.15729	0.090447	0.010703	-0.024087	2.7178e-08	0.12568	-5.0095e-06	-1.3448e-07	-2.9746e-06	0.023533	2.3603e-06	0.006919	-0.15766	4.8044e-07	-2.1813e-07	3.1778e-06	-0.38379	-0.21749	-0.09199	-1.8024e-07	-1.298e-05	-0.069787	-0.054202	0.0032115	-0.014291	2.9817e-07	-1.2326e-06	-0.18055	-0.32021	2.8145e-06	-0.039356	7.1081e-06	0.33859	-0.34216	-0.044094	0.23212	0.15532	3.6696e-05
20.261	0.090774	0.076225	0.03812	-5.4305e-07	-0.23242	-0.43391	0.020576	-4.8376e-06	-2.0369e-05	-0.18154	-0.070394	-0.15856	0.002855	-0.12578	0.0097058	2.7178e-08	-0.043887	-5.0095e-06	-1.3448e-07	-2.9746e-06	0.023533	2.3603e-06	-0.014338	-0.087771	4.8044e-07	-2.1813e-07	3.1778e-06	-0.063604	0.15212	-0.091072	-1.8024e-07	-1.298e-05	-0.032347	-0.043121	-0.19879	0.026211	2.9817e-07	-1.2326e-06	-0.010775	0.31196	2.8145e-06	-0.091083	7.1081e-06	0.2378	0.1582	0.020069	0.041115	0.16862	3.6696e-05
10.954	0.024337	-0.14646	0.0067969	-5.4305e-07	-0.05577	0.29541	-0.23491	-4.8376e-06	-2.0369e-05	-0.019944	0.0075805	0.15729	0.1345	-0.11233	0.017684	2.7178e-08	-0.17087	-5.0095e-06	-1.3448e-07	-2.9746e-06	0.023533	2.3603e-06	0.006919	-0.17362	4.8044e-07	-2.1813e-07	3.1778e-06	0.27938	0.043905	-0.088573	-1.8024e-07	-1.298e-05	0.11164	0.063908	-0.10074	0.056118	2.9817e-07	-1.2326e-06	0.0065708	-0.064826	2.8145e-06	-0.20969	7.1081e-06	0.34168	-0.50166	0.11202	-0.10158	-0.082869	3.6696e-05
20.967	-0.045494	-0.070833	0.0067969	-5.4305e-07	-0.27723	-0.030297	0.27607	-4.8376e-06	-2.0369e-05	-0.019944	0.0075805	-0.15856	0.002855	-0.11233	-0.01874	2.7178e-08	-0.072616	-5.0095e-06	-1.3448e-07	-2.9746e-06	-0.06638	2.3603e-06	-0.014338	0.05855	4.8044e-07	-2.1813e-07	3.1778e-06	0.2559	0.086168	-0.073828	-1.8024e-07	-1.298e-05	-0.047323	-0.32385	0.0032115	0.047133	2.9817e-07	-1.2326e-06	0.17915	-0.017892	2.8145e-06	0.11832	7.1081e-06	-0.064625	0.25149	0.11202	0.046548	-0.051656	3.6696e-05
9.717	0.14943	-0.14656	0.16391	-5.4305e-07	-0.33744	0.40349	0.020576	-4.8376e-06	-2.0369e-05	0.027321	-0.070394	-0.15856	-0.077704	-0.13923	-0.024087	2.7178e-08	-0.042271	-5.0095e-06	-1.3448e-07	-2.9746e-06	0.023533	2.3603e-06	0.006919	0.047468	4.8044e-07	-2.1813e-07	3.1778e-06	-0.03952	-0.21749	-0.14129	-1.8024e-07	-1.298e-05	-0.026091	-0.020079	-0.067121	0.33088	2.9817e-07	-1.2326e-06	-0.071191	-0.19881	2.8145e-06	-0.077575	7.1081e-06	0.38878	0.4886	-0.044094	-0.29974	-0.27278	3.6696e-05
27.732	0.089897	-0.03884	-0.067217	-5.4305e-07	0.37903	0.58748	-0.23491	-4.8376e-06	-2.0369e-05	-0.019944	-0.070394	0.15729	0.095067	-0.1386	0.0097058	2.7178e-08	-0.17087	-5.0095e-06	-1.3448e-07	-2.9746e-06	0.023533	2.3603e-06	-0.014338	-0.27136	4.8044e-07	-2.1813e-07	3.1778e-06	0.1607	-0.2354	-0.091072	-1.8024e-07	-1.298e-05	-0.63276	0.01809	0.18111	0.086923	2.9817e-07	-1.2326e-06	0.089998	0.19056	2.8145e-06	0.45899	7.1081e-06	0.33951	0.1958	-0.044094	0.42407	-0.031218	3.6696e-05
-0.091471	0.17251	-0.2093	-0.17787	-5.4305e-07	-0.29175	0.80386	0.020576	-4.8376e-06	-2.0369e-05	0.027321	0.043067	0.15729	0.0069683	-0.014921	0.10104	2.7178e-08	-0.043887	-5.0095e-06	-1.3448e-07	-2.9746e-06	0.023533	2.3603e-06	0.006919	0.064875	4.8044e-07	-2.1813e-07	3.1778e-06	-0.38899	0.14662	0.12409	-1.8024e-07	-1.298e-05	-0.18705	-0.68061	-0.067121	0.060508	2.9817e-07	-1.2326e-06	-0.18055	-0.064826	2.8145e-06	-0.077575	7.1081e-06	-0.030742	0.22519	-0.044094	-0.23843	0.086719	3.6696e-05
62.751	-0.1225	-0.029977	-0.0291	-5.4305e-07	-0.25526	1.1704	0.020576	-4.8376e-06	-2.0369e-05	-0.019944	0.043067	-0.15856	0.0069683	-0.11233	0.015963	2.7178e-08	0.0098073	-5.0095e-06	-1.3448e-07	-2.9746e-06	-0.06638	2.3603e-06	-0.014338	0.27027	4.8044e-07	-2.1813e-07	3.1778e-06	-0.018183	-0.19033	-0.089615	-1.8024e-07	-1.298e-05	0.3587	0.14091	-0.033502	0.089729	2.9817e-07	-1.2326e-06	0.0025209	0.2375	2.8145e-06	-0.17774	7.1081e-06	-0.15431	0.016947	-0.044094	-0.16549	0.21639	3.6696e-05
0.64214	-0.14673	-0.12144	0.14785	-5.4305e-07	-0.054895	0.01494	0.020576	-4.8376e-06	-2.0369e-05	-0.019944	-0.10617	0.15729	-0.033311	-0.12578	0.049756	2.7178e-08	-0.14966	-5.0095e-06	-1.3448e-07	-2.9746e-06	0.023533	2.3603e-06	-0.014338	-0.024742	4.8044e-07	-2.1813e-07	3.1778e-06	0.19433	-0.11212	0.080631	-1.8024e-07	-1.298e-05	-0.042496	0.21599	0.03683	-0.054103	2.9817e-07	-1.2326e-06	0.15614	0.2375	2.8145e-06	-0.4122	7.1081e-06	0.10039	0.20925	-0.044094	0.2315	-0.2511	3.6696e-05
18.323	-0.028149	-0.001439	0.11479	-5.4305e-07	-0.09226	0.65485	0.27607	-4.8376e-06	-2.0369e-05	-0.019944	0.043067	-0.15856	-0.037424	-0.12578	-0.024087	2.7178e-08	0.054369	-5.0095e-06	-1.3448e-07	-2.9746e-06	0.023533	2.3603e-06	0.006919	-0.30859	4.8044e-07	-2.1813e-07	3.1778e-06	-0.17374	0.33659	0.060292	-1.8024e-07	-1.298e-05	-0.050253	-0.16045	-0.026793	0.0082151	2.9817e-07	-1.2326e-06	-0.063619	-0.1393	2.8145e-06	-0.40558	7.1081e-06	0.20166	0.44997	0.11202	-0.034481	0.11709	3.6696e-05
7.5175	-0.2345	-0.047155	0.11186	-5.4305e-07	0.40099	0.47692	0.27607	-4.8376e-06	-2.0369e-05	-0.18154	0.043067	-0.15856	-0.037424	-0.11233	0.053009	2.7178e-08	-0.070877	-5.0095e-06	-1.3448e-07	-2.9746e-06	-0.06638	2.3603e-06	0.006919	0.39016	4.8044e-07	-2.1813e-07	3.1778e-06	-0.00051373	-0.026041	0.12835	-1.8024e-07	-1.298e-05	-0.19314	0.18829	-0.23241	-0.12815	2.9817e-07	-1.2326e-06	0.0037085	0.19056	2.8145e-06	-0.039356	7.1081e-06	0.21044	0.44177	-0.13604	-0.2163	0.043546	3.6696e-05
-0.1216	0.061113	0.2428	0.080054	-5.4305e-07	-0.063896	-0.079381	0.020576	-4.8376e-06	-2.0369e-05	-0.087014	-0.10617	0.15729	0.047248	-0.1012	0.057734	2.7178e-08	0.10114	-5.0095e-06	-1.3448e-07	-2.9746e-06	0.023533	2.3603e-06	0.006919	-0.3124	4.8044e-07	-2.1813e-07	3.1778e-06	-0.076997	0.043905	-0.21714	-1.8024e-07	-1.298e-05	0.44423	-0.15381	-0.1792	0.19452	2.9817e-07	-1.2326e-06	0.0053832	0.056577	2.8145e-06	-0.077575	7.1081e-06	0.51887	0.37486	0.11202	0.081436	-0.040748	3.6696e-05
5.3018	0.30042	0.18968	-0.10456	-5.4305e-07	-0.019958	1.3429	-0.23491	-4.8376e-06	-2.0369e-05	0.14166	-0.070394	0.15729	0.0069683	-0.12578	0.023941	2.7178e-08	0.0022907	-5.0095e-06	-1.3448e-07	-2.9746e-06	0.023533	2.3603e-06	-0.014338	0.19271	4.8044e-07	-2.1813e-07	3.1778e-06	0.13209	0.26732	-0.19897	-1.8024e-07	-1.298e-05	-0.045205	-0.11673	0.27606	0.10331	2.9817e-07	-1.2326e-06	0.16943	0.056577	2.8145e-06	-0.077575	7.1081e-06	-0.019843	0.34342	0.047854	-0.26388	-0.099424	3.6696e-05
5.592	0.01265	-0.10829	0.057753	-5.4305e-07	-0.27811	-0.49873	0.020576	-4.8376e-06	-2.0369e-05	-0.019944	-0.070394	0.15729	0.002855	-0.11233	0.019216	2.7178e-08	0.07045	-5.0095e-06	-1.3448e-07	-2.9746e-06	0.023533	2.3603e-06	0.006919	-0.0012198	4.8044e-07	-2.1813e-07	3.1778e-06	-0.054017	-0.1134	0.047848	-1.8024e-07	-1.298e-05	-0.58244	0.33523	0.54403	-0.12642	2.9817e-07	-1.2326e-06	0.0025209	0.16303	2.8145e-06	-0.17774	7.1081e-06	0.75595	0.18005	-0.044094	0.15402	0.034015	3.6696e-05
-11.526	0.027743	0.17959	0.12381	-5.4305e-07	-0.29796	0.6291	0.020576	-4.8376e-06	-2.0369e-05	-0.13428	-0.070394	-0.47441	0.0069683	-0.11233	-0.030344	2.7178e-08	0.22592	-5.0095e-06	-1.3448e-07	-2.9746e-06	0.023533	2.3603e-06	-0.014338	-0.083898	4.8044e-07	-2.1813e-07	3.1778e-06	-0.098606	-0.041166	0.45038	-1.8024e-07	-1.298e-05	0.028487	-0.39109	-0.30274	0.011021	2.9817e-07	-1.2326e-06	0.015099	0.19056	2.8145e-06	-0.29359	7.1081e-06	0.069641	-0.30664	-0.13604	-0.7414	0.047314	3.6696e-05
9.3381	0.13798	-0.16358	0.13697	-5.4305e-07	0.37679	0.25449	-0.23491	-4.8376e-06	-2.0369e-05	-0.019944	0.0072954	-0.15856	0.046054	-0.11233	0.049756	2.7178e-08	-0.042271	-5.0095e-06	-1.3448e-07	-2.9746e-06	-0.06638	2.3603e-06	-0.014338	0.14115	4.8044e-07	-2.1813e-07	3.1778e-06	-0.02518	0.10943	-0.13892	-1.8024e-07	-1.298e-05	-0.22577	0.13783	-0.033502	0.17124	2.9817e-07	-1.2326e-06	0.0025209	0.11609	2.8145e-06	0.53936	7.1081e-06	0.46431	-0.13256	-0.044094	-0.050427	-0.034589	3.6696e-05
5.8291	0.0052217	0.39307	0.089537	-5.4305e-07	0.31882	0.63201	0.020576	-4.8376e-06	-2.0369e-05	-0.019944	0.043067	0.15729	0.13484	-0.13796	-0.024087	2.7178e-08	-0.051399	-5.0095e-06	-1.3448e-07	-2.9746e-06	0.023533	2.3603e-06	-0.014338	-0.35736	4.8044e-07	-2.1813e-07	3.1778e-06	0.29277	-0.026041	-0.13892	-1.8024e-07	-1.298e-05	-0.037409	0.096851	0.03683	0.077167	2.9817e-07	-1.2326e-06	0.092861	-0.017892	2.8145e-06	-0.23525	7.1081e-06	-0.23938	-0.066856	-0.044094	-0.13307	0.21639	3.6696e-05
-0.54227	-0.0078019	0.16198	0.081629	-5.4305e-07	0.0035637	0.34796	0.020576	-4.8376e-06	-2.0369e-05	-0.019944	0.0072954	0.15729	-0.033311	-0.016197	-0.024087	2.7178e-08	-0.095966	-5.0095e-06	-1.3448e-07	-2.9746e-06	0.023533	2.3603e-06	-0.014338	0.14588	4.8044e-07	-2.1813e-07	3.1778e-06	-0.47735	-0.013854	-0.15492	-1.8024e-07	-1.298e-05	0.20532	0.43648	-0.033502	0.016305	2.9817e-07	-1.2326e-06	-0.16439	0.31196	2.8145e-06	-0.50575	7.1081e-06	0.2219	-0.27412	-0.13604	0.2911	-0.051656	3.6696e-05
2.6954	0.037814	0.22742	0.11969	-5.4305e-07	-0.23987	0.47157	0.27607	-4.8376e-06	-2.0369e-05	0.027321	-0.070394	-0.47441	0.047248	-0.12578	0.017684	2.7178e-08	-0.11718	-5.0095e-06	-1.3448e-07	-2.9746e-06	-0.06638	2.3603e-06	-0.014338	-0.086722	4.8044e-07	-2.1813e-07	3.1778e-06	-0.068814	0.019902	-0.041675	-1.8024e-07	-1.298e-05	-0.053316	0.067765	-0.067121	0.026211	2.9817e-07	-1.2326e-06	0.017005	-0.1393	2.8145e-06	0.1117	7.1081e-06	0.31786	-0.20991	-0.044094	-0.78147	-0.20418	3.6696e-05
26.705	0.093343	-0.010315	-0.22323	-5.4305e-07	0.57609	0.12244	-0.23491	-4.8376e-06	-2.0369e-05	-0.18154	-0.070394	0.15729	0.002855	-0.12578	0.049756	2.7178e-08	-0.11718	-5.0095e-06	-1.3448e-07	-2.9746e-06	-0.06638	2.3603e-06	0.006919	-0.13501	4.8044e-07	-2.1813e-07	3.1778e-06	-0.098411	-0.24759	-0.12614	-1.8024e-07	-1.298e-05	0.23754	0.21771	-0.19879	-0.11296	2.9817e-07	-1.2326e-06	0.015817	-0.017892	2.8145e-06	0.45899	7.1081e-06	0.12008	-0.082703	-0.13604	0.01281	0.10379	3.6696e-05
10.445	-0.081488	-0.084689	-0.027934	-5.4305e-07	0.2259	0.10788	0.020576	-4.8376e-06	-2.0369e-05	0.14166	-0.070394	0.15729	0.047248	-0.0027468	0.019216	2.7178e-08	-0.042271	-5.0095e-06	-1.3448e-07	-2.9746e-06	0.023533	2.3603e-06	0.006919	0.21218	4.8044e-07	-2.1813e-07	3.1778e-06	-0.27087	-0.083304	-0.070319	-1.8024e-07	-1.298e-05	-0.617	0.38261	0.24244	-0.017991	2.9817e-07	-1.2326e-06	-0.18055	-0.34775	2.8145e-06	-0.5377	7.1081e-06	0.0047506	0.45824	-0.044094	0.036215	0.15156	3.6696e-05
6.8993	0.073385	0.24785	-0.29456	-5.4305e-07	-0.21702	-0.78763	0.020576	-4.8376e-06	-2.0369e-05	0.027321	-0.10617	-0.15856	-0.037424	-0.11233	-0.020835	2.7178e-08	0.046853	-5.0095e-06	-1.3448e-07	-2.9746e-06	0.023533	2.3603e-06	-0.014338	0.031226	4.8044e-07	-2.1813e-07	3.1778e-06	0.14143	-0.10927	-0.17831	-1.8024e-07	-1.298e-05	0.22292	0.31083	0.0032115	0.047133	2.9817e-07	-1.2326e-06	0.023956	-0.32021	2.8145e-06	-0.077575	7.1081e-06	0.09401	0.16874	-0.044094	-0.43627	-0.038357	3.6696e-05
6.2984	-0.13897	0.05633	0.03812	-5.4305e-07	-0.19505	-0.14583	0.020576	-4.8376e-06	-2.0369e-05	-0.019944	-0.070394	-0.47441	-0.0080882	-0.12515	-0.024087	2.7178e-08	-0.11718	-5.0095e-06	-1.3448e-07	-2.9746e-06	0.023533	2.3603e-06	0.006919	0.2061	4.8044e-07	-2.1813e-07	3.1778e-06	0.13242	0.0089343	-0.13892	-1.8024e-07	-1.298e-05	0.18175	0.03406	0.57765	0.0082151	2.9817e-07	-1.2326e-06	0.10902	-0.017892	2.8145e-06	-0.17774	7.1081e-06	0.32892	-0.065203	-0.044094	-0.10267	-0.065802	3.6696e-05
5.8115	-0.1005	0.014176	0.030763	-5.4305e-07	-0.054895	0.36813	-0.23491	-4.8376e-06	-2.0369e-05	0.14166	-0.028191	0.15729	0.095067	-0.0027468	0.023941	2.7178e-08	0.056109	-5.0095e-06	-1.3448e-07	-2.9746e-06	0.023533	2.3603e-06	-0.014338	-0.0071547	4.8044e-07	-2.1813e-07	3.1778e-06	-0.12585	-0.083304	-0.14129	-1.8024e-07	-1.298e-05	0.065776	0.12225	0.13178	0.10319	2.9817e-07	-1.2326e-06	-0.00034141	0.11609	2.8145e-06	-0.20969	7.1081e-06	-0.2374	0.022355	0.047854	0.20237	-0.17381	3.6696e-05
19.145	-0.026198	-0.0068278	0.12127	-5.4305e-07	-0.26184	0.66266	0.020576	-4.8376e-06	-2.0369e-05	-0.019944	0.043067	0.15729	-0.0080882	-0.11233	-0.030344	2.7178e-08	-0.17087	-5.0095e-06	-1.3448e-07	-2.9746e-06	0.023533	2.3603e-06	0.006919	-0.0054	4.8044e-07	-2.1813e-07	3.1778e-06	0.15732	0.017302	0.23095	-1.8024e-07	-1.298e-05	-0.01939	-0.4017	-0.033502	0.3076	2.9817e-07	-1.2326e-06	0.069849	-0.32021	2.8145e-06	0.11832	7.1081e-06	0.088288	-0.17278	-0.13604	0.17984	0.016948	3.6696e-05
8.8836	-0.017751	-0.059228	-0.022659	-5.4305e-07	-0.0066041	-0.17413	0.020576	-4.8376e-06	-2.0369e-05	0.027321	-0.10617	0.15729	0.036304	-0.12515	0.023941	2.7178e-08	0.079406	-5.0095e-06	-1.3448e-07	-2.9746e-06	0.023533	2.3603e-06	-0.014338	-0.39057	4.8044e-07	-2.1813e-07	3.1778e-06	0.29406	0.013805	-0.048837	-1.8024e-07	-1.298e-05	-0.0042281	0.092245	0.0032115	0.034571	2.9817e-07	-1.2326e-06	0.086007	0.056577	2.8145e-06	0.36902	7.1081e-06	0.077247	0.15178	0.26813	0.27303	0.0070203	3.6696e-05
16.736	-0.29936	0.31613	0.13711	-5.4305e-07	0.43836	-0.13997	0.020576	-4.8376e-06	-2.0369e-05	-0.18154	-0.10617	0.15729	-0.0039748	0.010703	0.0097058	2.7178e-08	0.32086	-5.0095e-06	-1.3448e-07	-2.9746e-06	-0.06638	2.3603e-06	-0.014338	-0.062549	4.8044e-07	-2.1813e-07	3.1778e-06	0.20773	-0.10927	0.32104	-1.8024e-07	-1.298e-05	0.62801	0.18829	-0.26912	0.20971	2.9817e-07	-1.2326e-06	0.18201	-0.19881	2.8145e-06	-0.039356	7.1081e-06	-0.29655	-0.062463	-0.13604	0.37219	-0.014265	3.6696e-05
13.649	-0.24934	0.061732	-0.36412	-5.4305e-07	0.40099	0.46533	0.020576	-4.8376e-06	-2.0369e-05	0.14166	0.043067	-0.15856	0.090954	-0.11233	0.023941	2.7178e-08	-0.11718	-5.0095e-06	-1.3448e-07	-2.9746e-06	0.023533	2.3603e-06	0.006919	0.12696	4.8044e-07	-2.1813e-07	3.1778e-06	0.2541	-0.052012	0.0099436	-1.8024e-07	-1.298e-05	0.041388	0.18567	0.098164	0.0030582	2.9817e-07	-1.2326e-06	0.029583	-0.064826	2.8145e-06	-0.039356	7.1081e-06	0.16374	-0.21898	-0.044094	-0.21853	0.15156	3.6696e-05
27.274	-0.04649	-0.028267	0.05592	-5.4305e-07	0.11932	0.44661	-0.23491	-4.8376e-06	-2.0369e-05	-0.18154	0.12104	-0.15856	-0.015261	-0.12578	-0.030344	2.7178e-08	-0.17087	-5.0095e-06	-1.3448e-07	-2.9746e-06	-0.06638	2.3603e-06	-0.014338	0.21476	4.8044e-07	-2.1813e-07	3.1778e-06	-0.11935	-0.082112	-0.14383	-1.8024e-07	-1.298e-05	-0.40742	0.18545	-0.30274	-0.10487	2.9817e-07	-1.2326e-06	-0.007913	-0.19881	2.8145e-06	0.09276	7.1081e-06	0.41265	-0.18381	0.020069	0.10707	0.15156	3.6696e-05
7.8253	0.011713	-0.15667	0.05592	-5.4305e-07	-0.29175	0.37516	0.27607	-4.8376e-06	-2.0369e-05	-0.019944	0.043067	0.15729	-0.077704	-0.11233	0.0097058	2.7178e-08	-0.17087	-5.0095e-06	-1.3448e-07	-2.9746e-06	0.023533	2.3603e-06	-0.014338	-0.11325	4.8044e-07	-2.1813e-07	3.1778e-06	-0.36125	-0.19033	0.13655	-1.8024e-07	-1.298e-05	0.13161	-0.20833	-0.067121	-0.22605	2.9817e-07	-1.2326e-06	-0.16726	0.31196	2.8145e-06	-0.077575	7.1081e-06	0.17555	0.3434	-0.044094	0.019142	0.071856	3.6696e-05
5.2981	0.285	0.08198	-0.4651	-5.4305e-07	0.16657	0.80647	0.020576	-4.8376e-06	-2.0369e-05	0.14166	-0.070394	0.15729	-0.037424	-0.12515	-0.030344	2.7178e-08	-0.043887	-5.0095e-06	-1.3448e-07	-2.9746e-06	0.023533	2.3603e-06	0.006919	-0.24446	4.8044e-07	-2.1813e-07	3.1778e-06	-0.1438	0.020784	0.015789	-1.8024e-07	-1.298e-05	-0.021376	0.1605	0.11529	0.12939	2.9817e-07	-1.2326e-06	-0.083769	0.056577	2.8145e-06	-0.25537	7.1081e-06	0.36815	0.41798	-0.044094	-0.27823	-0.14635	3.6696e-05
14.409	0.048565	0.24116	0.021929	-5.4305e-07	-0.27636	-1.301	0.020576	-4.8376e-06	-2.0369e-05	-0.13428	-0.070394	0.15729	-0.03961	-0.11233	0.0097058	2.7178e-08	-0.11718	-5.0095e-06	-1.3448e-07	-2.9746e-06	0.023533	2.3603e-06	0.006919	-0.21822	4.8044e-07	-2.1813e-07	3.1778e-06	0.23976	0.043905	0.084389	-1.8024e-07	-1.298e-05	-0.10153	0.066982	-0.26602	-0.054103	2.9817e-07	-1.2326e-06	0.19245	-0.19881	2.8145e-06	-0.17774	7.1081e-06	0.36231	1.137	-0.13604	0.089777	0.034015	3.6696e-05
11.707	-0.061108	0.10536	0.13894	-5.4305e-07	0.42955	1.2718	0.27607	-4.8376e-06	-2.0369e-05	-0.13428	0.043067	0.15729	0.002855	-0.11233	-0.024087	2.7178e-08	0.098931	-5.0095e-06	-1.3448e-07	-2.9746e-06	0.023533	2.3603e-06	-0.014338	0.010125	4.8044e-07	-2.1813e-07	3.1778e-06	-0.20744	-0.043954	-0.26736	-1.8024e-07	-1.298e-05	0.078179	0.31442	-0.19879	0.15031	2.9817e-07	-1.2326e-06	-0.097065	-0.19881	2.8145e-06	-0.039356	7.1081e-06	0.069641	-0.30389	-0.13604	0.11037	-0.2245	3.6696e-05
20.317	-0.13793	0.11151	0.046898	-5.4305e-07	-0.31905	-0.83366	-0.23491	-4.8376e-06	-2.0369e-05	-0.019944	0.085269	0.15729	-0.033311	-0.1386	0.019216	2.7178e-08	0.0098073	-5.0095e-06	-1.3448e-07	-2.9746e-06	0.023533	2.3603e-06	-0.014338	-0.10428	4.8044e-07	-2.1813e-07	3.1778e-06	-0.1299	0.082176	-0.12752	-1.8024e-07	-1.298e-05	0.17318	-0.089038	-0.049992	-0.29646	2.9817e-07	-1.2326e-06	-0.097065	-0.017892	2.8145e-06	0.1117	7.1081e-06	-0.012109	-0.11797	-0.044094	-0.12894	-0.24773	3.6696e-05
6.2209	0.077154	0.039477	0.070571	-5.4305e-07	-0.07562	0.066897	0.020576	-4.8376e-06	-2.0369e-05	0.14166	0.043067	0.15729	-0.077704	-0.087745	0.0097058	2.7178e-08	-0.051404	-5.0095e-06	-1.3448e-07	-2.9746e-06	-0.06638	2.3603e-06	-0.014338	0.072608	4.8044e-07	-2.1813e-07	3.1778e-06	0.29406	0.021117	-0.0023733	-1.8024e-07	-1.298e-05	-0.22646	-0.0042784	0.13178	-0.38773	2.9817e-07	-1.2326e-06	-0.00028245	-0.064826	2.8145e-06	-0.42571	7.1081e-06	0.029055	0.32646	0.047854	-0.028716	-0.064954	3.6696e-05
12.4	-0.14304	-0.03417	-0.086059	-5.4305e-07	0.14217	0.45982	-0.23491	-4.8376e-06	-2.0369e-05	-0.019944	0.0072954	0.15729	-0.0051679	-0.11233	0.015963	2.7178e-08	0.071988	-5.0095e-06	-1.3448e-07	-2.9746e-06	0.023533	2.3603e-06	0.006919	-0.15613	4.8044e-07	-2.1813e-07	3.1778e-06	0.016022	-0.19033	0.13085	-1.8024e-07	-1.298e-05	-0.52832	0.10545	-0.030407	-0.11296	2.9817e-07	-1.2326e-06	-0.080907	0.31196	2.8145e-06	-0.40558	7.1081e-06	-0.046317	-0.00020537	-0.044094	0.13029	-0.43387	3.6696e-05
0.25639	0.019179	0.030403	-0.1683	-5.4305e-07	-0.31905	0.89204	-0.23491	-4.8376e-06	-2.0369e-05	0.027321	-0.070394	0.15729	0.002855	0.010703	-0.01783	2.7178e-08	-0.072616	-5.0095e-06	-1.3448e-07	-2.9746e-06	-0.06638	2.3603e-06	-0.014338	0.058169	4.8044e-07	-2.1813e-07	3.1778e-06	-0.035159	-0.12488	-0.062429	-1.8024e-07	-1.298e-05	0.12027	-0.66068	-0.033502	0.2081	2.9817e-07	-1.2326e-06	-0.060757	0.056577	2.8145e-06	-0.084195	7.1081e-06	0.36806	0.48313	0.11202	-0.5365	0.21639	3.6696e-05
5.1101	0.053081	-0.094268	0.0067969	-5.4305e-07	0.15756	0.45155	0.27607	-4.8376e-06	-2.0369e-05	0.027321	-0.10617	-0.15856	0.035111	-0.12515	-0.024087	2.7178e-08	0.12766	-5.0095e-06	-1.3448e-07	-2.9746e-06	0.023533	2.3603e-06	-0.014338	-0.46516	4.8044e-07	-2.1813e-07	3.1778e-06	0.20617	-0.12038	0.26393	-1.8024e-07	-1.298e-05	-0.30207	-0.29736	-0.12032	0.12939	2.9817e-07	-1.2326e-06	0.11873	0.16303	2.8145e-06	-0.20969	7.1081e-06	0.058367	-0.43793	-0.044094	-0.33187	-0.064954	3.6696e-05
13.943	-0.16977	0.048675	0.10578	-5.4305e-07	-0.26184	0.89254	-0.23491	-4.8376e-06	-2.0369e-05	-0.019944	-0.070394	0.15729	0.002855	-0.002109	0.0097058	2.7178e-08	0.0098073	-5.0095e-06	-1.3448e-07	-2.9746e-06	0.023533	2.3603e-06	-0.014338	0.1072	4.8044e-07	-2.1813e-07	3.1778e-06	-0.24093	-0.1134	-0.32376	-1.8024e-07	-1.298e-05	0.060093	-0.40389	-0.067121	0.034301	2.9817e-07	-1.2326e-06	-0.097065	0.31196	2.8145e-06	0.11832	7.1081e-06	0.29146	1.161	-0.044094	0.094682	-0.16971	3.6696e-05
8.0442	0.20807	0.080181	-0.0291	-5.4305e-07	0.46033	0.34469	0.020576	-4.8376e-06	-2.0369e-05	0.14166	-0.070394	0.15729	0.0066251	-0.063117	0.015963	2.7178e-08	0.34251	-5.0095e-06	-1.3448e-07	-2.9746e-06	0.023533	2.3603e-06	0.006919	0.14644	4.8044e-07	-2.1813e-07	3.1778e-06	0.25184	-0.18252	0.031648	-1.8024e-07	-1.298e-05	-0.43994	0.053046	-0.05899	-0.12837	2.9817e-07	-1.2326e-06	0.159	0.056577	2.8145e-06	0.45899	7.1081e-06	-0.051623	-0.5272	0.20397	0.26543	0.10002	3.6696e-05
9.7804	-0.13121	0.36691	0.14417	-5.4305e-07	-0.25439	-0.58407	0.020576	-4.8376e-06	-2.0369e-05	0.027321	-0.10617	0.15729	0.002855	0.010703	0.015963	2.7178e-08	-0.072616	-5.0095e-06	-1.3448e-07	-2.9746e-06	0.023533	2.3603e-06	-0.014338	-0.24914	4.8044e-07	-2.1813e-07	3.1778e-06	0.16947	-0.1134	0.014871	-1.8024e-07	-1.298e-05	0.31965	-0.092687	0.0032115	0.22902	2.9817e-07	-1.2326e-06	0.19531	0.056577	2.8145e-06	-0.077575	7.1081e-06	0.24783	-0.45272	-0.13604	0.46841	-0.25487	3.6696e-05
3.1545	0.091774	-0.14835	-0.19799	-5.4305e-07	0.13472	-0.51511	0.27607	-4.8376e-06	-2.0369e-05	0.14166	-0.070394	0.15729	0.002855	-0.11233	0.0097088	2.7178e-08	-0.17087	-5.0095e-06	-1.3448e-07	-2.9746e-06	-0.06638	2.3603e-06	0.006919	-0.39935	4.8044e-07	-2.1813e-07	3.1778e-06	0.17871	-0.0052122	-0.22854	-1.8024e-07	-1.298e-05	0.23866	0.078291	0.098164	-0.11016	2.9817e-07	-1.2326e-06	0.011887	-0.27328	2.8145e-06	-0.20969	7.1081e-06	-0.23948	-0.5718	0.047854	0.042761	-0.034589	3.6696e-05
10.269	-0.04061	0.30637	0.099345	-5.4305e-07	-0.19505	-1.2891	0.27607	-4.8376e-06	-2.0369e-05	-0.13428	-0.070394	0.15729	0.050168	-0.12578	0.023941	2.7178e-08	0.17966	-5.0095e-06	-1.3448e-07	-2.9746e-06	0.023533	2.3603e-06	0.006919	-0.18906	4.8044e-07	-2.1813e-07	3.1778e-06	0.17871	-0.083304	-0.073828	-1.8024e-07	-1.298e-05	0.20683	-0.42497	-0.30274	-0.0069749	2.9817e-07	-1.2326e-06	0.15328	-0.19881	2.8145e-06	0.11832	7.1081e-06	0.36815	0.09289	-0.13604	0.12148	-0.038357	3.6696e-05
1.0539	0.0040037	0.047999	0.098559	-5.4305e-07	-0.23899	1.1185	0.020576	-4.8376e-06	-2.0369e-05	-0.13428	0.043067	-0.15856	0.047248	-0.12578	-0.030344	2.7178e-08	0.18135	-5.0095e-06	-1.3448e-07	-2.9746e-06	0.023533	2.3603e-06	0.006919	0.15691	4.8044e-07	-2.1813e-07	3.1778e-06	0.13994	0.047402	0.30433	-1.8024e-07	-1.298e-05	0.11253	-0.27247	-0.16207	-0.07565	2.9817e-07	-1.2326e-06	0.10616	0.056577	2.8145e-06	-0.37364	7.1081e-06	0.017125	-0.22592	-0.13604	0.48297	0.20309	3.6696e-05
11.184	0.057247	0.017402	0.13336	-5.4305e-07	-0.042609	-0.53077	0.27607	-4.8376e-06	-2.0369e-05	-0.087014	0.0075805	0.15729	0.091297	-0.11233	0.015963	2.7178e-08	0.0098073	-5.0095e-06	-1.3448e-07	-2.9746e-06	0.023533	2.3603e-06	0.006919	-0.29636	4.8044e-07	-2.1813e-07	3.1778e-06	-0.1838	-0.048333	-0.040851	-1.8024e-07	-1.298e-05	-0.31781	-0.19932	-0.075252	0.0029309	2.9817e-07	-1.2326e-06	-0.063619	0.31196	2.8145e-06	0.09276	7.1081e-06	0.44246	-0.36119	-0.044094	-0.17363	0.083463	3.6696e-05
18.095	0.12213	0.023277	0.080054	-5.4305e-07	0.40012	0.83046	0.27607	-4.8376e-06	-2.0369e-05	0.027321	-0.10617	-0.15856	-0.037424	-0.12578	0.0097058	2.7178e-08	-0.10336	-5.0095e-06	-1.3448e-07	-2.9746e-06	0.023533	2.3603e-06	0.006919	-0.10828	4.8044e-07	-2.1813e-07	3.1778e-06	-0.30357	0.129	-0.13984	-1.8024e-07	-1.298e-05	-0.031682	0.71733	-0.067121	0.13483	2.9817e-07	-1.2326e-06	-0.083769	-0.017892	2.8145e-06	-0.045976	7.1081e-06	0.45455	0.61488	0.20397	-0.402	0.030247	3.6696e-05
52.693	-0.02275	-0.18429	-0.10318	-5.4305e-07	-0.064771	0.60106	0.020576	-4.8376e-06	-2.0369e-05	0.14166	0.043067	0.15729	-0.0039748	-0.11233	0.015963	2.7178e-08	-0.16926	-5.0095e-06	-1.3448e-07	-2.9746e-06	-0.06638	2.3603e-06	0.028176	-0.12281	4.8044e-07	-2.1813e-07	3.1778e-06	-0.0021454	0.071272	-0.0023733	-1.8024e-07	-1.298e-05	0.30656	-0.25269	0.098164	0.1655	2.9817e-07	-1.2326e-06	0.056175	0.19056	2.8145e-06	-0.077575	7.1081e-06	0.55828	1.132	0.36008	0.0071169	0.11793	3.6696e-05
[truncated: 490 more columns]
