# Supplementary material for: Cohort-specific imputation of gene expression improves prediction of warfarin dose for African Americans
Source: Genome Med. 2017 Nov 24;9:98. doi: 10.1186/s13073-017-0495-0 (PMC5702158; doi:10.1186/s13073-017-0495-0)
Supplement: Supplementary file 2 — A zip files containing the four imputed data files WarfarinData.zip. (ZIP 997 kb) [file 13073_2017_495_MOESM2_ESM.zip › EUR_train.txt]

Dependant Variable	Adipose_Subcutaneous	Adipose_Subcutaneous	Adipose_Subcutaneous	Adipose_Subcutaneous	Adipose_Subcutaneous	Adipose_Subcutaneous	Adipose_Subcutaneous	Adipose_Subcutaneous	Adipose_Subcutaneous	Adipose_Subcutaneous	Adipose_Subcutaneous	Adipose_Subcutaneous	Adipose_Subcutaneous	Adipose_Subcutaneous	Adipose_Subcutaneous	Adipose_Subcutaneous	Adipose_Subcutaneous	Adipose_Subcutaneous	Adipose_Subcutaneous	Adipose_Subcutaneous	Adipose_Subcutaneous	Adipose_Subcutaneous	Adipose_Subcutaneous	Adipose_Subcutaneous	Adipose_Subcutaneous	Adipose_Subcutaneous	Adipose_Subcutaneous	Adipose_Subcutaneous	Adipose_Subcutaneous	Adipose_Subcutaneous	Adipose_Subcutaneous	Adipose_Subcutaneous	Adipose_Visceral_Omentum	Adipose_Visceral_Omentum	Adipose_Visceral_Omentum	Adipose_Visceral_Omentum	Adipose_Visceral_Omentum	Adipose_Visceral_Omentum	Adipose_Visceral_Omentum	Adrenal_Gland	Adrenal_Gland	Adrenal_Gland	Adrenal_Gland	Adrenal_Gland	Adrenal_Gland	Adrenal_Gland	Adrenal_Gland	Adrenal_Gland	Adrenal_Gland
Residuals	ALOX5	GCLM	F7	PSEN1	NCOA1	CRKL	LGALS2	UBE2I	CAV1	GGCX	F10	PROZ	RAF1	ARRB1	CYP2C9	CYP2C8	CYP1A1	AKT1	EGFR	ITGB1	PRKCA	LRP8	BGLAP	LRPAP1	SERPINF2	HSPA4	SMAD2	F2R	GAS6	PROS1	DLL1	CSNK2B	GCLM	NCOA1	GGCX	RAC1	PRKCA	SERPINF2	F2R	GCLC	ALOX5	NCOA1	CRKL	CUBN	ITGA4	GGCX	PROZ	SNAP25	RAC1
-15.367	0.062591	0.078274	0.065089	-5.4305e-07	0.021079	0.42382	0.020576	-4.8376e-06	-2.0369e-05	0.14166	-0.011288	-0.1935	-8.0253e-07	0.14593	0.053009	2.7178e-08	0.56136	-5.0095e-06	-1.3448e-07	-2.9746e-06	0.023533	2.3603e-06	-0.014338	-0.16509	-0.012903	-2.1813e-07	3.1778e-06	-0.35426	-0.0068039	-0.086467	-1.8024e-07	-1.298e-05	0.49177	0.61807	0.13488	0.30889	-0.050716	-1.2326e-06	-0.17483	0.2481	2.8145e-06	-0.21631	7.1081e-06	-0.43072	0.010479	0.047854	0.095798	-0.18153	3.6696e-05
4.9376	0.019595	-0.065258	0.0070316	-5.4305e-07	-0.31372	1.0143	0.020576	-4.8376e-06	-2.0369e-05	-0.018414	-0.011288	0.17572	-8.0253e-07	-0.024609	0.0097058	2.7178e-08	0.22626	-5.0095e-06	-1.3448e-07	-2.9746e-06	-0.06638	2.3603e-06	0.006919	-0.018528	-0.012903	-2.1813e-07	3.1778e-06	-0.05021	-0.083901	-0.051029	-1.8024e-07	-1.298e-05	0.8155	-0.15682	-0.098507	-0.034821	0.016171	-1.2326e-06	-0.083769	0.21758	2.8145e-06	-0.18436	7.1081e-06	0.0073	-0.4168	-0.044094	0.46682	0.16862	3.6696e-05
-8.2605	0.044798	0.15012	0.15474	-5.4305e-07	0.18853	0.29662	0.27607	-4.8376e-06	-2.0369e-05	-0.019944	-0.011288	0.14274	-8.0253e-07	0.14593	-0.027092	2.7178e-08	-0.1347	-5.0095e-06	-1.3448e-07	-2.9746e-06	-0.15629	2.3603e-06	-0.014338	0.14331	-0.012903	-2.1813e-07	3.1778e-06	-0.036358	-0.066849	-0.46177	-1.8024e-07	-1.298e-05	0.40056	0.26264	-0.15394	0.039515	0.11627	-1.2326e-06	0.015099	0.21758	2.8145e-06	-0.039356	7.1081e-06	-0.070958	-0.62737	0.11202	-0.043785	0.15156	3.6696e-05
28.093	-0.0072407	-0.089066	0.1361	-5.4305e-07	0.1202	0.50257	-0.23491	-4.8376e-06	-2.0369e-05	-0.087014	-0.020365	0.15923	-8.0253e-07	-0.024609	-0.030344	2.7178e-08	-0.059086	-5.0095e-06	-1.3448e-07	-2.9746e-06	0.023533	2.3603e-06	-0.014338	0.048047	-0.012903	-2.1813e-07	3.1778e-06	0.1176	-0.022421	-0.023606	-1.8024e-07	-1.298e-05	-0.11548	-0.12499	-0.1419	0.10503	0.038348	-1.2326e-06	-0.0060071	0.0093313	2.8145e-06	0.09276	7.1081e-06	0.28351	-0.26761	-0.13604	0.59559	-0.018033	3.6696e-05
-8.7519	-0.065506	-0.081447	-0.24542	-5.4305e-07	0.19773	0.63232	-0.23491	-4.8376e-06	-2.0369e-05	0.14166	-0.011288	-0.17701	-8.0253e-07	-0.024609	0.0084556	2.7178e-08	-0.01801	-5.0095e-06	-1.3448e-07	-2.9746e-06	0.023533	2.3603e-06	-0.014338	0.23269	-0.012903	-2.1813e-07	3.1778e-06	-0.36245	-0.072694	-0.070319	-1.8024e-07	-1.298e-05	-0.1317	0.28433	0.27606	-0.080595	0.040263	-1.2326e-06	-0.18055	0.0093313	2.8145e-06	-0.64716	7.1081e-06	0.2244	-0.020226	0.20397	-0.36898	0.024087	3.6696e-05
6.2516	-0.0072407	-0.12009	0.056378	-5.4305e-07	-0.2452	0.61984	0.020576	-4.8376e-06	-2.0369e-05	-0.019944	-0.011288	0.17572	-8.0253e-07	0.14593	-0.030344	2.7178e-08	0.024191	-5.0095e-06	-1.3448e-07	-2.9746e-06	0.023533	2.3603e-06	-0.014338	-0.11346	-0.012903	-2.1813e-07	3.1778e-06	0.14823	-0.11763	-0.12898	-1.8024e-07	-1.298e-05	-0.12288	-0.16734	-0.033502	0.088495	-0.019337	-1.2326e-06	0.15614	0.2481	2.8145e-06	-0.28962	7.1081e-06	0.23864	-0.18885	-0.044094	-0.23203	0.086719	3.6696e-05
-8.7344	-0.0072407	-0.19208	0.11759	-5.4305e-07	-0.070291	0.093995	0.020576	-4.8376e-06	-2.0369e-05	-0.019944	-0.011288	0.17243	-8.0253e-07	0.14593	0.017684	2.7178e-08	-0.0050232	-5.0095e-06	-1.3448e-07	-2.9746e-06	0.023533	2.3603e-06	0.028176	0.022758	-0.012903	-2.1813e-07	3.1778e-06	0.20228	0.032231	0.031644	-1.8024e-07	-1.298e-05	0.12882	0.18564	-0.067121	0.30889	-0.02243	-1.2326e-06	0.1723	-0.021187	2.8145e-06	0.08614	7.1081e-06	0.27853	0.092763	0.11202	0.16509	0.066395	3.6696e-05
25.558	0.047911	-0.052859	-0.021549	-5.4305e-07	0.13359	0.48769	0.020576	-4.8376e-06	-2.0369e-05	-0.087014	-0.020365	0.17572	-8.0253e-07	-0.024609	-0.024087	2.7178e-08	-0.15865	-5.0095e-06	-1.3448e-07	-2.9746e-06	0.023533	2.3603e-06	0.006919	-0.43188	-0.012903	-2.1813e-07	3.1778e-06	-0.3002	-0.1394	-0.12405	-1.8024e-07	-1.298e-05	0.052484	-0.29299	-0.088127	0.2356	-0.086464	-1.2326e-06	-0.17769	0.0093313	2.8145e-06	0.45899	7.1081e-06	0.28483	0.29475	-0.13604	0.25619	0.10002	3.6696e-05
8.3364	0.052137	-0.14638	0.19466	-5.4305e-07	0.21089	0.32314	0.020576	-4.8376e-06	-2.0369e-05	-0.13428	0.054596	0.15923	-8.0253e-07	-0.19515	-0.020835	2.7178e-08	-0.1805	-5.0095e-06	-1.3448e-07	-2.9746e-06	0.023533	2.3603e-06	-0.014338	0.13996	0.040877	-2.1813e-07	3.1778e-06	0.038253	-0.16634	-0.041675	-1.8024e-07	-1.298e-05	-0.55054	0.6187	-0.33636	-0.061624	0.002729	-1.2326e-06	-0.0031448	0.21758	2.8145e-06	-0.66066	7.1081e-06	0.22445	0.029107	-0.13604	0.0015115	-0.047887	3.6696e-05
38.096	-0.010354	-0.1247	-0.40714	-5.4305e-07	-0.27723	1.1043	0.020576	-4.8376e-06	-2.0369e-05	0.14166	-0.011288	0.041363	-8.0253e-07	-0.19515	-0.024087	2.7178e-08	0.072726	-5.0095e-06	-1.3448e-07	-2.9746e-06	0.023533	2.3603e-06	0.006919	-0.19258	-0.012903	-2.1813e-07	3.1778e-06	-0.31583	0.20131	0.011847	-1.8024e-07	-1.298e-05	0.14837	-0.23376	0.11833	0.15877	0.014904	-1.2326e-06	-0.16726	0.0093313	2.8145e-06	-0.077575	7.1081e-06	0.23821	-0.0046783	0.20397	-0.096852	-0.047887	3.6696e-05
21.432	-0.0072407	0.057785	-0.21572	-5.4305e-07	0.064305	0.75176	-0.23491	-4.8376e-06	-2.0369e-05	-0.019991	-0.011288	0.17572	-8.0253e-07	-0.024609	0.056171	2.7178e-08	0.056026	-5.0095e-06	-1.3448e-07	-2.9746e-06	0.023533	2.3603e-06	0.006919	0.14896	0.014	-2.1813e-07	3.1778e-06	-0.37285	0.044199	-0.24162	-1.8024e-07	-1.298e-05	0.24626	-0.049551	-0.033535	0.17225	0.078892	-1.2326e-06	-0.18055	-0.021187	2.8145e-06	0.28865	7.1081e-06	0.20446	-0.57435	-0.044094	-0.14776	0.15156	3.6696e-05
2.8997	0.044798	0.37711	0.12999	-5.4305e-07	-0.00089014	0.63069	-0.23491	-4.8376e-06	-2.0369e-05	0.0028541	-0.011288	0.16583	-8.0253e-07	-0.024609	-0.030344	2.7178e-08	0.047833	-5.0095e-06	-1.3448e-07	-2.9746e-06	0.023533	2.3603e-06	-0.014338	0.29756	-0.012903	-2.1813e-07	3.1778e-06	-0.37559	0.12094	-0.080591	-1.8024e-07	-1.298e-05	0.10908	-0.0037614	-0.088189	-0.061624	-0.059854	-1.2326e-06	-0.18055	0.21758	2.8145e-06	-0.175	7.1081e-06	0.31932	0.51826	-0.044094	0.27552	-0.11272	3.6696e-05
-15.033	0.019595	-0.013794	-0.15029	-5.4305e-07	-0.10058	0.008622	-0.23491	-4.8376e-06	-2.0369e-05	-0.13428	-0.020365	-0.16464	-8.0253e-07	0.14593	0.0097058	2.7178e-08	-0.16998	-5.0095e-06	-1.3448e-07	-2.9746e-06	-0.06638	2.3603e-06	-0.014338	-0.18674	0.013987	-2.1813e-07	3.1778e-06	-0.17816	-0.068114	0.20231	-1.8024e-07	-1.298e-05	-0.068445	0.055806	-0.19879	-0.061624	0.053541	-1.2326e-06	-0.076916	0.0093313	2.8145e-06	-0.4122	7.1081e-06	-0.0021089	-0.26985	-0.13604	-0.14572	-0.22073	3.6696e-05
24.263	9.9046e-05	0.082212	0.063025	-5.4305e-07	-0.038255	0.98046	-0.23491	-4.8376e-06	-2.0369e-05	-0.13428	-0.011288	-0.16051	-8.0253e-07	-0.024609	0.049756	2.7178e-08	-0.14859	-5.0095e-06	-1.3448e-07	-2.9746e-06	0.023533	2.3603e-06	0.006919	-0.33352	-0.0021444	-2.1813e-07	3.1778e-06	-0.10057	-0.15767	-0.062429	-1.8024e-07	-1.298e-05	0.23089	0.099585	-0.23241	0.0086555	-0.16122	-1.2326e-06	-0.086631	-0.22944	2.8145e-06	-0.4122	7.1081e-06	0.0046519	0.25721	-0.13604	0.12403	-0.018033	3.6696e-05
13.075	-0.047713	-0.32866	0.026681	-5.4305e-07	0.16414	1.2258	0.020576	-4.8376e-06	-2.0369e-05	-0.019944	-0.011288	-0.16051	-8.0253e-07	0.14593	-0.030344	2.7178e-08	-0.1249	-5.0095e-06	-1.3448e-07	-2.9746e-06	0.023533	2.3603e-06	-0.014338	-0.28692	-0.012903	-2.1813e-07	3.1778e-06	-0.36174	-0.054171	0.017623	-1.8024e-07	-1.298e-05	-0.36224	-0.20126	0.077158	-0.14782	-0.020512	-1.2326e-06	-0.13095	0.21758	2.8145e-06	0.28865	7.1081e-06	0.0017167	-0.94668	-0.044094	-0.14233	0.15532	3.6696e-05
-31.618	-0.055053	0.073373	-0.027968	-5.4305e-07	-0.014585	0.47593	-0.23491	-4.8376e-06	-2.0369e-05	-0.13428	-0.011288	-0.17701	-8.0253e-07	-0.024609	-0.030344	2.7178e-08	-0.14339	-5.0095e-06	-1.3448e-07	-2.9746e-06	0.023533	2.3603e-06	-0.014338	0.16079	0.040877	-2.1813e-07	3.1778e-06	0.15737	-0.20253	-0.19897	-1.8024e-07	-1.298e-05	0.20001	-0.064852	-0.33636	-0.088427	0.041514	-1.2326e-06	0.069849	-0.22944	2.8145e-06	-0.21631	7.1081e-06	-0.24218	0.27111	0.020069	-0.010612	0.086719	3.6696e-05
-7.7332	0.059477	-0.1217	0.037293	-5.4305e-07	-0.25439	0.37197	0.020576	-4.8376e-06	-2.0369e-05	0.14166	-0.011288	0.024836	-8.0253e-07	-0.024609	-0.030344	2.7178e-08	-0.1249	-5.0095e-06	-1.3448e-07	-2.9746e-06	0.023533	2.3603e-06	0.006919	-0.13096	-0.012903	-2.1813e-07	3.1778e-06	-0.03434	0.031763	-0.13827	-1.8024e-07	-1.298e-05	0.30765	-0.16295	-0.0057868	0.052132	0.043477	-1.2326e-06	-0.010783	0.0093313	2.8145e-06	-0.084195	7.1081e-06	0.63325	-0.23874	0.36008	-0.20681	-0.38233	3.6696e-05
-29.85	0.055251	0.32294	0.0060866	-5.4305e-07	-0.21702	0.92445	-0.23491	-4.8376e-06	-2.0369e-05	-0.087014	-0.020365	-0.16051	-8.0253e-07	0.14593	0.0097058	2.7178e-08	-0.14362	-5.0095e-06	-1.3448e-07	-2.9746e-06	-0.06638	2.3603e-06	-0.014338	0.029068	-0.0021498	-2.1813e-07	3.1778e-06	0.27843	-0.087759	0.22237	-1.8024e-07	-1.298e-05	0.49988	-0.21321	-0.33636	0.088495	0.11627	-1.2326e-06	0.10616	0.0093313	2.8145e-06	0.11435	7.1081e-06	-0.20096	0.13012	-0.13604	-0.023637	-0.096168	3.6696e-05
16.634	-0.013468	-0.1611	0.20895	-5.4305e-07	0.16414	0.91786	0.27607	-4.8376e-06	-2.0369e-05	-0.18154	-0.011288	-0.16051	-8.0253e-07	-0.024609	-0.025649	2.7178e-08	0.09674	-5.0095e-06	-1.3448e-07	-2.9746e-06	-0.06638	2.3603e-06	0.006919	0.023269	-0.012903	-2.1813e-07	3.1778e-06	-0.080179	-0.097598	0.075574	-1.8024e-07	-1.298e-05	-0.78366	0.18377	-0.30274	0.13183	0.041514	-1.2326e-06	-0.007913	0.21758	2.8145e-06	0.22062	7.1081e-06	0.30003	-0.11642	-0.13604	-0.13705	0.046803	3.6696e-05
2.8744	-0.058166	-0.010214	0.0064451	-5.4305e-07	-0.054895	1.4559	-0.23491	-4.8376e-06	-2.0369e-05	0.027321	-0.011288	0.17572	-8.0253e-07	-0.19515	-0.030344	2.7178e-08	0.42635	-5.0095e-06	-1.3448e-07	-2.9746e-06	-0.06638	2.3603e-06	-0.014338	0.30174	-0.012903	-2.1813e-07	3.1778e-06	0.099449	-0.071454	0.12251	-1.8024e-07	-1.298e-05	0.4798	0.1609	-0.12889	-0.036267	-0.0092207	-1.2326e-06	0.069849	0.0093313	2.8145e-06	-0.51237	7.1081e-06	0.4151	0.24626	-0.044094	0.24756	-0.010382	3.6696e-05
-9.4963	-0.031331	0.18814	0.14928	-5.4305e-07	0.23887	0.48844	0.020576	-4.8376e-06	-2.0369e-05	-0.18154	0.063673	0.15923	-8.0253e-07	0.14593	-0.030344	2.7178e-08	-0.08078	-5.0095e-06	-1.3448e-07	-2.9746e-06	0.023533	2.3603e-06	0.006919	-0.22361	0.0032309	-2.1813e-07	3.1778e-06	0.22756	-0.21992	0.065093	-1.8024e-07	-1.298e-05	0.13233	0.25564	-0.12846	-0.061624	-0.0091518	-1.2326e-06	0.086007	-0.021187	2.8145e-06	0.09276	7.1081e-06	-0.13407	-0.41932	-0.13604	0.34778	-0.014265	3.6696e-05
-0.73953	0.0012115	0.076724	-0.080279	-5.4305e-07	0.2015	0.35757	-0.23491	-4.8376e-06	-2.0369e-05	-0.019944	-0.011288	-0.16051	-8.0253e-07	0.14593	-0.01783	2.7178e-08	0.0017678	-5.0095e-06	-1.3448e-07	-2.9746e-06	0.023533	2.3603e-06	-0.014338	-0.062686	-0.012903	-2.1813e-07	3.1778e-06	0.16126	0.12269	0.18107	-1.8024e-07	-1.298e-05	-0.047916	0.060849	-0.026793	0.0086555	0.11627	-1.2326e-06	-0.013579	0.21758	2.8145e-06	-0.077575	7.1081e-06	0.48411	-0.82675	-0.044094	-0.20997	0.18277	3.6696e-05
-6.5603	0.055251	0.1702	0.11561	-5.4305e-07	0.0022041	0.34368	-0.23491	-4.8376e-06	-2.0369e-05	0.14166	-0.020365	-0.17701	-8.0253e-07	-0.024609	-0.030344	2.7178e-08	0.018663	-5.0095e-06	-1.3448e-07	-2.9746e-06	0.023533	2.3603e-06	0.028176	-0.08841	-0.012903	-2.1813e-07	3.1778e-06	-0.087176	-0.066849	-0.32522	-1.8024e-07	-1.298e-05	-0.50378	-0.32353	0.044961	0.15877	-0.086464	-1.2326e-06	-0.099928	-0.021187	2.8145e-06	0.28865	7.1081e-06	0.060314	-0.056389	0.047854	0.086829	-0.24396	3.6696e-05
-12.62	-0.0042989	0.15017	0.068079	-5.4305e-07	0.0044391	1.8442	0.020576	-4.8376e-06	-2.0369e-05	0.14166	-0.011288	0.17572	-8.0253e-07	-0.024609	-0.024087	2.7178e-08	-0.19248	-5.0095e-06	-1.3448e-07	-2.9746e-06	0.023533	2.3603e-06	-0.014338	0.16445	-0.012903	-2.1813e-07	3.1778e-06	-0.054604	0.12857	-0.27784	-1.8024e-07	-1.298e-05	-0.096601	-0.12857	0.34639	-0.0039614	-0.12384	-1.2326e-06	-0.010775	-0.021187	2.8145e-06	-0.20969	7.1081e-06	0.10032	-0.087056	0.20397	-0.55595	0.10379	3.6696e-05
-8.0847	-0.0072407	-0.1772	0.063482	-5.4305e-07	-0.23899	-0.0091959	0.020576	-4.8376e-06	-2.0369e-05	-0.13428	-0.020365	-0.16051	-8.0253e-07	-0.024609	0.0097058	2.7178e-08	-0.013571	-5.0095e-06	-1.3448e-07	-2.9746e-06	-0.06638	2.3603e-06	0.006919	-0.16917	0.008614	-2.1813e-07	3.1778e-06	-0.079232	-0.17601	0.076492	-1.8024e-07	-1.298e-05	-0.29519	0.16916	-0.19208	0.1153	0.014904	-1.2326e-06	-0.063619	-0.051705	2.8145e-06	0.11832	7.1081e-06	-0.18482	-0.038176	0.17618	0.054856	0.10222	3.6696e-05
-13.363	-0.058166	0.201	0.10918	-5.4305e-07	-0.26978	0.67613	0.27607	-4.8376e-06	-2.0369e-05	-0.019992	-0.020365	0.17572	-8.0253e-07	0.14593	-0.024087	2.7178e-08	-0.10462	-5.0095e-06	-1.3448e-07	-2.9746e-06	0.023533	2.3603e-06	0.006919	0.11558	-0.012903	-2.1813e-07	3.1778e-06	-0.095372	-0.0032255	0.14454	-1.8024e-07	-1.298e-05	0.43275	-0.41152	-0.067154	0.15877	0.018155	-1.2326e-06	-0.053904	0.2481	2.8145e-06	0.1117	7.1081e-06	0.54552	-0.62879	-0.044094	-0.13175	0.15156	3.6696e-05
-8.9387	-0.062393	-0.03149	0.0005098	-5.4305e-07	-0.071166	-0.26109	-0.23491	-4.8376e-06	-2.0369e-05	0.027321	-0.011288	0.15923	-8.0253e-07	-0.024609	-0.024087	2.7178e-08	-0.1249	-5.0095e-06	-1.3448e-07	-2.9746e-06	0.023533	2.3603e-06	0.006919	0.095234	-0.012903	-2.1813e-07	3.1778e-06	0.11241	-0.074259	-0.21037	-1.8024e-07	-1.298e-05	-0.27999	-0.064592	-0.067121	0.25906	0.053524	-1.2326e-06	-0.0031448	-0.22944	2.8145e-06	0.09276	7.1081e-06	-0.17111	-0.28485	0.047854	-0.12285	0.15532	3.6696e-05
0.41848	-0.035557	0.052787	-0.046049	-5.4305e-07	-0.033801	0.72743	0.020576	-4.8376e-06	-2.0369e-05	0.027321	-0.011288	0.17572	-8.0253e-07	-0.092828	0.067244	2.7178e-08	0.014253	-5.0095e-06	-1.3448e-07	-2.9746e-06	0.023533	2.3603e-06	0.006919	0.092475	-0.012903	-2.1813e-07	3.1778e-06	-0.10764	-0.14196	-0.25209	-1.8024e-07	-1.298e-05	0.30033	-0.19405	0.03683	0.13197	0.07575	-1.2326e-06	-0.097065	0.0093313	2.8145e-06	0.28865	7.1081e-06	0.062676	-0.27801	-0.044094	0.44668	0.033618	3.6696e-05
15.176	9.9046e-05	-0.079707	-0.022836	-5.4305e-07	0.25222	-0.40575	0.27607	-4.8376e-06	-2.0369e-05	-0.13428	-0.011288	-0.16051	-8.0253e-07	-0.19515	-0.024087	2.7178e-08	-0.20265	-5.0095e-06	-1.3448e-07	-2.9746e-06	0.023533	2.3603e-06	0.006919	0.24801	-0.012903	-2.1813e-07	3.1778e-06	-0.081268	0.064004	-0.49775	-1.8024e-07	-1.298e-05	0.27398	0.074595	-0.33636	-0.1648	-0.059854	-1.2326e-06	-0.070473	-0.25996	2.8145e-06	0.15962	7.1081e-06	-0.09064	0.69597	-0.13604	0.12791	-0.054912	3.6696e-05
-27.371	9.9046e-05	-0.045302	0.010985	-5.4305e-07	-0.27723	0.68956	0.27607	-4.8376e-06	-2.0369e-05	-0.13428	-0.011288	0.17572	-8.0253e-07	-0.19515	0.0097058	2.7178e-08	0.020309	-5.0095e-06	-1.3448e-07	-2.9746e-06	0.023533	2.3603e-06	0.006919	-0.11323	0.013987	-2.1813e-07	3.1778e-06	0.27049	-0.103	0.14656	-1.8024e-07	-1.298e-05	0.12158	-0.1865	-0.30274	0.26542	-0.059854	-1.2326e-06	0.069849	-0.051705	2.8145e-06	-0.28697	7.1081e-06	-0.018277	0.16909	-0.13604	0.46399	-0.15253	3.6696e-05
-9.4081	-0.062393	-0.13205	-0.10615	-5.4305e-07	0.19493	0.62731	0.020576	-4.8376e-06	-2.0369e-05	-0.13428	-0.011288	-0.16051	-8.0253e-07	0.14593	0.0097058	2.7178e-08	0.13191	-5.0095e-06	-1.3448e-07	-2.9746e-06	0.023533	2.3603e-06	0.006919	0.045307	0.0072603	-2.1813e-07	3.1778e-06	0.028437	0.020685	0.089166	-1.8024e-07	-1.298e-05	-0.0053549	0.20584	-0.16207	0.1153	0.078892	-1.2326e-06	-0.097065	-0.021184	2.8145e-06	0.28865	7.1081e-06	-0.078323	0.28625	-0.13604	-0.27081	-0.034589	3.6696e-05
10.637	0.055251	0.27809	-0.19536	-5.4305e-07	0.39112	0.081483	-0.23491	-4.8376e-06	-2.0369e-05	-0.087014	-0.020365	-0.49675	-8.0253e-07	0.14593	0.057734	2.7178e-08	-0.0333	-5.0095e-06	-1.3448e-07	-2.9746e-06	-0.06638	2.3603e-06	-0.014338	-0.13276	0.013987	-2.1813e-07	3.1778e-06	0.18829	-0.20771	-0.16906	-1.8024e-07	-1.298e-05	-0.18271	0.052455	-0.26602	0.092412	0.041514	-1.2326e-06	-0.0060071	0.0093313	2.8145e-06	0.090108	7.1081e-06	0.11468	-0.52445	-0.13604	-0.38189	-0.099424	3.6696e-05
25.315	-0.055053	-0.12692	-0.14948	-5.4305e-07	0.0044391	1.4191	-0.23491	-4.8376e-06	-2.0369e-05	-0.019944	-0.011288	0.17572	-8.0253e-07	-0.024609	-0.030344	2.7178e-08	-0.14181	-5.0095e-06	-1.3448e-07	-2.9746e-06	0.023533	2.3603e-06	0.006919	0.026531	-0.012903	-2.1813e-07	3.1778e-06	0.28067	0.21705	0.065093	-1.8024e-07	-1.298e-05	0.19283	-0.10969	-0.067121	0.088495	0.078892	-1.2326e-06	0.1723	-0.22944	2.8145e-06	-0.20969	7.1081e-06	-0.021797	-0.78416	-0.044094	0.40874	0.16485	3.6696e-05
9.5428	-0.0030146	-0.1247	0.029375	-5.4305e-07	-0.05713	1.3635	0.020576	-4.8376e-06	-2.0369e-05	-0.065736	-0.020365	0.17572	-8.0253e-07	-0.024609	-0.024087	2.7178e-08	0.21326	-5.0095e-06	-1.3448e-07	-2.9746e-06	0.023533	2.3603e-06	0.028176	-0.17085	-0.012903	-2.1813e-07	3.1778e-06	0.012297	-0.075625	-0.0023733	-1.8024e-07	-1.298e-05	-0.21538	-0.31288	0.0054047	0.26542	-0.05789	-1.2326e-06	-0.074053	0.0093313	2.8145e-06	0.34347	7.1081e-06	0.097844	-0.040489	-0.044094	-0.023595	-0.2952	3.6696e-05
-9.0726	-0.0030146	0.049516	0.19116	-5.4305e-07	0.19946	0.69184	0.020576	-4.8376e-06	-2.0369e-05	-0.019944	-0.011288	-0.17701	-8.0253e-07	-0.19515	-0.01783	2.7178e-08	-0.075811	-5.0095e-06	-1.3448e-07	-2.9746e-06	-0.06638	2.3603e-06	0.006919	0.088072	-0.012903	-2.1813e-07	3.1778e-06	-0.46396	0.074338	-0.12449	-1.8024e-07	-1.298e-05	0.053432	-0.26487	-0.17107	0.1153	0.043477	-1.2326e-06	-0.14424	0.21758	2.8145e-06	0.53936	7.1081e-06	0.019928	-0.48504	-0.13604	0.075609	-0.2378	3.6696e-05
8.3066	-0.010354	0.22267	0.070001	-5.4305e-07	-0.26059	0.78493	0.020576	-4.8376e-06	-2.0369e-05	0.14166	-0.011288	0.15923	-8.0253e-07	0.14593	-0.024087	2.7178e-08	0.13676	-5.0095e-06	-1.3448e-07	-2.9746e-06	0.023533	2.3603e-06	0.006919	-0.1169	0.040877	-2.1813e-07	3.1778e-06	-0.46396	-0.031932	0.099114	-1.8024e-07	-1.298e-05	0.64579	-0.040983	0.25957	0.12242	-0.059854	-1.2326e-06	-0.18055	-0.021187	2.8145e-06	-0.28009	7.1081e-06	0.14694	-0.22581	0.20397	-0.076524	0.23346	3.6696e-05
0.84227	-0.05394	-0.022039	-0.27308	-5.4305e-07	-0.016286	0.21188	-0.23491	-4.8376e-06	-2.0369e-05	-0.13428	-0.011288	0.17572	-8.0253e-07	-0.024609	-0.020835	2.7178e-08	0.074236	-5.0095e-06	-1.3448e-07	-2.9746e-06	-0.06638	2.3603e-06	0.006919	-0.10631	-0.012903	-2.1813e-07	3.1778e-06	-0.20328	-0.16351	-0.061511	-1.8024e-07	-1.298e-05	0.10283	-0.25752	-0.19208	0.012712	0.014904	-1.2326e-06	0.0025209	0.0093313	2.8145e-06	0.28203	7.1081e-06	-0.21713	-0.04917	0.17618	-0.035626	0.016948	3.6696e-05
-15.31	9.9046e-05	-0.17963	0.17342	-5.4305e-07	-0.070291	-0.14375	-0.23491	-4.8376e-06	-2.0369e-05	0.14166	-0.011288	0.15923	-8.0253e-07	-0.19515	-0.01783	2.7178e-08	-0.059086	-5.0095e-06	-1.3448e-07	-2.9746e-06	0.023533	2.3603e-06	-0.014338	0.28487	-0.012903	-2.1813e-07	3.1778e-06	0.018841	-0.091753	-0.040278	-1.8024e-07	-1.298e-05	-0.3879	-0.25845	0.1685	0.039515	0.014904	-1.2326e-06	-0.016441	0.0093313	2.8145e-06	0.09276	7.1081e-06	0.19363	0.20611	0.047854	0.099249	0.050685	3.6696e-05
-3.5826	-0.0030146	0.026406	-0.19553	-5.4305e-07	-0.0054375	0.32368	0.27607	-4.8376e-06	-2.0369e-05	-0.019944	-0.011288	0.17572	-8.0253e-07	-0.19515	0.0097058	2.7178e-08	0.018663	-5.0095e-06	-1.3448e-07	-2.9746e-06	-0.06638	2.3603e-06	0.006919	-0.087781	-0.012903	-2.1813e-07	3.1778e-06	-0.057895	0.055469	-0.038349	-1.8024e-07	-1.298e-05	-0.1227	-0.33252	0.1511	0.0086555	0.078892	-1.2326e-06	-0.050323	-0.021187	2.8145e-06	0.11832	7.1081e-06	0.1523	0.15458	-0.044094	-0.088085	-0.13597	3.6696e-05
11.313	9.9046e-05	-0.13628	0.11377	-5.4305e-07	-0.35941	-0.24093	-0.23491	-4.8376e-06	-2.0369e-05	-0.13424	-0.020365	-0.1935	-8.0253e-07	-0.024609	0.015963	2.7178e-08	0.39587	-5.0095e-06	-1.3448e-07	-2.9746e-06	0.023533	2.3603e-06	0.006919	-0.30167	-0.012903	-2.1813e-07	3.1778e-06	0.074066	-0.056883	-0.073828	-1.8024e-07	-1.298e-05	0.28945	-0.53739	-0.23241	0.21559	0.078892	-1.2326e-06	0.017005	-0.021187	2.8145e-06	0.11832	7.1081e-06	0.11601	-0.43456	-0.13604	0.02519	0.15156	3.6696e-05
-27.704	-0.0030146	0.294	-0.21682	-5.4305e-07	0.18853	1.5515	0.020576	-4.8376e-06	-2.0369e-05	-0.0010406	-0.011288	-0.17701	-8.0253e-07	-0.024609	-0.0092305	2.7178e-08	-0.084516	-5.0095e-06	-1.3448e-07	-2.9746e-06	0.023533	2.3603e-06	0.006919	0.07592	-0.012903	-2.1813e-07	3.1778e-06	-0.03952	0.15637	0.013828	-1.8024e-07	-1.298e-05	0.37714	0.14042	-0.033502	0.25906	0.014904	-1.2326e-06	0.028395	-0.021187	2.8145e-06	-0.40558	7.1081e-06	-0.16625	-0.23616	-0.044094	-0.60731	0.13826	3.6696e-05
9.8636	-0.0072407	-0.019925	-0.05229	-5.4305e-07	0.039569	0.34829	0.27607	-4.8376e-06	-2.0369e-05	-0.13428	-0.011288	-0.49675	-8.0253e-07	0.14593	0.057734	2.7178e-08	0.09674	-5.0095e-06	-1.3448e-07	-2.9746e-06	0.023533	2.3603e-06	0.006919	-0.14146	-0.012903	-2.1813e-07	3.1778e-06	0.23276	0.1764	-0.091072	-1.8024e-07	-1.298e-05	0.011176	-0.0067195	-0.33636	0.1153	-0.16122	-1.2326e-06	0.045741	0.0093313	2.8145e-06	0.28865	7.1081e-06	0.38551	0.13661	0.020069	-0.58606	-0.082869	3.6696e-05
-5.3098	-0.0072407	0.18424	-0.35777	-5.4305e-07	0.039569	-0.23499	0.020576	-4.8376e-06	-2.0369e-05	-0.1343	-0.011288	-0.49675	-8.0253e-07	-0.024609	-0.030344	2.7178e-08	-0.1636	-5.0095e-06	-1.3448e-07	-2.9746e-06	-0.06638	2.3603e-06	0.006919	-0.52464	-0.012903	-2.1813e-07	3.1778e-06	0.25113	-0.072694	-0.18265	-1.8024e-07	-1.298e-05	-0.040093	-0.057101	-0.12846	0.1153	-0.022475	-1.2326e-06	0.1723	0.21758	2.8145e-06	-0.077575	7.1081e-06	-0.10967	-0.55487	-0.13604	-0.68227	0.15156	3.6696e-05
18.118	0.052137	0.28872	-0.54367	-5.4305e-07	0.0044391	0.50608	-0.23491	-4.8376e-06	-2.0369e-05	-0.13428	-0.011288	0.17572	-8.0253e-07	-0.024609	-0.024087	2.7178e-08	-0.19746	-5.0095e-06	-1.3448e-07	-2.9746e-06	0.023533	2.3603e-06	0.006919	-0.066678	-0.012903	-2.1813e-07	3.1778e-06	-0.3794	0.065406	0.0010457	-1.8024e-07	-1.298e-05	0.88131	-0.0096277	-0.26912	0.0086555	-0.022475	-1.2326e-06	-0.16726	-0.22944	2.8145e-06	-0.20969	7.1081e-06	0.18174	-0.075223	-0.13604	0.35238	0.012333	3.6696e-05
-3.6787	9.9046e-05	0.16013	0.08307	-5.4305e-07	0.2169	0.2094	-0.23491	-4.8376e-06	-2.0369e-05	0.027321	-0.011288	0.17572	-8.0253e-07	0.14593	0.02131	2.7178e-08	0.072726	-5.0095e-06	-1.3448e-07	-2.9746e-06	0.023533	2.3603e-06	-0.014338	0.28373	-0.012903	-2.1813e-07	3.1778e-06	0.10648	-0.091753	-0.12844	-1.8024e-07	-1.298e-05	0.38575	0.29045	0.18111	-0.18088	0.041514	-1.2326e-06	0.066986	0.0093313	2.8145e-06	-0.0074097	7.1081e-06	0.26961	0.55409	-0.044094	0.33898	-0.22073	3.6696e-05
-15.066	-0.010354	0.18891	0.08307	-5.4305e-07	-0.032926	0.89912	0.020576	-4.8376e-06	-2.0369e-05	-0.087014	0.063673	0.17572	-8.0253e-07	-0.024609	-0.030344	2.7178e-08	0.14375	-5.0095e-06	-1.3448e-07	-2.9746e-06	0.023533	2.3603e-06	-0.014338	0.17709	0.013987	-2.1813e-07	3.1778e-06	-0.1728	0.015187	0.02627	-1.8024e-07	-1.298e-05	0.75697	0.17597	-0.26602	0.28195	-0.19664	-1.2326e-06	-0.086631	-0.22944	2.8145e-06	-0.50575	7.1081e-06	0.26374	-0.27284	-0.13604	0.16558	-0.065802	3.6696e-05
11.992	9.9046e-05	0.090048	-0.057515	-5.4305e-07	-0.042609	1.1498	0.27607	-4.8376e-06	-2.0369e-05	0.14166	0.063673	-0.16051	-8.0253e-07	0.14593	0.0097058	2.7178e-08	0.017045	-5.0095e-06	-1.3448e-07	-2.9746e-06	-0.06638	2.3603e-06	0.006919	0.090733	0.013987	-2.1813e-07	3.1778e-06	-0.35426	-0.040568	0.065093	-1.8024e-07	-1.298e-05	0.020878	-0.42512	0.31278	0.1153	0.11627	-1.2326e-06	-0.14424	-0.021187	2.8145e-06	0.17313	7.1081e-06	-0.017822	0.12751	0.047854	-0.33016	0.10002	3.6696e-05
35.552	-0.0072407	0.11474	0.19149	-5.4305e-07	-0.31372	1.357	0.020576	-4.8376e-06	-2.0369e-05	0.027321	-0.011288	-0.16051	-8.0253e-07	-0.19515	-0.030344	2.7178e-08	0.15229	-5.0095e-06	-1.3448e-07	-2.9746e-06	0.023533	2.3603e-06	-0.014338	-0.12445	-0.012903	-2.1813e-07	3.1778e-06	-0.088477	-0.05517	-0.15032	-1.8024e-07	-1.298e-05	0.069713	-0.47144	-0.10384	0.13197	0.075752	-1.2326e-06	-0.0031448	-0.25996	2.8145e-06	0.11567	7.1081e-06	-0.0011312	0.52553	-0.044094	-0.056363	0.16862	3.6696e-05
-5.3888	-0.058166	-0.22843	0.097674	-5.4305e-07	-0.19505	1.1432	0.020576	-4.8376e-06	-2.0369e-05	-0.019944	-0.011288	0.15923	-8.0253e-07	-0.024609	-0.027092	2.7178e-08	-0.19248	-5.0095e-06	-1.3448e-07	-2.9746e-06	0.023533	2.3603e-06	-0.014338	0.35793	-0.012903	-2.1813e-07	3.1778e-06	-0.373	-0.2067	-0.14129	-1.8024e-07	-1.298e-05	0.11396	-0.090969	-0.033502	-0.18088	0.041514	-1.2326e-06	-0.15396	0.2481	2.8145e-06	0.11832	7.1081e-06	0.03476	-0.18792	-0.044094	-0.074015	-0.11272	3.6696e-05
-10.046	-0.0072407	-0.10831	0.053043	-5.4305e-07	0.2169	0.12297	-0.23491	-4.8376e-06	-2.0369e-05	0.027321	-0.011288	0.15923	-8.0253e-07	0.14593	-0.030344	2.7178e-08	0.23534	-5.0095e-06	-1.3448e-07	-2.9746e-06	0.023533	2.3603e-06	0.006919	-0.010786	0.013987	-2.1813e-07	3.1778e-06	0.018401	-0.097598	-0.0023733	-1.8024e-07	-1.298e-05	-0.10794	-0.073505	-0.10074	-0.045091	-0.022475	-1.2326e-06	-0.097065	-0.22944	2.8145e-06	0.28865	7.1081e-06	0.28313	0.041277	-0.044094	-0.10866	0.10379	3.6696e-05
-10.477	9.9046e-05	-0.14979	-0.1534	-5.4305e-07	-0.27636	0.4963	0.020576	-4.8376e-06	-2.0369e-05	-0.13428	-0.011288	0.17572	-8.0253e-07	0.14593	0.0097058	2.7178e-08	0.25887	-5.0095e-06	-1.3448e-07	-2.9746e-06	0.023533	2.3603e-06	0.006919	-0.079139	-0.012903	-2.1813e-07	3.1778e-06	0.20228	-0.041976	-0.0032909	-1.8024e-07	-1.298e-05	-0.25313	-0.1599	-0.15369	0.34917	-0.12384	-1.2326e-06	0.019867	0.2481	2.8145e-06	-0.077575	7.1081e-06	0.22385	-0.36174	-0.13604	0.18202	0.020319	3.6696e-05
-16.862	0.047911	0.1193	0.15534	-5.4305e-07	0.63542	0.59516	-0.23491	-4.8376e-06	-2.0369e-05	0.14166	-0.011288	0.17572	-8.0253e-07	0.14593	0.097785	2.7178e-08	0.072726	-5.0095e-06	-1.3448e-07	-2.9746e-06	0.023533	2.3603e-06	-0.014338	-0.09049	-0.012903	-2.1813e-07	3.1778e-06	0.17667	-0.13955	0.12035	-1.8024e-07	-1.298e-05	-0.24112	0.16287	0.20212	0.022132	0.080856	-1.2326e-06	0.095723	-0.021187	2.8145e-06	0.26309	7.1081e-06	0.20507	-0.4388	0.20397	0.40768	0.20309	3.6696e-05
-22.573	-0.058166	0.23146	0.029631	-5.4305e-07	-0.0045621	1.4786	0.020576	-4.8376e-06	-2.0369e-05	0.027321	-0.011288	0.15923	-8.0253e-07	0.14593	0.063992	2.7178e-08	0.36085	-5.0095e-06	-1.3448e-07	-2.9746e-06	0.023533	2.3603e-06	0.006919	0.14389	-0.012903	-2.1813e-07	3.1778e-06	-0.12585	0.19713	0.1481	-1.8024e-07	-1.298e-05	0.30678	-0.43176	0.18111	0.1153	0.014904	-1.2326e-06	-0.086631	-0.021187	2.8145e-06	0.11832	7.1081e-06	0.28817	0.61242	-0.044094	-0.030147	0.071856	3.6696e-05
-4.6092	-0.0072407	-0.026224	-0.073574	-5.4305e-07	-0.010957	1.1431	-0.23491	-4.8376e-06	-2.0369e-05	-0.13428	-0.011288	-0.16051	-8.0253e-07	0.14593	0.012961	2.7178e-08	0.26539	-5.0095e-06	-1.3448e-07	-2.9746e-06	0.023533	2.3603e-06	-0.014338	-0.157	-0.012903	-2.1813e-07	3.1778e-06	-0.37604	0.057277	0.26977	-1.8024e-07	-1.298e-05	0.47898	0.059097	-0.088127	-0.018147	-0.16122	-1.2326e-06	-0.14138	-0.22944	2.8145e-06	-0.20969	7.1081e-06	0.21499	0.2377	-0.13604	-0.083608	0.21639	3.6696e-05
-21.504	-0.0072407	0.10438	-0.077405	-5.4305e-07	0.35618	0.016846	-0.23491	-4.8376e-06	-2.0369e-05	0.14166	-0.020365	-0.49675	-8.0253e-07	0.14593	-0.030344	2.7178e-08	0.17422	-5.0095e-06	-1.3448e-07	-2.9746e-06	0.023533	2.3603e-06	0.006919	-0.030841	-0.012903	-2.1813e-07	3.1778e-06	0.027926	-0.14766	0.17057	-1.8024e-07	-1.298e-05	0.28376	-0.10375	0.13178	-0.071894	0.041514	-1.2326e-06	-0.057895	0.0093313	2.8145e-06	0.21135	7.1081e-06	-0.03751	-0.08192	0.20397	-0.70842	-0.034589	3.6696e-05
-4.6912	9.9046e-05	0.20443	-0.14797	-5.4305e-07	-0.09226	0.65251	0.020576	-4.8376e-06	-2.0369e-05	0.14166	-0.020365	0.17572	-8.0253e-07	0.14593	0.0097058	2.7178e-08	-5.4347e-05	-5.0095e-06	-1.3448e-07	-2.9746e-06	0.023533	2.3603e-06	-0.014338	-0.15992	0.013987	-2.1813e-07	3.1778e-06	0.14548	-0.085908	0.403	-1.8024e-07	-1.298e-05	-0.40406	-0.16538	0.20212	-0.061624	0.11627	-1.2326e-06	0.18958	-0.021187	2.8145e-06	-0.60147	7.1081e-06	-0.068023	-0.57169	0.047854	0.23234	-0.038357	3.6696e-05
20.262	-0.0072407	0.13606	-0.33608	-5.4305e-07	0.0044391	0.89501	0.020576	-4.8376e-06	-2.0369e-05	0.14166	-0.011288	0.14274	-8.0253e-07	-0.19515	0.02131	2.7178e-08	0.045675	-5.0095e-06	-1.3448e-07	-2.9746e-06	0.023533	2.3603e-06	-0.014338	-0.16897	-0.012903	-2.1813e-07	3.1778e-06	0.096267	0.19128	-0.25377	-1.8024e-07	-1.298e-05	-0.058479	-0.011437	0.13178	0.1153	-0.022475	-1.2326e-06	0.019867	0.0093313	2.8145e-06	0.1117	7.1081e-06	-0.35359	-0.3045	-0.044094	-0.16855	-0.051656	3.6696e-05
1.8475	0.055251	0.25531	-0.006993	-5.4305e-07	-0.0045621	0.59391	0.020576	-4.8376e-06	-2.0369e-05	0.14166	-0.029442	-0.51325	-8.0253e-07	0.14593	-0.024087	2.7178e-08	0.13921	-5.0095e-06	-1.3448e-07	-2.9746e-06	0.023533	2.3603e-06	-0.014338	-0.18261	-0.012903	-2.1813e-07	3.1778e-06	0.16624	-0.078539	-0.11028	-1.8024e-07	-1.298e-05	0.23912	-0.09921	-0.07548	-0.034821	0.027041	-1.2326e-06	-0.0060071	-0.25996	2.8145e-06	-0.17774	7.1081e-06	0.051248	-0.074887	0.047854	-0.94512	-0.051656	3.6696e-05
3.6315	0.047911	-0.13513	-0.0481	-5.4305e-07	-0.12498	-0.29276	0.020576	-4.8376e-06	-2.0369e-05	-0.13428	-0.020365	0.15923	-8.0253e-07	-0.024609	0.0097058	2.7178e-08	0.28529	-5.0095e-06	-1.3448e-07	-2.9746e-06	0.023533	2.3603e-06	0.006919	-0.26809	-0.012903	-2.1813e-07	3.1778e-06	-0.1376	-0.098784	-0.2636	-1.8024e-07	-1.298e-05	-0.63752	0.21774	-0.26602	-0.13741	-0.086464	-1.2326e-06	0.0093742	0.0093313	2.8145e-06	0.11832	7.1081e-06	-0.25049	0.62231	-0.13604	0.41819	0.088923	3.6696e-05
24.819	0.055251	-0.076967	-0.036253	-5.4305e-07	0.2015	0.11811	0.020576	-4.8376e-06	-2.0369e-05	0.027321	-0.011288	-0.16051	-8.0253e-07	-0.19515	-0.01783	2.7178e-08	-0.053963	-5.0095e-06	-1.3448e-07	-2.9746e-06	0.023533	2.3603e-06	-0.014338	0.01196	-0.012903	-2.1813e-07	3.1778e-06	0.17871	-0.082717	-0.12405	-1.8024e-07	-1.298e-05	-0.24678	-0.18435	-0.067121	0.092412	0.078892	-1.2326e-06	0.072711	0.0093313	2.8145e-06	0.28865	7.1081e-06	0.28147	0.072965	-0.044094	-0.23407	-0.19704	3.6696e-05
3.4162	9.9046e-05	-0.14376	0.25452	-5.4305e-07	-0.26184	-0.27088	-0.23491	-4.8376e-06	-2.0369e-05	-0.019944	-0.011288	-0.16051	-8.0253e-07	-0.024609	-0.030344	2.7178e-08	-0.20762	-5.0095e-06	-1.3448e-07	-2.9746e-06	0.023533	2.3603e-06	0.006919	0.11911	-0.012903	-2.1813e-07	3.1778e-06	-0.31925	-0.031932	-0.073828	-1.8024e-07	-1.298e-05	-0.26048	-0.59242	0.14749	-0.15408	-0.12384	-1.2326e-06	-0.16439	-0.22944	2.8145e-06	0.11832	7.1081e-06	-0.3065	0.15047	-0.044094	-0.55907	-0.11429	3.6696e-05
-2.961	-0.0030146	-0.13175	0.19936	-5.4305e-07	-0.21702	0.78702	0.020576	-4.8376e-06	-2.0369e-05	-0.18154	-0.011288	0.15923	-8.0253e-07	-0.024609	-0.012483	2.7178e-08	-0.070842	-5.0095e-06	-1.3448e-07	-2.9746e-06	0.023533	2.3603e-06	-0.014338	-0.049022	0.013987	-2.1813e-07	3.1778e-06	0.23181	-0.023661	-0.43312	-1.8024e-07	-1.298e-05	0.191	-0.099815	-0.054509	-0.15408	0.078892	-1.2326e-06	-0.013579	0.0093313	2.8145e-06	0.11832	7.1081e-06	0.19205	-0.031273	-0.13604	0.31467	-0.30505	3.6696e-05
-24.592	-0.0072407	-0.073151	-0.2153	-5.4305e-07	-0.042609	0.9931	0.020576	-4.8376e-06	-2.0369e-05	0.14166	-0.011288	-0.17701	-8.0253e-07	-0.024609	0.015963	2.7178e-08	0.15348	-5.0095e-06	-1.3448e-07	-2.9746e-06	-0.06638	2.3603e-06	0.006919	0.0426	-0.012903	-2.1813e-07	3.1778e-06	0.14167	-0.033685	0.017105	-1.8024e-07	-1.298e-05	-0.089429	-0.1517	0.06145	0.34917	-0.022475	-1.2326e-06	0.17915	-0.25996	2.8145e-06	0.28865	7.1081e-06	0.01608	0.51324	-0.044094	-0.19873	0.098454	3.6696e-05
37.181	0.052137	0.26106	-0.031394	-5.4305e-07	-0.048321	0.5173	0.27607	-4.8376e-06	-2.0369e-05	-0.18154	-0.020365	0.17242	-8.0253e-07	-0.024609	-0.024087	2.7178e-08	0.072726	-5.0095e-06	-1.3448e-07	-2.9746e-06	0.023533	2.3603e-06	0.006919	-0.052076	0.013987	-2.1813e-07	3.1778e-06	-0.11766	-0.29385	0.28117	-1.8024e-07	-1.298e-05	0.11208	-0.14726	-0.23241	0.20219	0.078892	-1.2326e-06	-0.099928	-0.25996	2.8145e-06	0.28865	7.1081e-06	0.29756	0.047315	0.020069	0.46781	0.15156	3.6696e-05
0.076809	9.9046e-05	-0.2013	-0.36525	-5.4305e-07	-0.23242	0.33791	0.020576	-4.8376e-06	-2.0369e-05	-0.019944	-0.020365	-0.16051	-8.0253e-07	0.14593	0.015963	2.7178e-08	-0.14179	-5.0095e-06	-1.3448e-07	-2.9746e-06	0.023533	2.3603e-06	-0.014338	-0.61393	-0.012903	-2.1813e-07	3.1778e-06	0.17076	-0.029506	-0.10033	-1.8024e-07	-1.298e-05	-0.63979	0.14452	0.14749	-0.045091	-0.12384	-1.2326e-06	-0.019303	-0.021187	2.8145e-06	0.11832	7.1081e-06	0.16318	-0.58226	0.26813	-0.14386	0.043546	3.6696e-05
89.414	-0.0072407	-0.0024898	-0.29273	-5.4305e-07	-0.30008	1.7337	0.020576	-4.8376e-06	-2.0369e-05	-0.019944	-0.011288	0.17572	-8.0253e-07	-0.024609	0.057734	2.7178e-08	-0.1249	-5.0095e-06	-1.3448e-07	-2.9746e-06	0.023533	2.3603e-06	-0.014338	0.30334	0.013987	-2.1813e-07	3.1778e-06	0.25279	-0.066849	-0.19313	-1.8024e-07	-1.298e-05	-0.53611	0.011494	-0.033502	-0.034821	0.11627	-1.2326e-06	0.0094332	0.21758	2.8145e-06	-0.37364	7.1081e-06	0.49606	-0.35816	-0.044094	0.062147	-0.038357	3.6696e-05
-11.322	-0.0072407	-0.11681	0.0053394	-5.4305e-07	0.18872	0.22147	0.020576	-4.8376e-06	-2.0369e-05	-0.019944	-0.011288	0.17572	-8.0253e-07	0.14593	-0.030344	2.7178e-08	0.24694	-5.0095e-06	-1.3448e-07	-2.9746e-06	0.023533	2.3603e-06	0.006919	0.13194	0.013987	-2.1813e-07	3.1778e-06	0.17079	-0.078539	-0.091072	-1.8024e-07	-1.298e-05	0.042644	0.010654	-0.033502	-0.018288	0.11627	-1.2326e-06	0.095723	0.2481	2.8145e-06	0.32334	7.1081e-06	0.23821	-0.015353	-0.044094	0.12474	-0.14927	3.6696e-05
-10.971	-0.028217	0.17295	0.28301	-5.4305e-07	-0.064771	0.3899	0.27607	-4.8376e-06	-2.0369e-05	-0.019944	-0.011288	-0.52974	-8.0253e-07	-0.024609	0.015963	2.7178e-08	0.47453	-5.0095e-06	-1.3448e-07	-2.9746e-06	0.023533	2.3603e-06	-0.014338	-0.55036	-0.012903	-2.1813e-07	3.1778e-06	-0.05566	0.062553	-0.21037	-1.8024e-07	-1.298e-05	0.30624	-0.10171	0.11078	-0.12322	0.041514	-1.2326e-06	0.025533	0.21758	2.8145e-06	0.11832	7.1081e-06	0.11718	-0.13397	-0.044094	-0.92222	-0.096168	3.6696e-05
21.061	-0.0030146	-0.055295	0.019934	-5.4305e-07	0.17885	1.3394	0.020576	-4.8376e-06	-2.0369e-05	0.14166	0.063673	-0.17701	-8.0253e-07	0.14593	0.049756	2.7178e-08	0.072726	-5.0095e-06	-1.3448e-07	-2.9746e-06	-0.06638	2.3603e-06	0.006919	-0.33939	-0.012903	-2.1813e-07	3.1778e-06	-0.36765	0.0673	-0.073828	-1.8024e-07	-1.298e-05	0.14982	-0.12493	0.31278	0.05835	-0.022475	-1.2326e-06	-0.15754	-0.25996	2.8145e-06	0.28203	7.1081e-06	-0.20631	0.49123	0.047854	-0.17933	0.090488	3.6696e-05
36.009	-0.065506	0.009284	-0.0057144	-5.4305e-07	-0.31905	0.055935	-0.23491	-4.8376e-06	-2.0369e-05	-0.019944	-0.011288	-0.16876	-8.0253e-07	-0.024609	-0.030344	2.7178e-08	0.50232	-5.0095e-06	-1.3448e-07	-2.9746e-06	0.023533	2.3603e-06	0.006919	-0.21056	-0.012903	-2.1813e-07	3.1778e-06	-0.018183	-0.2067	0.18781	-1.8024e-07	-1.298e-05	-0.67009	-0.34002	-0.033502	0.25906	0.11627	-1.2326e-06	-0.007913	0.0093313	2.8145e-06	-0.097703	7.1081e-06	-0.077515	-0.02693	-0.044094	-0.50646	0.23346	3.6696e-05
-0.57997	-0.0072407	0.025781	-0.018627	-5.4305e-07	-0.23899	0.2726	0.020576	-4.8376e-06	-2.0369e-05	0.14166	-0.011288	0.17572	-8.0253e-07	-0.024609	-0.024087	2.7178e-08	-0.15372	-5.0095e-06	-1.3448e-07	-2.9746e-06	0.023533	2.3603e-06	0.006919	0.012195	0.013987	-2.1813e-07	3.1778e-06	-0.11766	0.046347	-0.19897	-1.8024e-07	-1.298e-05	-0.17886	-0.51419	0.20212	0.15877	-0.022475	-1.2326e-06	-0.063619	-0.021187	2.8145e-06	0.11832	7.1081e-06	0.26667	-0.23902	0.047854	0.025365	0.24676	3.6696e-05
30.092	0.052137	-0.1226	-0.22095	-5.4305e-07	0.15949	0.36789	0.27607	-4.8376e-06	-2.0369e-05	0.027321	-0.011288	0.17572	-8.0253e-07	-0.024609	0.017684	2.7178e-08	0.072726	-5.0095e-06	-1.3448e-07	-2.9746e-06	0.023533	2.3603e-06	0.028176	0.097172	-0.012903	-2.1813e-07	3.1778e-06	0.12803	0.14335	0.065093	-1.8024e-07	-1.298e-05	0.38694	-0.28853	0.32942	0.048935	0.027041	-1.2326e-06	-0.016441	0.0093313	2.8145e-06	-0.045976	7.1081e-06	0.72922	0.12421	-0.044094	0.018114	0.22016	3.6696e-05
10.972	9.9046e-05	-0.39929	0.10942	-5.4305e-07	-0.041927	0.79058	0.020576	-4.8376e-06	-2.0369e-05	-0.019944	-0.020365	0.17572	-8.0253e-07	-0.024609	0.019216	2.7178e-08	-0.075811	-5.0095e-06	-1.3448e-07	-2.9746e-06	0.023533	2.3603e-06	-0.014338	0.19836	-0.012903	-2.1813e-07	3.1778e-06	-0.0035907	-0.22576	0.11844	-1.8024e-07	-1.298e-05	0.003312	-0.0039311	-0.10074	0.13197	-0.022475	-1.2326e-06	-0.083769	0.0093313	2.8145e-06	-0.077575	7.1081e-06	0.091341	0.10126	-0.044094	-0.15129	-0.044517	3.6696e-05
2.9489	0.047911	0.13636	0.21914	-5.4305e-07	0.20306	0.2302	0.020576	-4.8376e-06	-2.0369e-05	-0.019944	-0.011288	-0.16051	-8.0253e-07	0.14593	-0.020835	2.7178e-08	0.050644	-5.0095e-06	-1.3448e-07	-2.9746e-06	-0.06638	2.3603e-06	0.006919	-0.19088	-0.012903	-2.1813e-07	3.1778e-06	0.17871	0.043921	-0.32522	-1.8024e-07	-1.298e-05	0.27004	0.19684	-0.033502	-0.0039614	0.078892	-1.2326e-06	0.080283	-0.021187	2.8145e-06	-0.5377	7.1081e-06	0.38551	-0.48954	-0.044094	-0.28792	-0.2245	3.6696e-05
17.535	0.055251	0.081274	-0.12215	-5.4305e-07	-0.19505	0.30915	0.020576	-4.8376e-06	-2.0369e-05	-0.087014	-0.011288	-0.51325	-8.0253e-07	0.14593	0.015963	2.7178e-08	0.085559	-5.0095e-06	-1.3448e-07	-2.9746e-06	0.023533	2.3603e-06	0.006919	-0.099121	-0.012903	-2.1813e-07	3.1778e-06	-0.016984	0.023196	-0.00080782	-1.8024e-07	-1.298e-05	0.16254	0.31253	-0.23241	0.1153	-0.22755	-1.2326e-06	-0.094203	0.2481	2.8145e-06	0.11832	7.1081e-06	-0.5184	0.22561	-0.13604	-0.44093	-0.050299	3.6696e-05
-10.303	-0.065506	-0.024536	0.11473	-5.4305e-07	0.15756	-0.17167	0.020576	-4.8376e-06	-2.0369e-05	-0.18154	-0.011288	0.15923	-8.0253e-07	0.14593	-0.024087	2.7178e-08	0.087661	-5.0095e-06	-1.3448e-07	-2.9746e-06	-0.06638	2.3603e-06	0.006919	-0.21513	0.040877	-2.1813e-07	3.1778e-06	-0.2039	-0.072694	0.18107	-1.8024e-07	-1.298e-05	0.056299	-0.11158	-0.30274	0.23212	0.078892	-1.2326e-06	-0.063619	0.21758	2.8145e-06	-0.20969	7.1081e-06	-0.082147	1.6348	-0.073638	0.42599	0.1483	3.6696e-05
-0.48977	0.0074388	0.17817	0.28801	-5.4305e-07	-0.04125	0.4937	0.020576	-4.8376e-06	-2.0369e-05	-0.13428	-0.020365	0.14274	-8.0253e-07	0.14593	-0.012483	2.7178e-08	-0.2752	-5.0095e-06	-1.3448e-07	-2.9746e-06	0.023533	2.3603e-06	0.006919	0.083587	-0.012903	-2.1813e-07	3.1778e-06	0.030672	0.096144	-0.0023733	-1.8024e-07	-1.298e-05	0.2236	-0.12242	-0.23241	0.21559	-0.059854	-1.2326e-06	0.028395	0.21758	2.8145e-06	0.28865	7.1081e-06	0.11702	-0.10347	-0.13604	-0.11869	-0.21034	3.6696e-05
-9.822	9.9046e-05	-0.013994	-0.52124	-5.4305e-07	0.0044391	1.0818	0.020576	-4.8376e-06	-2.0369e-05	-0.0010449	-0.020365	0.17572	-8.0253e-07	-0.024609	0.060985	2.7178e-08	-0.12987	-5.0095e-06	-1.3448e-07	-2.9746e-06	0.023533	2.3603e-06	-0.014338	0.095599	-0.012903	-2.1813e-07	3.1778e-06	0.37091	-0.072694	-0.2606	-1.8024e-07	-1.298e-05	0.38875	0.1549	-0.030407	0.13183	-0.010338	-1.2326e-06	-0.013579	0.21758	2.8145e-06	-0.039356	7.1081e-06	-0.21998	0.3301	-0.044094	0.060932	0.16862	3.6696e-05
-10.414	-0.010354	0.21432	0.026969	-5.4305e-07	-0.33656	0.37145	-0.23491	-4.8376e-06	-2.0369e-05	0.027321	-0.020365	-0.16051	-8.0253e-07	-0.024609	0.057734	2.7178e-08	0.5032	-5.0095e-06	-1.3448e-07	-2.9746e-06	0.023533	2.3603e-06	-0.014338	-0.41102	-0.012903	-2.1813e-07	3.1778e-06	0.16551	-0.095931	-0.40299	-1.8024e-07	-1.298e-05	0.60965	-0.28395	-0.17107	0.025189	-0.059854	-1.2326e-06	0.092861	0.0093313	2.8145e-06	-0.077575	7.1081e-06	-0.18616	-0.56034	-0.044094	-0.22851	0.06387	3.6696e-05
-16.99	0.023821	0.38077	0.081932	-5.4305e-07	0.039569	0.86362	0.020576	-4.8376e-06	-2.0369e-05	-0.13428	-0.011288	0.15923	-8.0253e-07	0.14593	0.019216	2.7178e-08	-0.0038683	-5.0095e-06	-1.3448e-07	-2.9746e-06	0.023533	2.3603e-06	0.006919	0.10356	-0.012903	-2.1813e-07	3.1778e-06	-0.0090401	-0.16351	0.090448	-1.8024e-07	-1.298e-05	-0.16197	-0.054658	-0.088127	-0.061624	-0.059854	-1.2326e-06	-0.071191	0.0093313	2.8145e-06	0.09276	7.1081e-06	0.10078	-0.023106	-0.13604	0.16354	0.15532	3.6696e-05
-33.324	-0.0072407	0.088871	0.10551	-5.4305e-07	0.38163	-0.41648	-0.23491	-4.8376e-06	-2.0369e-05	-0.019944	0.063673	-0.16051	-8.0253e-07	0.14593	0.012958	2.7178e-08	-0.1249	-5.0095e-06	-1.3448e-07	-2.9746e-06	-0.06638	2.3603e-06	-0.014338	0.18036	-0.012903	-2.1813e-07	3.1778e-06	0.092139	0.14335	0.18781	-1.8024e-07	-1.298e-05	0.31893	-0.26274	-0.10384	0.13183	0.041514	-1.2326e-06	0.15328	0.0093313	2.8145e-06	0.36902	7.1081e-06	0.28628	-0.23186	0.11202	-0.064261	-0.031218	3.6696e-05
-8.8625	-0.065506	-0.20893	-0.097933	-5.4305e-07	0.2015	0.15188	-0.23491	-4.8376e-06	-2.0369e-05	-0.019944	-0.020365	0.17572	-8.0253e-07	-0.024609	-0.014577	2.7178e-08	0.013694	-5.0095e-06	-1.3448e-07	-2.9746e-06	-0.06638	2.3603e-06	-0.014338	0.086382	-0.012903	-2.1813e-07	3.1778e-06	-0.076997	-0.072552	-0.11173	-1.8024e-07	-1.298e-05	-0.48766	0.20015	0.14749	0.15877	0.078892	-1.2326e-06	-0.010775	-0.25996	2.8145e-06	0.28865	7.1081e-06	-0.22367	0.99784	-0.044094	-0.078283	0.15532	3.6696e-05
-19.333	9.9046e-05	0.05571	0.02176	-5.4305e-07	-0.060224	1.3993	-0.23491	-4.8376e-06	-2.0369e-05	0.14166	-0.011288	0.17572	-8.0253e-07	-0.024609	0.049756	2.7178e-08	0.072726	-5.0095e-06	-1.3448e-07	-2.9746e-06	0.023533	2.3603e-06	0.006919	0.1705	-0.012903	-2.1813e-07	3.1778e-06	0.028437	-0.033685	-0.024524	-1.8024e-07	-1.298e-05	-0.1768	-0.069519	0.027832	0.19905	-0.022475	-1.2326e-06	-0.074053	-0.25996	2.8145e-06	-0.42571	7.1081e-06	0.77221	-0.098168	0.20397	0.19796	0.23346	3.6696e-05
-0.70836	9.9046e-05	-0.049662	0.08307	-5.4305e-07	-0.19505	1.0055	0.020576	-4.8376e-06	-2.0369e-05	-0.087014	-0.011288	0.17572	-8.0253e-07	0.14593	-0.024087	2.7178e-08	0.38032	-5.0095e-06	-1.3448e-07	-2.9746e-06	0.023533	2.3603e-06	0.028176	-0.12619	-0.012903	-2.1813e-07	3.1778e-06	0.12034	-0.043622	-0.14129	-1.8024e-07	-1.298e-05	-0.091129	-0.2603	-0.30274	0.26542	0.041514	-1.2326e-06	0.16657	-0.021187	2.8145e-06	0.11832	7.1081e-06	0.34793	-0.53621	-0.13604	-0.0025006	-0.21034	3.6696e-05
-33.721	-0.062393	-0.041104	-0.22972	-5.4305e-07	-0.09226	0.36971	0.020576	-4.8376e-06	-2.0369e-05	-0.019944	-0.020365	0.15923	-8.0253e-07	-0.024609	0.057734	2.7178e-08	-0.12987	-5.0095e-06	-1.3448e-07	-2.9746e-06	0.023533	2.3603e-06	-0.014338	0.16385	-0.012903	-2.1813e-07	3.1778e-06	0.014532	-0.037635	0.031648	-1.8024e-07	-1.298e-05	0.27116	-0.54171	-0.067121	0.025189	-0.16122	-1.2326e-06	-0.071191	0.0093313	2.8145e-06	-0.077575	7.1081e-06	-0.096052	0.36745	-0.044094	-0.3233	0.25052	3.6696e-05
-18.926	0.019595	-0.10888	0.11041	-5.4305e-07	-0.01753	-0.23869	0.020525	-4.8376e-06	-2.0369e-05	0.14166	-0.011288	-0.49675	-8.0253e-07	-0.024609	0.023941	2.7178e-08	-0.059086	-5.0095e-06	-1.3448e-07	-2.9746e-06	0.023533	2.3603e-06	-0.014338	0.0040451	-0.012903	-2.1813e-07	3.1778e-06	-0.18988	0.039316	-0.0014557	-1.8024e-07	-1.298e-05	-0.081011	-0.016397	0.02478	0.17531	0.03833	-1.2326e-06	0.0093742	-0.021187	2.8145e-06	-0.20969	7.1081e-06	-0.10978	-0.52285	0.20397	-0.12695	-0.065802	3.6696e-05
-35.782	-0.0072407	0.16474	0.027665	-5.4305e-07	0.2259	1.5468	-0.23491	-4.8376e-06	-2.0369e-05	-0.13428	-0.011288	0.17572	-8.0253e-07	0.14593	0.063992	2.7178e-08	-0.1249	-5.0095e-06	-1.3448e-07	-2.9746e-06	0.023533	2.3603e-06	-0.014338	0.12319	0.013987	-2.1813e-07	3.1778e-06	-0.14922	-0.10821	0.19406	-1.8024e-07	-1.298e-05	-0.24183	0.069377	-0.011042	0.1153	-0.059854	-1.2326e-06	-0.010775	0.0093313	2.8145e-06	0.21135	7.1081e-06	0.030504	0.11682	-0.13604	-0.21191	-0.047887	3.6696e-05
-4.1311	-0.055053	0.073959	-0.15849	-5.4305e-07	-0.032926	0.38686	0.020576	-4.8376e-06	-2.0369e-05	0.14166	-0.011288	0.15923	-8.0253e-07	-0.024609	-0.01783	2.7178e-08	-0.027105	-5.0095e-06	-1.3448e-07	-2.9746e-06	0.023533	2.3603e-06	-0.014338	-0.094006	-0.012903	-2.1813e-07	3.1778e-06	0.34437	-0.16351	-0.21037	-1.8024e-07	-1.298e-05	0.038379	0.052504	0.31278	0.15877	-0.022475	-1.2326e-06	0.019867	0.0093313	2.8145e-06	-0.4122	7.1081e-06	-0.17738	-0.41183	0.047854	0.21273	-0.17296	3.6696e-05
1.202	0.0074388	-0.0002638	0.049407	-5.4305e-07	-0.05577	0.63869	0.020576	-4.8376e-06	-2.0369e-05	-0.019944	0.063673	0.17572	-8.0253e-07	0.14593	0.063081	2.7178e-08	-0.26006	-5.0095e-06	-1.3448e-07	-2.9746e-06	-0.06638	2.3603e-06	-0.014338	0.035106	-0.012903	-2.1813e-07	3.1778e-06	-0.19994	-0.091753	0.26977	-1.8024e-07	-1.298e-05	0.13968	0.17866	-0.033502	-0.034821	-0.05789	-1.2326e-06	-0.050323	-0.021187	2.8145e-06	-0.40558	7.1081e-06	-0.36547	0.028697	-0.044094	0.65857	-0.017521	3.6696e-05
7.0457	-0.0061282	-0.046148	0.012411	-5.4305e-07	-0.010957	0.23728	0.020576	-4.8376e-06	-2.0369e-05	-0.18154	-0.011288	0.14274	-8.0253e-07	-0.024609	-0.024087	2.7178e-08	0.14048	-5.0095e-06	-1.3448e-07	-2.9746e-06	-0.06638	2.3603e-06	0.028176	0.081875	-0.012903	-2.1813e-07	3.1778e-06	0.14303	-0.018752	-0.076254	-1.8024e-07	-1.298e-05	-0.15524	-0.16155	-0.30274	-0.079744	0.029004	-1.2326e-06	0.092861	-0.25996	2.8145e-06	0.28865	7.1081e-06	-0.042402	-0.5705	-0.13604	-0.050336	0.1217	3.6696e-05
-9.8828	0.052137	0.047953	-0.19271	-5.4305e-07	-0.1151	0.079692	0.27607	-4.8376e-06	-2.0369e-05	0.14166	-0.011288	0.14274	-8.0253e-07	-0.19515	-0.024087	2.7178e-08	-0.070842	-5.0095e-06	-1.3448e-07	-2.9746e-06	-0.15629	2.3603e-06	0.028176	0.38888	-0.012903	-2.1813e-07	3.1778e-06	-0.0051626	-0.13444	0.13085	-1.8024e-07	-1.298e-05	-0.14891	0.021432	0.13178	-0.18088	0.078892	-1.2326e-06	0.0025209	0.21758	2.8145e-06	-0.40558	7.1081e-06	0.016511	0.10927	0.047854	-0.23025	0.13826	3.6696e-05
5.9469	0.0012115	-0.063827	-0.036185	-5.4305e-07	-0.071166	1.027	0.020576	-4.8376e-06	-2.0369e-05	0.027321	-0.020365	0.15923	-8.0253e-07	-0.19515	0.057734	2.7178e-08	-0.13484	-5.0095e-06	-1.3448e-07	-2.9746e-06	0.023533	2.3603e-06	-0.014338	-0.17083	0.013987	-2.1813e-07	3.1778e-06	-0.11671	-0.16351	-0.074745	-1.8024e-07	-1.298e-05	0.38064	-0.024146	0.14749	-0.030764	-0.022475	-1.2326e-06	-0.086631	-0.22944	2.8145e-06	0.079252	7.1081e-06	-0.10967	1.4812	-0.044094	0.064229	-0.038357	3.6696e-05
-18.452	-0.055053	-0.32866	-0.14544	-5.4305e-07	-0.25439	1.3524	0.020576	-4.8376e-06	-2.0369e-05	-0.13428	-0.011288	0.17572	-8.0253e-07	-0.024609	0.0043591	2.7178e-08	0.13358	-5.0095e-06	-1.3448e-07	-2.9746e-06	0.023533	2.3603e-06	-0.014338	0.15317	0.013987	-2.1813e-07	3.1778e-06	-0.063092	-0.15767	-0.0023733	-1.8024e-07	-1.298e-05	0.17563	-0.27185	-0.23241	-0.30014	0.078892	-1.2326e-06	-0.076916	-0.021187	2.8145e-06	0.11832	7.1081e-06	-0.28627	0.51588	-0.13604	0.44486	-0.11649	3.6696e-05
6.5925	9.9046e-05	0.029775	0.13186	-5.4305e-07	-0.083944	0.32094	0.020576	-4.8376e-06	-2.0369e-05	-0.019944	-0.011288	-0.16051	-8.0253e-07	-0.024609	0.0097058	2.7178e-08	0.015112	-5.0095e-06	-1.3448e-07	-2.9746e-06	0.023533	2.3603e-06	0.006919	0.033907	-0.012903	-2.1813e-07	3.1778e-06	-0.0038425	-0.071027	0.19832	-1.8024e-07	-1.298e-05	0.14025	-0.12921	0.11078	0.1153	-0.022475	-1.2326e-06	-0.047461	0.2481	2.8145e-06	-0.32554	7.1081e-06	-0.053659	0.37488	-0.044094	-0.46508	-0.099424	3.6696e-05
14.537	0.0074388	-0.20733	0.10772	-5.4305e-07	-0.093135	0.78231	0.020576	-4.8376e-06	-2.0369e-05	-0.18154	-0.011288	0.17572	-8.0253e-07	0.14593	-0.01874	2.7178e-08	-0.17596	-5.0095e-06	-1.3448e-07	-2.9746e-06	0.023533	2.3603e-06	-0.014338	0.13497	0.013987	-2.1813e-07	3.1778e-06	-0.14555	0.19837	-0.14129	-1.8024e-07	-1.298e-05	-0.044616	-0.19531	-0.12846	-0.061624	-0.086464	-1.2326e-06	-0.099928	-0.051705	2.8145e-06	-0.60147	7.1081e-06	0.2996	-0.5552	-0.13604	0.45979	-0.12979	3.6696e-05
18.051	-0.0072407	0.045318	-0.27308	-5.4305e-07	-0.21702	0.94187	0.020576	-4.8376e-06	-2.0369e-05	-0.087014	-0.020365	-0.16051	-8.0253e-07	-0.024609	0.015963	2.7178e-08	0.27036	-5.0095e-06	-1.3448e-07	-2.9746e-06	0.023533	2.3603e-06	0.028176	0.13832	-0.012903	-2.1813e-07	3.1778e-06	-0.35635	0.03641	-0.073828	-1.8024e-07	-1.298e-05	-0.72948	0.10575	-0.26602	0.29848	-0.059854	-1.2326e-06	-0.1511	0.2481	2.8145e-06	0.11832	7.1081e-06	0.41124	-0.44082	-0.13604	-0.089928	0.16862	3.6696e-05
-25.481	-0.0072407	-0.14177	-0.095626	-5.4305e-07	0.0044391	1.1309	0.020576	-4.8376e-06	-2.0369e-05	0.027321	-0.020365	0.15923	-8.0253e-07	0.14593	0.0097058	2.7178e-08	0.045226	-5.0095e-06	-1.3448e-07	-2.9746e-06	0.023533	2.3603e-06	-0.014338	0.12492	-0.012903	-2.1813e-07	3.1778e-06	-0.1038	-0.078539	-0.11028	-1.8024e-07	-1.298e-05	0.39078	0.1782	0.14749	0.26542	0.041514	-1.2326e-06	0.0025209	0.0093313	2.8145e-06	-0.0074097	7.1081e-06	-0.068023	-0.3345	-0.044094	-0.035947	-0.40402	3.6696e-05
22.625	0.0043251	-0.28965	0.0053394	-5.4305e-07	0.14924	0.11115	0.020576	-4.8376e-06	-2.0369e-05	-0.18154	-0.020365	0.17572	-8.0253e-07	-0.024609	-0.024087	2.7178e-08	0.067757	-5.0095e-06	-1.3448e-07	-2.9746e-06	-0.06638	2.3603e-06	0.006919	-0.57909	-0.012903	-2.1813e-07	3.1778e-06	-0.34631	0.11552	-0.22604	-1.8024e-07	-1.298e-05	-0.29017	-0.10919	-0.19879	-0.018147	0.027041	-1.2326e-06	-0.16439	0.0093313	2.8145e-06	-0.20969	7.1081e-06	0.11514	-0.098363	-0.13604	0.46856	0.17239	3.6696e-05
29.441	-0.028217	0.20034	-0.12032	-5.4305e-07	-0.30453	-0.80297	0.020576	-4.8376e-06	-2.0369e-05	0.027321	-0.011288	0.17572	-8.0253e-07	0.14593	0.023941	2.7178e-08	0.013694	-5.0095e-06	-1.3448e-07	-2.9746e-06	0.023533	2.3603e-06	-0.014338	-0.056337	-0.012903	-2.1813e-07	3.1778e-06	0.30295	-0.072694	-0.073828	-1.8024e-07	-1.298e-05	0.29193	-0.44153	0.0032115	-0.053792	0.078892	-1.2326e-06	0.0094332	-0.021187	2.8145e-06	-0.097703	7.1081e-06	-0.11922	0.29015	-0.044094	0.0057758	-0.23454	3.6696e-05
-10.043	0.019595	-0.094502	-0.051455	-5.4305e-07	0.19617	0.12892	-0.23491	-4.8376e-06	-2.0369e-05	0.027321	-0.011288	0.14274	-8.0253e-07	-0.19515	0.0097058	2.7178e-08	-0.0099921	-5.0095e-06	-1.3448e-07	-2.9746e-06	-0.06638	2.3603e-06	-0.014338	0.011247	-0.012903	-2.1813e-07	3.1778e-06	-0.15146	0.055469	-0.21037	-1.8024e-07	-1.298e-05	-0.29697	0.54741	-0.10074	-0.1106	0.080856	-1.2326e-06	-0.099928	0.0093313	2.8145e-06	-0.12326	7.1081e-06	-0.079212	-0.11553	0.11202	0.099365	-0.19619	3.6696e-05
-18.824	-0.055053	-0.30937	0.1511	-5.4305e-07	-0.09226	0.18315	0.020576	-4.8376e-06	-2.0369e-05	-0.18154	-0.029442	0.17572	-8.0253e-07	0.14593	-0.024087	2.7178e-08	0.072726	-5.0095e-06	-1.3448e-07	-2.9746e-06	-0.06638	2.3603e-06	0.006919	0.11428	-0.012903	-2.1813e-07	3.1778e-06	0.030672	0.063122	0.065093	-1.8024e-07	-1.298e-05	-0.24967	-0.11937	0.19775	-0.010315	0.078892	-1.2326e-06	0.015099	-0.021187	2.8145e-06	0.09276	7.1081e-06	0.71606	-0.1224	-0.13604	-0.14936	0.01318	3.6696e-05
60.276	0.047911	-0.2013	0.13537	-5.4305e-07	-0.03913	0.82672	0.27607	-4.8376e-06	-2.0369e-05	-0.019944	-0.020365	0.17572	-8.0253e-07	0.14593	-0.020835	2.7178e-08	-0.12987	-5.0095e-06	-1.3448e-07	-2.9746e-06	-0.06638	2.3603e-06	0.006919	0.18385	0.013987	-2.1813e-07	3.1778e-06	-0.1725	-0.20086	-0.073828	-1.8024e-07	-1.298e-05	-0.50422	0.012859	-0.033502	-0.030764	0.11627	-1.2326e-06	-0.076916	-0.29047	2.8145e-06	-0.42571	7.1081e-06	0.35077	0.76366	0.020069	-0.4504	-0.00096582	3.6696e-05
-34.556	0.019595	0.20702	0.02176	-5.4305e-07	0.36275	-0.12725	0.27607	-4.8376e-06	-2.0369e-05	0.14166	-0.011288	0.17572	-8.0253e-07	-0.024609	0.017684	2.7178e-08	-0.1249	-5.0095e-06	-1.3448e-07	-2.9746e-06	0.023533	2.3603e-06	0.006919	-0.21034	-0.012903	-2.1813e-07	3.1778e-06	-0.36765	0.12429	0.33244	-1.8024e-07	-1.298e-05	0.19459	0.13861	0.098164	0.24645	-0.12384	-1.2326e-06	-0.18055	0.0093313	2.8145e-06	0.45899	7.1081e-06	-0.10967	0.48799	0.047854	-0.030512	0.16485	3.6696e-05
-14.719	-0.0072407	-0.11225	0.24145	-5.4305e-07	0.15669	1.345	-0.23491	-4.8376e-06	-2.0369e-05	-0.087014	-0.020365	0.15923	-8.0253e-07	0.14593	0.0097058	2.7178e-08	-0.1249	-5.0095e-06	-1.3448e-07	-2.9746e-06	0.023533	2.3603e-06	0.006919	0.24557	0.013987	-2.1813e-07	3.1778e-06	0.14467	-0.085908	0.0050373	-1.8024e-07	-1.298e-05	-0.14768	0.42753	-0.24954	0.18963	0.11627	-1.2326e-06	0.099304	-0.22944	2.8145e-06	0.079252	7.1081e-06	0.18911	-0.44234	-0.044094	-0.099797	0.0037635	3.6696e-05
-8.199	-0.0030146	0.20261	0.12346	-5.4305e-07	0.18766	0.61383	0.020576	-4.8376e-06	-2.0369e-05	-0.019944	-0.011288	0.17572	-8.0253e-07	0.14593	0.020937	2.7178e-08	-0.018709	-5.0095e-06	-1.3448e-07	-2.9746e-06	0.023533	2.3603e-06	-0.014338	0.13287	-0.012903	-2.1813e-07	3.1778e-06	-0.3188	-0.12786	0.065093	-1.8024e-07	-1.298e-05	0.15571	-0.33134	-0.067121	-0.034821	0.014904	-1.2326e-06	-0.15468	0.0093313	2.8145e-06	-0.10757	7.1081e-06	-0.075038	0.040214	-0.044094	0.33095	0.090488	3.6696e-05
-0.70636	0.044798	0.17605	-0.050092	-5.4305e-07	-0.12043	0.079379	0.27607	-4.8376e-06	-2.0369e-05	-0.13428	0.063673	0.17572	-8.0253e-07	-0.19515	-0.012483	2.7178e-08	0.16223	-5.0095e-06	-1.3448e-07	-2.9746e-06	0.023533	2.3603e-06	0.006919	0.27219	-0.012903	-2.1813e-07	3.1778e-06	0.12024	-0.031932	-0.05022	-1.8024e-07	-1.298e-05	0.71863	0.16766	0.41236	0.13197	0.11627	-1.2326e-06	0.072711	0.2481	2.8145e-06	-0.6216	7.1081e-06	0.58442	0.31746	-0.13604	0.10668	0.016101	3.6696e-05
-4.2533	9.9046e-05	-0.067163	-0.10237	-5.4305e-07	0.15688	0.27162	-0.23491	-4.8376e-06	-2.0369e-05	-0.087014	-0.020365	-0.16051	-8.0253e-07	0.14593	0.097785	2.7178e-08	-0.19248	-5.0095e-06	-1.3448e-07	-2.9746e-06	0.023533	2.3603e-06	0.028176	0.27984	-0.012903	-2.1813e-07	3.1778e-06	-0.12196	0.12847	-0.052595	-1.8024e-07	-1.298e-05	0.18471	-0.04489	-0.26602	0.13197	-0.022475	-1.2326e-06	-0.074053	0.21758	2.8145e-06	0.35578	7.1081e-06	0.27044	0.45792	-0.13604	0.44208	-0.333	3.6696e-05
8.4848	0.0074388	0.1805	-0.30846	-5.4305e-07	-0.041927	0.97208	-0.23491	-4.8376e-06	-2.0369e-05	-0.019944	-0.011288	0.17572	-8.0253e-07	-0.19515	-0.030344	2.7178e-08	0.09674	-5.0095e-06	-1.3448e-07	-2.9746e-06	0.023533	2.3603e-06	-0.014338	0.086508	-0.012903	-2.1813e-07	3.1778e-06	-0.11246	-0.072694	0.28117	-1.8024e-07	-1.298e-05	0.37043	0.17395	-0.12032	-0.1106	-0.12384	-1.2326e-06	-0.010775	-0.22944	2.8145e-06	0.1117	7.1081e-06	0.10688	0.089518	-0.044094	0.022816	-0.013304	3.6696e-05
-3.4682	-0.0072407	-0.047429	-0.31517	-5.4305e-07	0.16482	1.8364	-0.23491	-4.8376e-06	-2.0369e-05	-0.019944	-0.020365	0.17572	-8.0253e-07	0.14593	-0.024087	2.7178e-08	-0.075811	-5.0095e-06	-1.3448e-07	-2.9746e-06	-0.06638	2.3603e-06	-0.014338	0.07269	-0.012903	-2.1813e-07	3.1778e-06	-0.19215	0.081264	0.20231	-1.8024e-07	-1.298e-05	-0.11769	-0.033016	0.14749	0.3689	-0.022475	-1.2326e-06	-0.074053	0.2481	2.8145e-06	-0.4122	7.1081e-06	0.38597	0.25293	0.26813	-0.45119	0.10379	3.6696e-05
-21.692	0.055251	0.19556	0.10437	-5.4305e-07	-0.093135	0.23271	0.020576	-4.8376e-06	-2.0369e-05	0.027321	-0.020365	0.15923	-8.0253e-07	0.14593	-0.024087	2.7178e-08	0.018663	-5.0095e-06	-1.3448e-07	-2.9746e-06	-0.06638	2.3603e-06	0.006919	-0.079463	0.040877	-2.1813e-07	3.1778e-06	-0.13205	-0.22576	0.13085	-1.8024e-07	-1.298e-05	0.1034	0.096474	-0.026793	0.28195	0.041514	-1.2326e-06	-0.060757	-0.021187	2.8145e-06	-0.40558	7.1081e-06	0.39078	0.015401	-0.044094	-0.13394	-0.065802	3.6696e-05
-5.2598	-0.0030146	0.053944	0.10368	-5.4305e-07	0.18766	-0.23951	-0.23491	-4.8376e-06	-2.0369e-05	-0.019944	-0.011288	0.15923	-8.0253e-07	-0.19515	0.023941	2.7178e-08	-0.1249	-5.0095e-06	-1.3448e-07	-2.9746e-06	0.023533	2.3603e-06	0.006919	-0.28266	-0.012903	-2.1813e-07	3.1778e-06	-0.094022	0.022218	-0.023606	-1.8024e-07	-1.298e-05	0.60344	0.028664	-0.067121	-0.1106	0.014904	-1.2326e-06	0.0093742	0.0093313	2.8145e-06	-0.60147	7.1081e-06	0.26331	-0.24636	-0.13604	0.62808	0.11709	3.6696e-05
18.723	-0.047713	-0.16587	0.12346	-5.4305e-07	-0.05713	0.32517	-0.23491	-4.8376e-06	-2.0369e-05	-0.019944	-0.020365	-0.16051	-8.0253e-07	-0.024609	-0.024087	2.7178e-08	0.13066	-5.0095e-06	-1.3448e-07	-2.9746e-06	0.023533	2.3603e-06	-0.014338	-0.225	0.013987	-2.1813e-07	3.1778e-06	-0.14719	0.072993	-0.1863	-1.8024e-07	-1.298e-05	-0.3626	-0.30116	-0.033502	0.082001	0.078892	-1.2326e-06	0.0093742	0.2481	2.8145e-06	0.09276	7.1081e-06	-0.44897	0.17892	-0.044094	-0.17493	-0.27278	3.6696e-05
-0.82723	0.0019318	0.021796	0.17354	-5.4305e-07	-0.25526	0.65501	-0.23491	-4.8376e-06	-2.0369e-05	0.14166	-0.020365	0.17572	-8.0253e-07	-0.024609	0.10104	2.7178e-08	0.043056	-5.0095e-06	-1.3448e-07	-2.9746e-06	0.023533	2.3603e-06	-0.014338	0.065907	-0.012903	-2.1813e-07	3.1778e-06	-0.022074	0.05129	-0.2606	-1.8024e-07	-1.298e-05	-0.15723	-0.28215	0.098164	-0.18088	-0.11171	-1.2326e-06	-0.099928	0.0093313	2.8145e-06	0.17313	7.1081e-06	-0.027437	-0.16517	0.11202	-0.34964	0.15156	3.6696e-05
7.944	0.055251	0.22016	0.12348	-5.4305e-07	-0.3146	1.0157	-0.23491	-4.8376e-06	-2.0369e-05	-0.019944	-0.011288	0.14274	-8.0253e-07	-0.024609	0.017684	2.7178e-08	-0.17559	-5.0095e-06	-1.3448e-07	-2.9746e-06	-0.06638	2.3603e-06	0.006919	0.3178	0.013987	-2.1813e-07	3.1778e-06	0.11562	0.028053	-0.072371	-1.8024e-07	-1.298e-05	-0.84789	-0.61481	-0.033502	-0.16435	-0.059854	-1.2326e-06	-0.019303	-0.051705	2.8145e-06	0.11832	7.1081e-06	0.035392	-0.07938	-0.044094	-0.10243	-0.11649	3.6696e-05
-20.024	0.047911	-0.15342	0.097664	-5.4305e-07	0.23683	0.35012	-0.23491	-4.8376e-06	-2.0369e-05	-0.019944	-0.020365	0.15923	-8.0253e-07	-0.024609	0.063992	2.7178e-08	0.082692	-5.0095e-06	-1.3448e-07	-2.9746e-06	0.023533	2.3603e-06	0.006919	0.0003489	-0.012903	-2.1813e-07	3.1778e-06	0.15462	-0.072694	-0.022024	-1.8024e-07	-1.298e-05	0.082892	-0.19349	0.023955	0.012572	0.078892	-1.2326e-06	0.080283	-0.021187	2.8145e-06	0.53936	7.1081e-06	-0.16873	-0.23263	-0.044094	0.1751	0.07342	3.6696e-05
-53.046	0.062591	0.0022274	-0.0481	-5.4305e-07	-0.023735	1.0152	-0.23491	-4.8376e-06	-2.0369e-05	-0.087014	-0.029442	-0.51325	-8.0253e-07	0.14593	0.049756	2.7178e-08	-0.0762	-5.0095e-06	-1.3448e-07	-2.9746e-06	0.023533	2.3603e-06	0.006919	0.26548	-0.012903	-2.1813e-07	3.1778e-06	0.029797	-0.23161	0.060292	-1.8024e-07	-1.298e-05	0.1263	0.53411	-0.19569	0.1153	-0.12384	-1.2326e-06	0.069849	0.0093313	2.8145e-06	-0.42571	7.1081e-06	0.10018	0.0095768	-0.13604	-0.39002	-0.12928	3.6696e-05
-17.356	0.055251	-0.16315	-0.34279	-5.4305e-07	-0.3146	1.2227	0.020576	-4.8376e-06	-2.0369e-05	-0.18154	-0.011288	0.14274	-8.0253e-07	0.14593	-0.030344	2.7178e-08	-0.13842	-5.0095e-06	-1.3448e-07	-2.9746e-06	0.023533	2.3603e-06	0.028176	0.24376	0.013987	-2.1813e-07	3.1778e-06	0.10871	-0.11464	0.33244	-1.8024e-07	-1.298e-05	-0.10866	0.028331	-0.23241	0.052992	-0.074327	-1.2326e-06	0.17629	0.0093313	2.8145e-06	-0.077575	7.1081e-06	-0.09651	0.23787	-0.13604	0.57842	-0.08769	3.6696e-05
-6.1827	0.0043251	0.07446	-0.055682	-5.4305e-07	0.41551	0.76843	0.020576	-4.8376e-06	-2.0369e-05	-0.18154	-0.011288	0.14274	-8.0253e-07	-0.024609	-0.01783	2.7178e-08	-0.070842	-5.0095e-06	-1.3448e-07	-2.9746e-06	0.023533	2.3603e-06	0.006919	0.055379	0.013987	-2.1813e-07	3.1778e-06	0.20228	0.0673	0.38575	-1.8024e-07	-1.298e-05	-0.31265	0.30386	-0.33636	-0.1106	0.078892	-1.2326e-06	0.19531	-0.25996	2.8145e-06	-0.039356	7.1081e-06	0.27502	-0.41439	0.020069	0.017288	-0.0042226	3.6696e-05
5.8281	0.047911	0.051891	-0.32487	-5.4305e-07	-0.19505	0.36189	0.020576	-4.8376e-06	-2.0369e-05	0.14166	-0.020365	-0.16051	-8.0253e-07	0.14593	0.0097058	2.7178e-08	-0.14339	-5.0095e-06	-1.3448e-07	-2.9746e-06	0.023533	2.3603e-06	0.028176	0.33273	-0.012903	-2.1813e-07	3.1778e-06	-0.093572	-0.072694	0.22937	-1.8024e-07	-1.298e-05	0.12728	0.13614	0.098164	-0.25681	0.11627	-1.2326e-06	-0.099928	0.2481	2.8145e-06	-0.036269	7.1081e-06	-0.30828	-0.062878	0.047854	-0.022352	-0.16206	3.6696e-05
3.5143	9.9046e-05	0.201	-0.48536	-5.4305e-07	-0.032926	1.2443	-0.23491	-4.8376e-06	-2.0369e-05	0.027321	-0.011288	0.17572	-8.0253e-07	0.14593	0.0097058	2.7178e-08	-0.23644	-5.0095e-06	-1.3448e-07	-2.9746e-06	0.023533	2.3603e-06	0.006919	-0.12926	0.013987	-2.1813e-07	3.1778e-06	-0.092578	0.098038	0.13655	-1.8024e-07	-1.298e-05	0.17089	-0.079045	0.053319	0.0086555	0.11627	-1.2326e-06	-0.019303	-0.25996	2.8145e-06	0.53936	7.1081e-06	0.25548	0.021273	0.36008	0.0083245	0.046803	3.6696e-05
2.2338	-0.0072407	-0.072357	0.08307	-5.4305e-07	0.2015	0.66748	0.27607	-4.8376e-06	-2.0369e-05	-0.019944	-0.011288	-0.16051	-8.0253e-07	-0.024609	0.060987	2.7178e-08	-0.1249	-5.0095e-06	-1.3448e-07	-2.9746e-06	-0.06638	2.3603e-06	0.028176	-0.32473	-0.012903	-2.1813e-07	3.1778e-06	0.066349	-0.08174	-0.12167	-1.8024e-07	-1.298e-05	0.051559	0.032496	0.03683	-0.20769	0.078892	-1.2326e-06	-0.080907	-0.021187	2.8145e-06	0.11832	7.1081e-06	0.16605	0.055623	-0.044094	0.066453	0.15156	3.6696e-05
-10.923	-0.010354	-0.016687	-0.066496	-5.4305e-07	-0.077739	0.39117	0.020576	-4.8376e-06	-2.0369e-05	0.14166	-0.011288	0.17572	-8.0253e-07	0.14593	-0.024087	2.7178e-08	0.22626	-5.0095e-06	-1.3448e-07	-2.9746e-06	0.023533	2.3603e-06	-0.014338	-0.23847	-0.012903	-2.1813e-07	3.1778e-06	0.046694	0.0090044	-0.14129	-1.8024e-07	-1.298e-05	-0.28167	-0.20353	0.13178	0.1153	0.027041	-1.2326e-06	0.0037085	-0.021187	2.8145e-06	-0.40558	7.1081e-06	-0.31145	-0.089759	0.20397	0.37768	0.0037635	3.6696e-05
8.8166	-0.0030146	-0.29726	0.15884	-5.4305e-07	-0.045704	0.14517	-0.23491	-4.8376e-06	-2.0369e-05	-0.019944	-0.011288	-0.16051	-8.0253e-07	0.14593	0.015963	2.7178e-08	-0.1249	-5.0095e-06	-1.3448e-07	-2.9746e-06	0.023533	2.3603e-06	-0.014338	-0.0017785	0.013987	-2.1813e-07	3.1778e-06	0.052009	0.061313	-0.036599	-1.8024e-07	-1.298e-05	-0.4656	0.25951	0.0032115	-0.15408	-0.16122	-1.2326e-06	0.0053832	-0.051705	2.8145e-06	0.32334	7.1081e-06	0.08009	-0.37586	0.26813	-0.14308	-0.10099	3.6696e-05
-14.397	0.0074388	0.02663	0.11325	-5.4305e-07	0.17953	0.67727	0.020576	-4.8376e-06	-2.0369e-05	0.027321	-0.011288	-0.16051	-8.0253e-07	-0.024609	-0.0092305	2.7178e-08	0.27496	-5.0095e-06	-1.3448e-07	-2.9746e-06	0.023533	2.3603e-06	-0.014338	-0.041983	-0.012903	-2.1813e-07	3.1778e-06	-0.049676	-0.065609	-0.12167	-1.8024e-07	-1.298e-05	0.19954	-0.04887	0.0032115	-0.18088	-0.022475	-1.2326e-06	-0.071191	0.0093313	2.8145e-06	0.28865	7.1081e-06	0.12433	-0.050138	-0.044094	-0.052773	0.050571	3.6696e-05
9.2112	-0.062393	0.14097	0.11767	-5.4305e-07	-0.25439	1.1721	0.020576	-4.8376e-06	-2.0369e-05	-0.13428	-0.011288	-0.1935	-8.0253e-07	-0.024609	-0.030344	2.7178e-08	-0.070842	-5.0095e-06	-1.3448e-07	-2.9746e-06	0.023533	2.3603e-06	-0.014338	-0.12381	-0.012903	-2.1813e-07	3.1778e-06	0.17142	-0.091753	0.0050373	-1.8024e-07	-1.298e-05	-0.035449	-0.50888	0.19775	-0.094071	0.038379	-1.2326e-06	0.13203	0.21758	2.8145e-06	-0.091083	7.1081e-06	-0.19218	-0.40371	-0.13604	-0.2113	0.13826	3.6696e-05
-21.718	0.019595	-0.093649	-0.18171	-5.4305e-07	0.36275	0.54483	0.020576	-4.8376e-06	-2.0369e-05	-0.019944	-0.011288	0.17572	-8.0253e-07	-0.024609	0.015963	2.7178e-08	-0.13842	-5.0095e-06	-1.3448e-07	-2.9746e-06	0.023533	2.3603e-06	-0.014338	0.3187	0.013987	-2.1813e-07	3.1778e-06	-0.1315	-0.076872	0.0057061	-1.8024e-07	-1.298e-05	0.017613	-0.062743	-0.067121	-0.030764	0.018124	-1.2326e-06	-0.010775	-0.021187	2.8145e-06	-0.40558	7.1081e-06	-0.34826	-0.66712	-0.044094	-0.1796	-0.03082	3.6696e-05
-7.0944	9.9046e-05	-0.2345	0.03971	-5.4305e-07	0.0044391	0.79219	0.020576	-4.8376e-06	-2.0369e-05	0.14166	-0.011288	0.17572	-8.0253e-07	0.14593	0.0097021	2.7178e-08	-0.077803	-5.0095e-06	-1.3448e-07	-2.9746e-06	0.023533	2.3603e-06	-0.014338	0.2366	-0.012903	-2.1813e-07	3.1778e-06	0.0043532	0.023196	-0.19836	-1.8024e-07	-1.298e-05	-0.72084	0.0582	0.06145	0.32543	-0.12384	-1.2326e-06	-0.047461	0.2481	2.8145e-06	0.28865	7.1081e-06	0.21714	0.021653	0.047854	0.62269	0.25052	3.6696e-05
19.951	-0.0072407	-0.09122	0.011237	-5.4305e-07	-0.33656	0.62222	-0.23491	-4.8376e-06	-2.0369e-05	-0.019944	-0.011288	0.17572	-8.0253e-07	-0.024609	-0.012483	2.7178e-08	0.17631	-5.0095e-06	-1.3448e-07	-2.9746e-06	0.023533	2.3603e-06	0.006919	0.3613	-0.012903	-2.1813e-07	3.1778e-06	-0.44782	0.019366	-0.0023733	-1.8024e-07	-1.298e-05	-0.31293	-0.26212	-0.033502	-0.15408	0.11627	-1.2326e-06	-0.16726	0.0093313	2.8145e-06	0.11832	7.1081e-06	0.20595	-0.5802	-0.012847	-0.47453	-0.11649	3.6696e-05
3.3987	-0.028217	0.1714	0.056418	-5.4305e-07	-0.083944	0.71961	0.020576	-4.8376e-06	-2.0369e-05	-0.019944	-0.011288	0.15923	-8.0253e-07	0.14593	-0.030344	2.7178e-08	0.19758	-5.0095e-06	-1.3448e-07	-2.9746e-06	0.023533	2.3603e-06	0.006919	0.072713	-0.0075202	-2.1813e-07	3.1778e-06	0.16696	0.08027	-0.12405	-1.8024e-07	-1.298e-05	-0.049302	-0.20971	-0.0096639	-0.0039614	-0.12384	-1.2326e-06	-0.0060071	-0.021187	2.8145e-06	-0.4122	7.1081e-06	0.065611	-0.5459	-0.044094	0.20267	-0.12843	3.6696e-05
-2.1283	9.9046e-05	-0.0049776	0.049406	-5.4305e-07	-0.054895	0.14405	0.020576	-4.8376e-06	-2.0369e-05	0.027321	-0.011288	-0.16051	-8.0253e-07	-0.024609	0.057734	2.7178e-08	-0.08293	-5.0095e-06	-1.3448e-07	-2.9746e-06	0.023533	2.3603e-06	-0.014338	-0.11156	0.013987	-2.1813e-07	3.1778e-06	0.20667	0.061455	-0.064855	-1.8024e-07	-1.298e-05	0.28299	-0.14072	0.43337	0.26542	-0.022475	-1.2326e-06	0.18201	-0.22944	2.8145e-06	-0.10952	7.1081e-06	-0.02309	-0.44812	-0.13604	-0.24736	0.0070203	3.6696e-05
10.123	-0.013468	0.057165	0.072078	-5.4305e-07	0.15445	0.26129	0.020576	-4.8376e-06	-2.0369e-05	0.027321	-0.020365	-0.16051	-8.0253e-07	-0.024609	0.010454	2.7178e-08	-0.055525	-5.0095e-06	-1.3448e-07	-2.9746e-06	-0.06638	2.3603e-06	-0.014338	-0.29257	0.013987	-2.1813e-07	3.1778e-06	0.012297	-0.005538	-0.041768	-1.8024e-07	-1.298e-05	-0.19841	-0.13763	-0.046944	0.1153	-0.034511	-1.2326e-06	-0.070473	0.2481	2.8145e-06	0.33949	7.1081e-06	0.037608	0.32892	0.11202	0.1388	-0.18711	3.6696e-05
-21.332	-0.065506	0.1193	-0.032142	-5.4305e-07	0.17333	-0.061996	0.020576	-4.8376e-06	-2.0369e-05	-0.019944	-0.011288	0.17572	-8.0253e-07	-0.024609	0.0097058	2.7178e-08	-0.070842	-5.0095e-06	-1.3448e-07	-2.9746e-06	0.023533	2.3603e-06	-0.014338	-0.045609	-0.012903	-2.1813e-07	3.1778e-06	0.21842	0.10574	-0.24636	-1.8024e-07	-1.298e-05	0.11018	0.51647	-0.033502	0.1153	-0.022475	-1.2326e-06	0.15614	0.0093313	2.8145e-06	0.08614	7.1081e-06	-0.288	0.087206	-0.044094	0.71008	0.18192	3.6696e-05
1.4681	-0.06128	-0.042253	0.16385	-5.4305e-07	0.026408	0.34806	0.020576	-4.8376e-06	-2.0369e-05	0.027321	0.054596	0.14274	-8.0253e-07	-0.024609	0.023941	2.7178e-08	0.1314	-5.0095e-06	-1.3448e-07	-2.9746e-06	0.023533	2.3603e-06	-0.014338	-0.038973	0.013987	-2.1813e-07	3.1778e-06	-0.089212	0.05129	-0.05022	-1.8024e-07	-1.298e-05	-0.01728	-0.11475	-0.17107	0.0086555	0.0060983	-1.2326e-06	-0.070473	0.0093313	2.8145e-06	-0.20969	7.1081e-06	0.11142	0.060567	-0.044094	0.15871	0.13826	3.6696e-05
-23.178	-0.010354	-0.09988	-0.3264	-5.4305e-07	-0.071166	1.0872	0.020576	-4.8376e-06	-2.0369e-05	0.027321	-0.011288	-0.49675	-8.0253e-07	-0.024609	-0.024087	2.7178e-08	-0.0039359	-5.0095e-06	-1.3448e-07	-2.9746e-06	0.023533	2.3603e-06	0.006919	0.16215	-0.012903	-2.1813e-07	3.1778e-06	0.29552	-0.078539	0.11636	-1.8024e-07	-1.298e-05	0.36541	-0.25436	-0.10384	-0.088427	0.078892	-1.2326e-06	0.019867	-0.021187	2.8145e-06	-0.20969	7.1081e-06	-0.30402	-0.29667	-0.044094	-0.55813	0.16862	3.6696e-05
35.916	-0.0072407	0.19339	0.058225	-5.4305e-07	-0.01753	0.58838	-0.23491	-4.8376e-06	-2.0369e-05	0.14166	0.063673	0.15923	-8.0253e-07	-0.19515	0.019216	2.7178e-08	0.43297	-5.0095e-06	-1.3448e-07	-2.9746e-06	0.023533	2.3603e-06	-0.014338	0.38468	-0.012903	-2.1813e-07	3.1778e-06	-0.079232	-0.21992	-0.04754	-1.8024e-07	-1.298e-05	-0.74857	0.14173	0.11529	-0.056273	0.11627	-1.2326e-06	-0.073335	0.0093313	2.8145e-06	-0.20969	7.1081e-06	-0.11438	-0.87947	0.047854	0.068567	0.030247	3.6696e-05
3.2488	-0.0061282	-0.21494	-0.24043	-5.4305e-07	-0.038255	0.17916	0.020576	-4.8376e-06	-2.0369e-05	0.027321	-0.011288	0.17572	-8.0253e-07	0.14593	-0.030344	2.7178e-08	0.018663	-5.0095e-06	-1.3448e-07	-2.9746e-06	0.023533	2.3603e-06	0.006919	0.0021004	-0.012903	-2.1813e-07	3.1778e-06	-0.12585	-0.2067	0.0057061	-1.8024e-07	-1.298e-05	-0.24053	0.10381	0.11078	-0.15408	0.078892	-1.2326e-06	-0.013638	-0.22944	2.8145e-06	-0.81749	7.1081e-06	-0.017795	0.18941	-0.044094	-0.052161	-0.084433	3.6696e-05
-7.2755	0.047911	-0.095495	0.1156	-5.4305e-07	-0.041927	0.20866	-0.23491	-4.8376e-06	-2.0369e-05	0.14166	-0.011288	-0.17701	-8.0253e-07	-0.024609	0.0097058	2.7178e-08	0.20278	-5.0095e-06	-1.3448e-07	-2.9746e-06	0.023533	2.3603e-06	0.006919	-0.56215	-0.012903	-2.1813e-07	3.1778e-06	-0.092639	-0.23161	-0.2492	-1.8024e-07	-1.298e-05	-0.27217	-0.2248	0.22595	0.065609	-0.022475	-1.2326e-06	-0.013638	0.2481	2.8145e-06	0.1117	7.1081e-06	-0.0081799	0.048669	0.20397	0.0028982	0.15207	3.6696e-05
-16.464	0.050849	-0.098904	-0.006993	-5.4305e-07	-0.05577	0.41027	-0.23491	-4.8376e-06	-2.0369e-05	0.14166	-0.016736	0.15923	-8.0253e-07	-0.024609	-0.030344	2.7178e-08	-0.099538	-5.0095e-06	-1.3448e-07	-2.9746e-06	0.023533	2.3603e-06	-0.014338	-0.037042	-0.012903	-2.1813e-07	3.1778e-06	0.056318	-0.078539	-0.044516	-1.8024e-07	-1.298e-05	0.12163	-0.39275	0.098164	-0.064624	0.028203	-1.2326e-06	0.072711	-0.29047	2.8145e-06	-0.20969	7.1081e-06	0.0017167	0.084354	0.20397	0.12084	0.016948	3.6696e-05
-4.6108	0.047911	-0.20335	-0.068023	-5.4305e-07	-0.05713	1.1495	0.020576	-4.8376e-06	-2.0369e-05	-0.019944	-0.011288	0.17572	-8.0253e-07	0.14593	0.0097058	2.7178e-08	0.21629	-5.0095e-06	-1.3448e-07	-2.9746e-06	0.023533	2.3603e-06	-0.014338	0.053181	-0.012903	-2.1813e-07	3.1778e-06	0.13209	-0.085908	0.13177	-1.8024e-07	-1.298e-05	-0.39071	-0.058112	0.15589	-0.034821	-0.12384	-1.2326e-06	0.15614	0.0093313	2.8145e-06	0.11832	7.1081e-06	-0.11214	-0.59287	0.020069	-0.0032799	-0.28608	3.6696e-05
-9.3742	0.047911	-0.10098	-0.27478	-5.4305e-07	-0.038255	0.73028	0.020576	-4.8376e-06	-2.0369e-05	-0.019944	-0.011288	0.17572	-8.0253e-07	0.14593	0.017684	2.7178e-08	0.038713	-5.0095e-06	-1.3448e-07	-2.9746e-06	0.023533	2.3603e-06	-0.014338	0.13838	-0.012903	-2.1813e-07	3.1778e-06	-0.090983	0.0673	-0.055666	-1.8024e-07	-1.298e-05	0.26652	-0.14763	-0.046949	-0.15408	-0.059854	-1.2326e-06	-0.076916	0.0093313	2.8145e-06	-0.42571	7.1081e-06	0.23864	-0.01685	0.11202	-0.32137	0.23346	3.6696e-05
25.351	-0.062393	0.034273	-0.36865	-5.4305e-07	0.1472	0.18608	0.020576	-4.8376e-06	-2.0369e-05	-0.13428	-0.011288	-0.16051	-8.0253e-07	0.14593	0.029288	2.7178e-08	0.072726	-5.0095e-06	-1.3448e-07	-2.9746e-06	0.023533	2.3603e-06	-0.014338	-0.51234	-0.012903	-2.1813e-07	3.1778e-06	0.14037	-0.035351	-0.25412	-1.8024e-07	-1.298e-05	-0.44693	-0.20321	-0.13213	-0.088427	-0.010338	-1.2326e-06	-0.0031448	0.0093313	2.8145e-06	0.34347	7.1081e-06	0.27275	0.38017	0.11202	-0.26431	-0.14927	3.6696e-05
16.035	-0.049694	0.023406	0.057641	-5.4305e-07	-0.040374	0.29392	-0.23491	-4.8376e-06	-2.0369e-05	0.14166	-0.011288	0.17572	-8.0253e-07	-0.024609	0.019216	2.7178e-08	0.17549	-5.0095e-06	-1.3448e-07	-2.9746e-06	0.023533	2.3603e-06	-0.014338	0.022026	-0.012903	-2.1813e-07	3.1778e-06	0.18785	0.0031594	0.013828	-1.8024e-07	-1.298e-05	0.25994	0.7287	0.044961	0.1153	0.11627	-1.2326e-06	-0.019303	0.0093313	2.8145e-06	0.09276	7.1081e-06	-0.081689	0.015785	-0.044094	0.40009	-0.1189	3.6696e-05
-3.592	9.9046e-05	-0.1991	0.096235	-5.4305e-07	0.40099	0.40463	0.020576	-4.8376e-06	-2.0369e-05	-0.13428	0.063673	-0.16051	-8.0253e-07	0.14593	0.057734	2.7178e-08	-0.13484	-5.0095e-06	-1.3448e-07	-2.9746e-06	0.023533	2.3603e-06	-0.014338	-0.081798	-0.012903	-2.1813e-07	3.1778e-06	0.23643	-0.023661	0.28117	-1.8024e-07	-1.298e-05	-0.40787	0.27113	-0.12484	-0.018147	0.043477	-1.2326e-06	-0.016441	0.2481	2.8145e-06	-0.039356	7.1081e-06	0.26972	0.13399	-0.13604	-0.17471	0.086719	3.6696e-05
-13.819	-0.055053	-0.026927	0.033674	-5.4305e-07	0.1202	1.0389	-0.23491	-4.8376e-06	-2.0369e-05	-0.019944	-0.020365	0.17572	-8.0253e-07	0.14593	-0.01783	2.7178e-08	-0.089689	-5.0095e-06	-1.3448e-07	-2.9746e-06	0.023533	2.3603e-06	0.006919	-0.12959	-0.012903	-2.1813e-07	3.1778e-06	0.099482	-0.21992	0.02295	-1.8024e-07	-1.298e-05	0.77982	-0.12499	-0.067121	0.16576	-0.059854	-1.2326e-06	-0.0031448	-0.22944	2.8145e-06	0.09276	7.1081e-06	0.17333	-0.2238	-0.044094	-0.2342	-0.3619	3.6696e-05
-7.1639	0.051578	0.10567	0.2237	-5.4305e-07	-0.23899	0.52051	0.020576	-4.8376e-06	-2.0369e-05	0.027321	-0.011288	-0.52974	-8.0253e-07	-0.19515	-0.024087	2.7178e-08	-0.12017	-5.0095e-06	-1.3448e-07	-2.9746e-06	0.023533	2.3603e-06	0.028176	0.12318	-0.0021363	-2.1813e-07	3.1778e-06	0.14167	0.13313	-0.13516	-1.8024e-07	-1.298e-05	0.14322	-0.62219	0.016599	-0.21333	0.078892	-1.2326e-06	0.18958	0.21758	2.8145e-06	0.11832	7.1081e-06	0.25016	-0.37402	-0.044094	-0.12224	0.19984	3.6696e-05
4.4227	-0.062393	0.201	-0.011922	-5.4305e-07	0.30998	0.33527	0.020576	-4.8376e-06	-2.0369e-05	-0.087014	-0.020365	0.17572	-8.0253e-07	-0.024609	-0.030344	2.7178e-08	-5.4347e-05	-5.0095e-06	-1.3448e-07	-2.9746e-06	0.023533	2.3603e-06	0.006919	-0.15202	-0.012903	-2.1813e-07	3.1778e-06	-0.088375	0.057135	-0.14129	-1.8024e-07	-1.298e-05	-0.64561	0.12919	-0.12846	0.26542	0.014904	-1.2326e-06	-0.00034141	0.18706	2.8145e-06	-0.039356	7.1081e-06	-0.50014	-0.017715	-0.13604	0.10224	0.15532	3.6696e-05
-1.5974	-0.0028361	-0.11533	-0.041065	-5.4305e-07	-0.2992	0.47273	-0.23491	-4.8376e-06	-2.0369e-05	-0.019944	-0.020365	-0.16051	-8.0253e-07	-0.024609	-0.020835	2.7178e-08	0.12679	-5.0095e-06	-1.3448e-07	-2.9746e-06	-0.06638	2.3603e-06	-0.014338	0.03167	-0.012903	-2.1813e-07	3.1778e-06	0.18094	-0.091753	-0.073828	-1.8024e-07	-1.298e-05	0.15213	-0.058345	-0.067121	0.13183	0.041514	-1.2326e-06	0.18201	0.0093313	2.8145e-06	-0.091083	7.1081e-06	0.2275	0.68783	-0.044094	-0.11762	0.18654	3.6696e-05
-16.673	-0.065506	-0.0049257	-0.33659	-5.4305e-07	-0.2179	1.0087	0.020576	-4.8376e-06	-2.0369e-05	-0.13428	-0.020365	0.16912	-8.0253e-07	-0.19515	0.0054279	2.7178e-08	0.3748	-5.0095e-06	-1.3448e-07	-2.9746e-06	-0.06638	2.3603e-06	-0.014338	-0.126	0.013987	-2.1813e-07	3.1778e-06	-0.047598	0.047112	-0.21129	-1.8024e-07	-1.298e-05	-0.077038	0.12439	-0.19879	-0.034821	0.041514	-1.2326e-06	-0.007913	0.0093313	2.8145e-06	0.11832	7.1081e-06	0.065611	-0.35044	-0.13604	0.094859	-0.02129	3.6696e-05
6.4548	-0.0030146	-0.026473	-0.22132	-5.4305e-07	0.23354	0.46111	-0.23491	-4.8376e-06	-2.0369e-05	-0.18154	-0.020365	0.15923	-8.0253e-07	-0.024609	0.061898	2.7178e-08	0.013865	-5.0095e-06	-1.3448e-07	-2.9746e-06	0.023533	2.3603e-06	0.006919	-0.021606	-0.012903	-2.1813e-07	3.1778e-06	0.24666	-0.22576	-0.091072	-1.8024e-07	-1.298e-05	0.00081911	-0.063465	-0.12846	-0.10434	-0.022475	-1.2326e-06	-0.019303	-0.22944	2.8145e-06	0.072632	7.1081e-06	-0.047308	0.02038	-0.13604	-0.15209	0.07342	3.6696e-05
-4.5046	9.9046e-05	-0.285	0.10102	-5.4305e-07	-0.23242	0.56537	0.020576	-4.8376e-06	-2.0369e-05	-0.019944	-0.011288	0.17572	-8.0253e-07	0.14593	-0.02209	2.7178e-08	-0.0099921	-5.0095e-06	-1.3448e-07	-2.9746e-06	0.023533	2.3603e-06	-0.014338	-0.0052518	0.013987	-2.1813e-07	3.1778e-06	-0.018183	0.19727	-0.0014557	-1.8024e-07	-1.298e-05	-0.26517	-0.41563	0.0032115	0.052132	0.041514	-1.2326e-06	-0.051041	-0.021187	2.8145e-06	-0.077575	7.1081e-06	-0.10064	-0.14162	-0.044094	0.33376	0.15156	3.6696e-05
7.76	0.055251	0.21506	0.39591	-5.4305e-07	-0.060224	0.2099	0.020576	-4.8376e-06	-2.0369e-05	-0.019944	-0.020365	0.14274	-8.0253e-07	-0.024609	0.0097058	2.7178e-08	0.059217	-5.0095e-06	-1.3448e-07	-2.9746e-06	0.023533	2.3603e-06	-0.014338	-0.37121	0.013987	-2.1813e-07	3.1778e-06	0.0734	-0.11464	0.13759	-1.8024e-07	-1.298e-05	0.030922	-0.2665	-0.067121	0.088495	0.041514	-1.2326e-06	-0.074053	-0.051705	2.8145e-06	-0.4122	7.1081e-06	0.15512	0.70356	-0.044094	0.1017	0.18192	3.6696e-05
30.415	0.0043251	-0.14338	-0.19552	-5.4305e-07	-0.27723	0.86751	0.020576	-4.8376e-06	-2.0369e-05	0.027321	-0.011288	0.17572	-8.0253e-07	-0.19515	0.065712	2.7178e-08	-0.20265	-5.0095e-06	-1.3448e-07	-2.9746e-06	0.023533	2.3603e-06	0.028176	-0.1495	-0.012903	-2.1813e-07	3.1778e-06	-0.1433	0.14919	-0.0072795	-1.8024e-07	-1.298e-05	0.38964	-0.18423	0.18111	0.1153	-0.16122	-1.2326e-06	-0.060757	0.18706	2.8145e-06	0.11832	7.1081e-06	0.58657	0.12912	-0.044094	0.17221	-0.16582	3.6696e-05
-2.0555	0.062591	0.018744	-0.13809	-5.4305e-07	-0.23775	0.15518	-0.23491	-4.8376e-06	-2.0369e-05	-0.019944	-0.011288	-0.49675	-8.0253e-07	-0.024609	0.049756	2.7178e-08	0.082692	-5.0095e-06	-1.3448e-07	-2.9746e-06	0.023533	2.3603e-06	-0.014338	-0.078222	0.013987	-2.1813e-07	3.1778e-06	-0.03952	0.20131	-0.064855	-1.8024e-07	-1.298e-05	0.23831	0.38771	0.2927	0.15877	-0.079395	-1.2326e-06	-0.007913	0.2481	2.8145e-06	-0.39376	7.1081e-06	0.18657	0.14178	-0.044094	0.1812	-0.047887	3.6696e-05
14.238	0.055251	-0.18761	0.068272	-5.4305e-07	-0.25439	0.8167	-0.23491	-4.8376e-06	-2.0369e-05	-0.019944	0.063673	-0.16051	-8.0253e-07	-0.19515	0.015965	2.7178e-08	-0.089458	-5.0095e-06	-1.3448e-07	-2.9746e-06	0.023533	2.3603e-06	0.006919	0.13028	-0.0021525	-2.1813e-07	3.1778e-06	0.16696	-0.023661	0.017105	-1.8024e-07	-1.298e-05	-0.33625	-0.19735	-0.13745	0.1153	-0.020512	-1.2326e-06	0.02672	0.21758	2.8145e-06	-0.37364	7.1081e-06	-0.10926	0.25791	0.11202	-0.1751	0.086719	3.6696e-05
18.485	0.052137	0.15945	0.093158	-5.4305e-07	0.46033	1.0322	0.27607	-4.8376e-06	-2.0369e-05	-0.18154	-0.011288	-0.17701	-8.0253e-07	0.14593	-0.027092	2.7178e-08	-0.077803	-5.0095e-06	-1.3448e-07	-2.9746e-06	0.023533	2.3603e-06	0.028176	0.33816	-0.012903	-2.1813e-07	3.1778e-06	0.24095	0.048438	-0.23699	-1.8024e-07	-1.298e-05	0.73013	0.16838	-0.19879	-0.061624	-0.022475	-1.2326e-06	0.10902	0.0093313	2.8145e-06	0.28865	7.1081e-06	0.59034	-0.4438	-0.13604	-0.10959	-0.16582	3.6696e-05
-16.347	9.9046e-05	0.18394	-0.19331	-5.4305e-07	0.13472	0.45205	0.020576	-4.8376e-06	-2.0369e-05	0.14166	-0.020365	0.17572	-8.0253e-07	0.14593	0.0097058	2.7178e-08	0.04904	-5.0095e-06	-1.3448e-07	-2.9746e-06	-0.06638	2.3603e-06	-0.014338	0.028533	-0.0021589	-2.1813e-07	3.1778e-06	-0.38379	0.061313	-0.24636	-1.8024e-07	-1.298e-05	-0.1452	-0.017736	0.122	-0.034821	-0.022475	-1.2326e-06	-0.14138	0.0093313	2.8145e-06	0.28865	7.1081e-06	0.068977	-0.80506	0.20397	0.19873	0.24676	3.6696e-05
-21.611	-0.0030146	-0.036771	0.23262	-5.4305e-07	-0.053651	0.22179	0.27607	-4.8376e-06	-2.0369e-05	-0.019944	-0.020365	0.17572	-8.0253e-07	-0.19515	-0.030344	2.7178e-08	-0.26006	-5.0095e-06	-1.3448e-07	-2.9746e-06	-0.06638	2.3603e-06	-0.014338	-0.43713	0.013987	-2.1813e-07	3.1778e-06	-0.30815	-0.0032255	-0.023606	-1.8024e-07	-1.298e-05	-0.12868	0.12764	-0.033502	-0.022527	-0.020512	-1.2326e-06	-0.17483	-0.021187	2.8145e-06	-0.21631	7.1081e-06	0.2315	0.15139	-0.044094	0.21166	-0.027449	3.6696e-05
3.163	0.055251	-0.0045385	-0.020453	-5.4305e-07	-0.30453	0.78228	0.020576	-4.8376e-06	-2.0369e-05	-0.019944	-0.011288	-0.17701	-8.0253e-07	0.14593	-0.020835	2.7178e-08	-0.12151	-5.0095e-06	-1.3448e-07	-2.9746e-06	-0.06638	2.3603e-06	0.028176	0.10654	0.040877	-2.1813e-07	3.1778e-06	-0.26698	-0.043622	0.1481	-1.8024e-07	-1.298e-05	0.22023	-0.12374	0.0032115	0.19905	-0.022475	-1.2326e-06	-0.1511	0.21758	2.8145e-06	0.1117	7.1081e-06	0.20235	-0.37781	-0.044094	-0.56907	0.020319	3.6696e-05
18.267	0.044798	-0.036193	0.19149	-5.4305e-07	-0.033801	0.70329	0.27607	-4.8376e-06	-2.0369e-05	-0.019944	-0.011288	-0.16051	-8.0253e-07	-0.024609	-0.025522	2.7178e-08	-0.059086	-5.0095e-06	-1.3448e-07	-2.9746e-06	-0.06638	2.3603e-06	-0.014338	0.0042953	-0.012903	-2.1813e-07	3.1778e-06	-0.0090401	-0.098784	-0.073828	-1.8024e-07	-1.298e-05	-0.12237	0.20105	0.11078	0.039515	-0.022475	-1.2326e-06	-0.097065	-0.021187	2.8145e-06	-0.40558	7.1081e-06	0.0017167	-0.039668	-0.044094	-0.38493	-0.057815	3.6696e-05
-6.3111	-0.0072407	0.28477	-0.046274	-5.4305e-07	0.16346	0.76477	-0.23491	-4.8376e-06	-2.0369e-05	0.14166	-0.011288	0.17572	-8.0253e-07	-0.024609	0.015963	2.7178e-08	-0.062433	-5.0095e-06	-1.3448e-07	-2.9746e-06	0.023533	2.3603e-06	-0.014338	-0.011671	-0.012903	-2.1813e-07	3.1778e-06	-0.034269	-0.062681	-0.32522	-1.8024e-07	-1.298e-05	-0.11089	0.36175	0.11529	0.13183	-0.022475	-1.2326e-06	-0.099928	0.0093313	2.8145e-06	0.015459	7.1081e-06	0.24523	0.2096	0.047854	0.019202	0.15156	3.6696e-05
2.7898	-0.0072407	0.15407	-0.27627	-5.4305e-07	-0.041927	0.34893	-0.23491	-4.8376e-06	-2.0369e-05	-0.019944	-0.011288	0.17572	-8.0253e-07	-0.19515	0.015963	2.7178e-08	0.045675	-5.0095e-06	-1.3448e-07	-2.9746e-06	0.023533	2.3603e-06	-0.014338	-0.40822	-0.012903	-2.1813e-07	3.1778e-06	-0.049699	-0.078539	-0.073828	-1.8024e-07	-1.298e-05	-0.029851	-0.17203	-0.033502	0.079795	0.03838	-1.2326e-06	-0.076916	-0.25996	2.8145e-06	0.11832	7.1081e-06	-0.196	-0.25149	-0.044094	0.19635	0.10755	3.6696e-05
8.9386	-0.0072407	-0.019039	-0.02589	-5.4305e-07	0.36363	-0.045615	-0.23491	-4.8376e-06	-2.0369e-05	0.14166	-0.011288	-0.17701	-8.0253e-07	-0.024609	0.016741	2.7178e-08	0.14418	-5.0095e-06	-1.3448e-07	-2.9746e-06	0.023533	2.3603e-06	-0.014338	0.03229	0.013987	-2.1813e-07	3.1778e-06	0.20228	-0.082717	-0.0063619	-1.8024e-07	-1.298e-05	0.52719	0.21171	0.064546	-0.014842	0.041514	-1.2326e-06	0.15614	0.0093313	2.8145e-06	-0.039356	7.1081e-06	0.65122	0.31692	0.11202	-0.40387	0.16862	3.6696e-05
21.241	-0.055053	0.0044055	-0.12195	-5.4305e-07	0.37282	0.4008	0.020576	-4.8376e-06	-2.0369e-05	0.14166	-0.011288	-0.16051	-8.0253e-07	0.14593	0.015963	2.7178e-08	-0.14744	-5.0095e-06	-1.3448e-07	-2.9746e-06	0.023533	2.3603e-06	-0.014338	-0.19908	-0.012903	-2.1813e-07	3.1778e-06	-0.0090401	-0.095931	-0.062429	-1.8024e-07	-1.298e-05	0.13672	0.59804	0.74293	0.13197	0.014904	-1.2326e-06	-0.070473	0.21758	2.8145e-06	-0.25537	7.1081e-06	-0.030085	0.090497	0.047854	-0.23387	0.22969	3.6696e-05
-4.097	-0.062393	0.073923	0.065082	-5.4305e-07	0.37146	0.99437	0.020576	-4.8376e-06	-2.0369e-05	-0.019944	-0.011288	-0.16051	-8.0253e-07	-0.024609	0.011272	2.7178e-08	0.067757	-5.0095e-06	-1.3448e-07	-2.9746e-06	0.023533	2.3603e-06	0.006919	0.093296	0.013987	-2.1813e-07	3.1778e-06	-0.10971	0.0031594	0.13085	-1.8024e-07	-1.298e-05	0.030006	0.16435	-0.17107	-0.18088	0.041514	-1.2326e-06	0.0025209	-0.021187	2.8145e-06	-0.64716	7.1081e-06	-0.28379	0.097411	-0.044094	0.041052	0.20309	3.6696e-05
-0.91581	9.9046e-05	-0.12932	0.0053394	-5.4305e-07	-0.27723	0.49723	-0.23491	-4.8376e-06	-2.0369e-05	0.027321	-0.011288	-0.16051	-8.0253e-07	-0.024609	-0.014577	2.7178e-08	-0.1249	-5.0095e-06	-1.3448e-07	-2.9746e-06	0.023533	2.3603e-06	-0.014338	-0.033493	-0.012903	-2.1813e-07	3.1778e-06	-0.05566	-0.25066	-0.0023733	-1.8024e-07	-1.298e-05	-0.27225	-0.374	-0.033502	0.1153	-0.19664	-1.2326e-06	0.0053832	0.0093313	2.8145e-06	0.11832	7.1081e-06	-0.038778	-0.37822	-0.13604	-0.2974	-0.034589	3.6696e-05
3.5764	-0.055053	-0.035816	-0.020759	-5.4305e-07	0.029171	0.91642	0.27607	-4.8376e-06	-2.0369e-05	-0.13428	-0.011288	0.17572	-8.0253e-07	-0.024609	-0.017179	2.7178e-08	0.016171	-5.0095e-06	-1.3448e-07	-2.9746e-06	0.023533	2.3603e-06	-0.014338	-0.036946	0.013987	-2.1813e-07	3.1778e-06	0.17076	-0.12678	-0.16107	-1.8024e-07	-1.298e-05	0.017951	0.038797	-0.21224	-0.070325	0.078892	-1.2326e-06	0.066986	0.0093313	2.8145e-06	0.24681	7.1081e-06	-0.063959	0.33238	-0.13604	0.30266	0.020319	3.6696e-05
5.9381	0.0073362	0.20795	0.16829	-5.4305e-07	0.15095	0.38367	-0.081466	-4.8376e-06	-2.0369e-05	-0.019944	-0.011288	0.15923	-8.0253e-07	0.14593	-0.024087	2.7178e-08	0.08783	-5.0095e-06	-1.3448e-07	-2.9746e-06	-0.06638	2.3603e-06	-0.014338	0.26067	0.0032392	-2.1813e-07	3.1778e-06	0.17871	-0.21255	0.029065	-1.8024e-07	-1.298e-05	0.44282	-0.081006	-0.064962	0.1153	-0.022498	-1.2326e-06	0.096959	-0.021187	2.8145e-06	0.023319	7.1081e-06	0.38386	0.32397	-0.13604	0.19149	0.10379	3.6696e-05
-22.322	-0.0030146	0.21506	0.18649	-5.4305e-07	-0.25439	0.54537	-0.23491	-4.8376e-06	-2.0369e-05	-0.13428	-0.011288	0.17572	-8.0253e-07	0.14593	0.0097058	2.7178e-08	-0.14178	-5.0095e-06	-1.3448e-07	-2.9746e-06	-0.06638	2.3603e-06	0.006919	0.29646	-0.012903	-2.1813e-07	3.1778e-06	-0.22692	0.15088	-0.1863	-1.8024e-07	-1.298e-05	-0.18308	-0.32001	-0.16207	-0.061624	0.11627	-1.2326e-06	-0.16439	0.0093313	2.8145e-06	-0.097703	7.1081e-06	0.25718	0.60971	-0.13604	-0.17722	0.016948	3.6696e-05
-8.3168	-0.0072407	-0.19355	0.27656	-5.4305e-07	-0.09226	0.6705	0.020576	-4.8376e-06	-2.0369e-05	0.14166	-0.011288	-0.17701	-8.0253e-07	0.14593	0.10576	2.7178e-08	-0.20265	-5.0095e-06	-1.3448e-07	-2.9746e-06	0.023533	2.3603e-06	-0.014338	-0.064496	-0.012903	-2.1813e-07	3.1778e-06	0.1921	0.067442	0.34123	-1.8024e-07	-1.298e-05	-0.13437	-0.11975	0.064546	-0.15408	-0.12384	-1.2326e-06	0.066986	0.21758	2.8145e-06	0.09276	7.1081e-06	-0.13606	-0.20563	0.20397	-0.0022465	-0.034589	3.6696e-05
1.7512	0.055251	0.21257	0.039428	-5.4305e-07	-0.018405	0.31866	0.27607	-4.8376e-06	-2.0369e-05	0.14166	-0.011288	0.17572	-8.0253e-07	-0.024609	0.023941	2.7178e-08	0.00012599	-5.0095e-06	-1.3448e-07	-2.9746e-06	0.023533	2.3603e-06	0.006919	0.19539	-0.012903	-2.1813e-07	3.1778e-06	-0.074843	0.015348	0.11051	-1.8024e-07	-1.298e-05	0.79896	0.159	0.17211	0.1153	-0.12188	-1.2326e-06	0.038111	0.0093313	2.8145e-06	-0.0074097	7.1081e-06	-0.081689	-1.0025	0.20397	0.29776	-0.064954	3.6696e-05
-8.6249	0.055251	0.20796	-0.34027	-5.4305e-07	-0.11598	1.0401	0.020576	-4.8376e-06	-2.0369e-05	-0.019944	-0.011288	0.17572	-8.0253e-07	0.14593	0.063992	2.7178e-08	-0.026359	-5.0095e-06	-1.3448e-07	-2.9746e-06	0.023533	2.3603e-06	-0.014338	-0.06433	0.013987	-2.1813e-07	3.1778e-06	0.22362	-0.16936	0.0090259	-1.8024e-07	-1.298e-05	0.15287	-0.54772	-0.033502	-0.0039614	-0.059854	-1.2326e-06	0.20574	0.18706	2.8145e-06	-0.20969	7.1081e-06	0.0071291	-0.15327	0.11202	0.1011	0.090488	3.6696e-05
-27.404	-0.0072407	-0.019039	-0.30698	-5.4305e-07	-0.070291	0.4705	0.020576	-4.8376e-06	-2.0369e-05	-0.019898	-0.011288	0.14274	-8.0253e-07	0.14593	-0.022786	2.7178e-08	-0.08166	-5.0095e-06	-1.3448e-07	-2.9746e-06	-0.06638	2.3603e-06	-0.014338	-0.14517	-0.0021296	-2.1813e-07	3.1778e-06	0.21047	-0.095744	-0.39714	-1.8024e-07	-1.298e-05	0.76549	-0.36916	0.036896	-0.10108	0.11627	-1.2326e-06	0.17915	0.0093313	2.8145e-06	0.09276	7.1081e-06	-0.19435	0.033566	-0.13604	0.31773	-0.048143	3.6696e-05
-6.0524	-0.058166	0.079948	0.040899	-5.4305e-07	0.19405	0.1469	0.27607	-4.8376e-06	-2.0369e-05	-0.18154	-0.020365	-0.16051	-8.0253e-07	0.14593	0.0097058	2.7178e-08	0.062788	-5.0095e-06	-1.3448e-07	-2.9746e-06	0.023533	2.3603e-06	-0.014338	-0.33232	-0.012903	-2.1813e-07	3.1778e-06	0.074638	-0.13669	0.21623	-1.8024e-07	-1.298e-05	-0.17352	0.030631	-0.19879	0.21559	-0.022475	-1.2326e-06	0.015099	0.0093313	2.8145e-06	0.28865	7.1081e-06	0.29476	-0.22182	0.020069	-0.17362	-0.038357	3.6696e-05
1.0415	9.9046e-05	0.074847	-0.12032	-5.4305e-07	-0.10058	0.42613	0.020576	-4.8376e-06	-2.0369e-05	-0.13428	-0.020365	-0.16051	-8.0253e-07	0.14593	-0.01783	2.7178e-08	0.14418	-5.0095e-06	-1.3448e-07	-2.9746e-06	-0.06638	2.3603e-06	0.006919	0.0037323	-0.012903	-2.1813e-07	3.1778e-06	-0.02518	-0.20086	0.26977	-1.8024e-07	-1.298e-05	-0.22238	-0.19431	-0.017795	0.14616	-0.05789	-1.2326e-06	-0.060757	0.0093313	2.8145e-06	-0.41909	7.1081e-06	-0.13122	0.18723	-0.13604	-0.16324	0.037386	3.6696e-05
-6.4764	-0.062393	-0.15342	-0.23591	-5.4305e-07	0.40012	1.6881	0.27607	-4.8376e-06	-2.0369e-05	0.14166	-0.011288	0.17572	-8.0253e-07	0.14593	-0.020835	2.7178e-08	-0.1249	-5.0095e-06	-1.3448e-07	-2.9746e-06	0.023533	2.3603e-06	-0.014338	0.27258	-0.012903	-2.1813e-07	3.1778e-06	0.20228	0.14802	0.13655	-1.8024e-07	-1.298e-05	-0.47422	0.54738	0.081675	0.19905	0.065567	-1.2326e-06	0.159	0.0093313	2.8145e-06	-0.039356	7.1081e-06	-0.13159	-1.0804	0.047854	0.11677	-0.28608	3.6696e-05
4.4209	-0.062393	-0.062079	-0.2582	-5.4305e-07	0.18872	0.4038	0.27607	-4.8376e-06	-2.0369e-05	0.027321	-0.011288	0.17572	-8.0253e-07	-0.024609	0.0097058	2.7178e-08	0.054009	-5.0095e-06	-1.3448e-07	-2.9746e-06	0.023533	2.3603e-06	-0.014338	0.091214	-0.012903	-2.1813e-07	3.1778e-06	-0.12585	-0.17178	-0.022024	-1.8024e-07	-1.298e-05	-0.011746	-0.12762	-0.17107	0.24253	0.078892	-1.2326e-06	-0.010775	0.21758	2.8145e-06	0.28203	7.1081e-06	-0.23149	0.043308	0.11202	-0.13515	0.23346	3.6696e-05
-14.538	0.0074388	0.17589	-0.12471	-5.4305e-07	-0.093135	0.43582	-0.23491	-4.8376e-06	-2.0369e-05	-0.019944	-0.011288	0.17242	-8.0253e-07	-0.024609	-0.01783	2.7178e-08	-0.075811	-5.0095e-06	-1.3448e-07	-2.9746e-06	0.023533	2.3603e-06	0.006919	-0.049364	-0.012903	-2.1813e-07	3.1778e-06	-0.39758	0.19699	0.014871	-1.8024e-07	-1.298e-05	0.026402	0.043796	-0.030407	-0.053792	0.041514	-1.2326e-06	-0.15468	-0.021187	2.8145e-06	-0.40558	7.1081e-06	-0.06983	-0.21615	-0.044094	-0.13366	-0.12979	3.6696e-05
2.9097	9.9046e-05	0.081274	0.13035	-5.4305e-07	-0.070291	0.31477	0.020576	-4.8376e-06	-2.0369e-05	0.14166	-0.011288	-0.16051	-8.0253e-07	0.14593	-0.024087	2.7178e-08	-0.00086361	-5.0095e-06	-1.3448e-07	-2.9746e-06	0.023533	2.3603e-06	-0.014338	0.10884	-0.012903	-2.1813e-07	3.1778e-06	0.095028	0.038076	-0.073828	-1.8024e-07	-1.298e-05	0.22792	-0.11782	0.13178	-0.018147	-0.036948	-1.2326e-06	-0.0060071	-0.021187	2.8145e-06	-0.40558	7.1081e-06	-0.13079	-0.4139	0.047854	-0.28686	-0.044517	3.6696e-05
3.3828	-0.0030146	0.028842	-0.18882	-5.4305e-07	-0.27723	-0.04905	-0.23491	-4.8376e-06	-2.0369e-05	-0.13428	-0.020365	-0.16051	-8.0253e-07	-0.024609	-0.029276	2.7178e-08	-0.087723	-5.0095e-06	-1.3448e-07	-2.9746e-06	-0.06638	2.3603e-06	0.006919	-0.48927	0.013987	-2.1813e-07	3.1778e-06	-0.030377	0.01804	-0.18758	-1.8024e-07	-1.298e-05	0.33464	-0.40262	-0.23241	0.1153	0.078892	-1.2326e-06	0.0025209	0.2481	2.8145e-06	0.11832	7.1081e-06	-0.2526	-0.5629	-0.13604	-0.39458	0.15156	3.6696e-05
-0.44057	0.019595	-0.091107	0.18493	-5.4305e-07	-0.032926	0.47727	0.27607	-4.8376e-06	-2.0369e-05	-0.019944	-0.011288	0.17572	-8.0253e-07	-0.024609	-0.030344	2.7178e-08	-0.20762	-5.0095e-06	-1.3448e-07	-2.9746e-06	0.023533	2.3603e-06	-0.014338	0.13072	0.013987	-2.1813e-07	3.1778e-06	-0.38379	-0.20086	-0.26552	-1.8024e-07	-1.298e-05	0.44972	-0.43519	-0.12032	-0.010315	-0.086464	-1.2326e-06	-0.14424	-0.051705	2.8145e-06	0.28865	7.1081e-06	-0.24801	-0.65637	-0.044094	0.03037	-0.018033	3.6696e-05
[truncated: 490 more columns]
