# Supplementary material for: Cohort-specific imputation of gene expression improves prediction of warfarin dose for African Americans
Source: Genome Med. 2017 Nov 24;9:98. doi: 10.1186/s13073-017-0495-0 (PMC5702158; doi:10.1186/s13073-017-0495-0)
Supplement: Supplementary file 2 — A zip files containing the four imputed data files WarfarinData.zip. (ZIP 997 kb) [file 13073_2017_495_MOESM2_ESM.zip › AA_validation.txt]

Dependant Variable	Adipose_Subcutaneous	Adipose_Subcutaneous	Adipose_Subcutaneous	Adipose_Subcutaneous	Adipose_Subcutaneous	Adipose_Subcutaneous	Adipose_Subcutaneous	Adipose_Subcutaneous	Adipose_Subcutaneous	Adipose_Subcutaneous	Adipose_Subcutaneous	Adipose_Subcutaneous	Adipose_Subcutaneous	Adipose_Subcutaneous	Adipose_Subcutaneous	Adipose_Subcutaneous	Adipose_Subcutaneous	Adipose_Subcutaneous	Adipose_Subcutaneous	Adipose_Subcutaneous	Adipose_Subcutaneous	Adipose_Subcutaneous	Adipose_Subcutaneous	Adipose_Subcutaneous	Adipose_Subcutaneous	Adipose_Subcutaneous	Adipose_Subcutaneous	Adipose_Subcutaneous	Adipose_Subcutaneous	Adipose_Subcutaneous	Adipose_Subcutaneous	Adipose_Subcutaneous	Adipose_Visceral_Omentum	Adipose_Visceral_Omentum	Adipose_Visceral_Omentum	Adipose_Visceral_Omentum	Adipose_Visceral_Omentum	Adipose_Visceral_Omentum	Adipose_Visceral_Omentum	Adrenal_Gland	Adrenal_Gland	Adrenal_Gland	Adrenal_Gland	Adrenal_Gland	Adrenal_Gland	Adrenal_Gland	Adrenal_Gland	Adrenal_Gland	Adrenal_Gland
Residuals	ALOX5	GCLM	F7	PSEN1	NCOA1	CRKL	LGALS2	UBE2I	CAV1	GGCX	F10	PROZ	RAF1	ARRB1	CYP2C9	CYP2C8	CYP1A1	AKT1	EGFR	ITGB1	PRKCA	LRP8	BGLAP	LRPAP1	SERPINF2	HSPA4	SMAD2	F2R	GAS6	PROS1	DLL1	CSNK2B	GCLM	NCOA1	GGCX	RAC1	PRKCA	SERPINF2	F2R	GCLC	ALOX5	NCOA1	CRKL	CUBN	ITGA4	GGCX	PROZ	SNAP25	RAC1
-15.953	-5.6803e-07	-0.104	-0.13606	0.018244	0.19897	-0.11779	0.024658	-4.8376e-06	-2.0369e-05	0.038684	0.10215	0.23032	-8.0253e-07	0.004736	0.011319	2.7178e-08	-0.13698	-5.0095e-06	-1.3448e-07	-2.9746e-06	-0.046277	2.3603e-06	-1.9345e-07	0.2162	4.8044e-07	-2.1813e-07	3.1778e-06	-0.055461	0.068181	0.026162	-1.8024e-07	-1.298e-05	-0.0013886	0.35493	-0.017013	0.06961	2.9817e-07	0.042883	0.0074927	-0.24479	2.8145e-06	-0.38848	7.1081e-06	-0.60065	-0.15446	0.21186	0.11212	0.076612	3.6696e-05
-8.9519	-5.6803e-07	-0.03462	0.10102	-0.011176	-0.019725	0.26613	0.024658	-4.8376e-06	-2.0369e-05	-0.021528	0.20341	-0.53133	-8.0253e-07	-0.25031	0.011319	2.7178e-08	0.93978	-5.0095e-06	-1.3448e-07	-2.9746e-06	-0.046277	2.3603e-06	-1.9345e-07	0.16544	4.8044e-07	-2.1813e-07	3.1778e-06	0.089607	0.15766	0.026162	-1.8024e-07	-1.298e-05	0.12192	0.10614	0.11078	0.06961	2.9817e-07	0.018854	0.0054774	0.26348	2.8145e-06	-0.048921	7.1081e-06	-0.068942	-1.3422	-0.034786	-0.20953	0.063789	3.6696e-05
22.444	-5.6803e-07	-0.27248	0.17171	-0.011176	-0.036897	0.70015	0.29484	-4.8376e-06	-2.0369e-05	0.038684	-0.08323	-0.58463	-8.0253e-07	0.016741	0.011319	2.7178e-08	-0.1136	-5.0095e-06	-1.3448e-07	-2.9746e-06	-0.046277	2.3603e-06	-1.9345e-07	0.23422	4.8044e-07	-2.1813e-07	3.1778e-06	-0.089117	-0.0019257	-0.12164	-1.8024e-07	-1.298e-05	-0.07334	0.023848	-0.13745	0.06961	2.9817e-07	-0.054847	0.0074927	0.029704	2.8145e-06	-0.97331	7.1081e-06	0.26458	-2.0119	-0.034786	-0.27184	-0.37709	3.6696e-05
-7.4108	-5.6803e-07	-0.12219	0.081244	0.047664	0.1742	-0.34028	0.3003	-4.8376e-06	-2.0369e-05	-0.088483	0.10215	-0.21481	-8.0253e-07	-0.32321	0.011319	2.7178e-08	0.62829	-5.0095e-06	-1.3448e-07	-2.9746e-06	0.016406	2.3603e-06	-1.9345e-07	0.12041	4.8044e-07	-2.1813e-07	3.1778e-06	0.14234	0.09549	0.026162	-1.8024e-07	-1.298e-05	-0.081809	-0.070152	-0.025144	-0.064879	2.9817e-07	0.025087	0.052414	0.22277	2.8145e-06	0.068799	7.1081e-06	-0.40079	0.39441	-0.10154	-0.013728	0.22703	3.6696e-05
-9.3278	-5.6803e-07	-0.022012	0.19872	-0.011176	0.19085	0.37798	0.3003	-4.8376e-06	-2.0369e-05	0.052937	0.00088991	-0.55331	-8.0253e-07	-0.16103	0.011319	2.7178e-08	0.37336	-5.0095e-06	-1.3448e-07	-2.9746e-06	-0.046277	2.3603e-06	-1.9345e-07	0.10767	4.8044e-07	-2.1813e-07	3.1778e-06	0.075334	0.016263	-0.047737	-1.8024e-07	-1.298e-05	-0.35704	0.27857	0.053319	0.026872	2.9817e-07	0.023397	0.052414	0.22277	2.8145e-06	0.12217	7.1081e-06	-0.36983	-1.807	-0.034786	-0.3621	0.14476	3.6696e-05
-0.81461	-5.6803e-07	-0.1085	0.18915	-0.011176	0.19085	0.32458	0.3003	-4.8376e-06	-2.0369e-05	0.16585	0.089411	-0.21481	-8.0253e-07	-0.068197	0.011319	2.7178e-08	0.016784	-5.0095e-06	-1.3448e-07	-2.9746e-06	-0.046277	2.3603e-06	-1.9345e-07	0.23958	4.8044e-07	-2.1813e-07	3.1778e-06	-0.087869	-0.055549	0.026162	-1.8024e-07	-1.298e-05	0.6201	0.2717	0.06145	-0.064879	2.9817e-07	0.034937	-0.039444	-0.011011	2.8145e-06	0.19849	7.1081e-06	-0.28179	0.22859	0.03197	0.0018372	0.27519	3.6696e-05
-7.7546	-5.6803e-07	0.034975	0.007193	-0.011176	0.19085	-0.27621	-0.25099	-4.8376e-06	-2.0369e-05	-0.021528	-0.011849	-0.58463	-8.0253e-07	0.016741	0.011319	2.7178e-08	-0.15587	-5.0095e-06	-1.3448e-07	-2.9746e-06	0.016406	2.3603e-06	-1.9345e-07	0.1404	4.8044e-07	-2.1813e-07	3.1778e-06	-0.077476	0.16522	-0.015214	-1.8024e-07	-1.298e-05	0.4754	0.21259	0.03683	0.06961	2.9817e-07	0.023397	0.0074927	-0.011011	2.8145e-06	0.14511	7.1081e-06	-0.35642	-2.4094	-0.034786	-0.33837	0.22947	3.6696e-05
19.434	-5.6803e-07	0.14218	-0.12015	-0.011176	0.39672	0.84311	-0.25645	-4.8376e-06	-2.0369e-05	0.038684	0.19067	-0.63794	-8.0253e-07	-0.15395	0.011319	2.7178e-08	0.35879	-5.0095e-06	-1.3448e-07	-2.9746e-06	0.016406	2.3603e-06	-1.9345e-07	0.29191	4.8044e-07	-2.1813e-07	3.1778e-06	-0.097799	0.0042399	0.026162	-1.8024e-07	-1.298e-05	-0.5293	0.48525	0.053319	-0.064879	2.9817e-07	0.013548	-0.039444	-0.28551	2.8145e-06	0.17748	7.1081e-06	-0.17313	0.83793	0.088535	-0.16227	0.16514	3.6696e-05
-24.904	-5.6803e-07	-0.12219	0.065017	-0.011176	-0.027849	-0.94549	-0.25645	-4.8376e-06	-2.0369e-05	-0.10274	0.20341	-0.58463	-8.0253e-07	-0.15653	0.011319	2.7178e-08	0.40416	-5.0095e-06	-1.3448e-07	-2.9746e-06	-0.10896	2.3603e-06	-1.9345e-07	0.12227	4.8044e-07	-2.1813e-07	3.1778e-06	0.043816	0.35447	0.087402	-1.8024e-07	-1.298e-05	-0.11937	0.32523	-0.071638	0.026872	2.9817e-07	-0.042543	-0.039444	0.22277	2.8145e-06	0.088631	7.1081e-06	-0.31789	-2.0071	0.021779	-0.35357	0.068094	3.6696e-05
10.549	-5.6803e-07	-0.027593	0.10272	-0.011176	-0.027849	0.32659	0.024658	-4.8376e-06	-2.0369e-05	0.16585	0.089411	-0.1615	-8.0253e-07	-0.16279	0.011319	2.7178e-08	0.048087	-5.0095e-06	-1.3448e-07	-2.9746e-06	-0.046277	2.3603e-06	-1.9345e-07	0.13275	4.8044e-07	-2.1813e-07	3.1778e-06	0.14234	-0.033243	0.054879	-1.8024e-07	-1.298e-05	0.2265	0.1894	0.13178	0.026872	2.9817e-07	0.034937	0.052414	0.029704	2.8145e-06	-0.058063	7.1081e-06	-0.20404	-0.25714	-0.034786	-0.14687	0.1281	3.6696e-05
-1.0122	-5.6803e-07	-0.022012	-0.23271	-0.011176	0.18253	-0.037852	0.019191	-4.8376e-06	-2.0369e-05	0.024432	0.20341	0.20833	-8.0253e-07	-0.23569	0.011319	2.7178e-08	-0.16569	-5.0095e-06	-1.3448e-07	-2.9746e-06	0.016406	2.3603e-06	-1.9345e-07	0.28528	4.8044e-07	-2.1813e-07	3.1778e-06	-0.1431	0.4211	0.026162	-1.8024e-07	-1.298e-05	0.1898	0.46031	0.019701	0.026872	2.9817e-07	0.023397	-0.039444	0.22277	2.8145e-06	0.37796	7.1081e-06	-0.10681	-0.81901	0.021779	0.027643	0.073457	3.6696e-05
-17.7	-5.6803e-07	-0.104	-0.17809	-0.011176	0.19085	-0.0057591	0.024658	-4.8376e-06	-2.0369e-05	0.024432	0.10215	-0.1615	-8.0253e-07	-0.32321	0.011319	2.7178e-08	0.090852	-5.0095e-06	-1.3448e-07	-2.9746e-06	-0.10896	2.3603e-06	-1.9345e-07	0.29988	4.8044e-07	-2.1813e-07	3.1778e-06	0.088359	0.21913	-0.015214	-1.8024e-07	-1.298e-05	0.6018	0.26254	-0.10384	0.026872	2.9817e-07	0.0036985	0.099351	-0.20408	2.8145e-06	0.86343	7.1081e-06	-0.41065	-2.3436	0.088535	-0.060519	-0.061766	3.6696e-05
3.138	-5.6803e-07	-0.014986	-0.15884	-0.011176	0.18253	0.076995	0.3003	-4.8376e-06	-2.0369e-05	0.1516	0.21615	-0.1615	-8.0253e-07	-0.25031	0.011319	2.7178e-08	0.088389	-5.0095e-06	-1.3448e-07	-2.9746e-06	0.016406	2.3603e-06	-1.9345e-07	0.11259	4.8044e-07	-2.1813e-07	3.1778e-06	-0.1431	0.16695	-0.015214	-1.8024e-07	-1.298e-05	-0.38906	0.29232	-0.05899	-0.02214	2.9817e-07	0.040244	0.0074927	0.029704	2.8145e-06	0.45657	7.1081e-06	-0.49592	-0.43661	0.03197	-0.19885	0.052144	3.6696e-05
-19.617	-5.6803e-07	0.11696	0.060632	-0.011176	0.19897	0.23148	0.024658	-4.8376e-06	-2.0369e-05	-0.035781	-0.011849	-0.1615	-8.0253e-07	-0.070777	0.011319	2.7178e-08	-0.018117	-5.0095e-06	-1.3448e-07	-2.9746e-06	0.016406	2.3603e-06	-1.9345e-07	0.18929	4.8044e-07	-2.1813e-07	3.1778e-06	-0.29729	0.10244	-0.015214	-1.8024e-07	-1.298e-05	0.26295	0.22597	-0.067121	0.06961	2.9817e-07	0.0036985	-0.084365	0.029704	2.8145e-06	-0.18874	7.1081e-06	-0.14307	0.1886	0.088535	-0.18142	0.1625	3.6696e-05
1.0948	-5.6803e-07	-0.0094045	0.16671	-0.011176	-0.027849	-0.14343	-0.25099	-4.8376e-06	-2.0369e-05	0.052937	0.10215	0.13303	-8.0253e-07	-0.069017	0.011319	2.7178e-08	0.25638	-5.0095e-06	-1.3448e-07	-2.9746e-06	0.016406	2.3603e-06	-1.9345e-07	0.19115	4.8044e-07	-2.1813e-07	3.1778e-06	-0.1431	0.55249	0.026162	-1.8024e-07	-1.298e-05	0.19997	-0.11579	-0.067121	-0.10762	2.9817e-07	0.030394	-0.039444	0.26348	2.8145e-06	0.33579	7.1081e-06	-0.3236	-1.0854	-0.034786	-0.11321	0.17852	3.6696e-05
34.429	-5.6803e-07	-0.19859	-0.039696	-0.011176	-0.03617	-0.17861	0.024658	-4.8376e-06	-2.0369e-05	0.16585	0.19067	-0.19282	-8.0253e-07	-0.14368	0.011319	2.7178e-08	0.047951	-5.0095e-06	-1.3448e-07	-2.9746e-06	-0.046277	2.3603e-06	-1.9345e-07	0.20412	4.8044e-07	-2.1813e-07	3.1778e-06	0.021355	0.17063	0.026162	-1.8024e-07	-1.298e-05	0.2249	0.17134	0.027832	-0.015867	2.9817e-07	0.0082412	0.0054774	-0.24479	2.8145e-06	-0.035627	7.1081e-06	-0.59252	-0.53229	0.03197	0.035716	0.091947	3.6696e-05
-18.916	-5.6803e-07	-0.1085	-0.18985	-0.011176	0.1699	-0.80824	0.024658	-4.8376e-06	-2.0369e-05	0.052937	0.10215	0.13303	-8.0253e-07	-0.1583	0.011319	2.7178e-08	0.056444	-5.0095e-06	-1.3448e-07	-2.9746e-06	0.016406	2.3603e-06	-1.9345e-07	0.089362	4.8044e-07	-2.1813e-07	3.1778e-06	0.14234	-0.0095802	0.013502	-1.8024e-07	-1.298e-05	0.17281	0.044312	0.090033	-0.02214	2.9817e-07	0.040244	0.052414	-0.35661	2.8145e-06	0.041289	7.1081e-06	-0.42343	-1.3859	-0.034786	0.080315	0.046121	3.6696e-05
-2.538	-5.6803e-07	-0.11661	-0.39945	-0.011176	0.3886	-0.051102	0.024658	-4.8376e-06	-2.0369e-05	0.16585	0.11489	-0.21481	-8.0253e-07	0.021082	0.011319	2.7178e-08	0.23349	-5.0095e-06	-1.3448e-07	-2.9746e-06	0.016406	2.3603e-06	-1.9345e-07	0.26881	4.8044e-07	-2.1813e-07	3.1778e-06	-0.15612	0.34693	0.026162	-1.8024e-07	-1.298e-05	0.42595	0.36976	0.06145	0.06961	2.9817e-07	0.023397	-0.039444	0.22277	2.8145e-06	0.37765	7.1081e-06	-0.49436	-0.79277	0.03197	-0.12812	-0.077744	3.6696e-05
13.784	-5.6803e-07	0.11948	0.18363	-0.011176	-0.027849	-0.29309	0.3003	-4.8376e-06	-2.0369e-05	-0.10274	0.00088991	-0.21481	-8.0253e-07	-0.25031	0.011319	2.7178e-08	0.087679	-5.0095e-06	-1.3448e-07	-2.9746e-06	0.016406	2.3603e-06	-1.9345e-07	0.18249	4.8044e-07	-2.1813e-07	3.1778e-06	0.17599	0.059769	0.026162	-1.8024e-07	-1.298e-05	0.13628	0.1598	-0.1823	-0.064879	2.9817e-07	0.051783	0.099351	0.18205	2.8145e-06	-0.082041	7.1081e-06	-0.59713	0.48577	-0.10154	0.018912	-0.020959	3.6696e-05
-6.1509	-5.6803e-07	-0.12219	0.060632	-0.011176	0.37196	-0.54801	-0.25645	-4.8376e-06	-2.0369e-05	0.052937	0.21615	-0.1615	-8.0253e-07	-0.068197	0.011319	2.7178e-08	0.068175	-5.0095e-06	-1.3448e-07	-2.9746e-06	0.016406	2.3603e-06	-1.9345e-07	0.18412	4.8044e-07	-2.1813e-07	3.1778e-06	0.089607	0.14519	-0.047737	-1.8024e-07	-1.298e-05	-0.39278	0.31533	0.44986	0.026872	2.9817e-07	0.034937	0.0054774	-0.011011	2.8145e-06	-0.067945	7.1081e-06	-0.37529	0.032131	-0.034786	-0.15153	0.19626	3.6696e-05
0.42437	-5.6803e-07	-0.020765	-0.14088	-0.011176	-0.053145	0.10932	0.024658	-4.8376e-06	-2.0369e-05	0.038684	0.19067	-0.21481	-8.0253e-07	0.0064966	0.011319	2.7178e-08	0.18976	-5.0095e-06	-1.3448e-07	-2.9746e-06	-0.046277	2.3603e-06	-1.9345e-07	0.16536	4.8044e-07	-2.1813e-07	3.1778e-06	0.10899	0.10249	0.14864	-1.8024e-07	-1.298e-05	-0.29162	-0.14618	-0.033502	0.06961	2.9817e-07	0.013548	0.052414	0.26348	2.8145e-06	-0.244	7.1081e-06	-0.40196	-1.2978	0.088535	-0.1074	0.23872	3.6696e-05
-9.5352	-5.6803e-07	0.26296	-0.12215	-0.011176	0.16555	-0.84161	0.019191	-4.8376e-06	-2.0369e-05	0.038684	-0.04754	-0.19401	-8.0253e-07	-0.068197	0.011319	2.7178e-08	-0.01922	-5.0095e-06	-1.3448e-07	-2.9746e-06	0.016406	2.3603e-06	-1.9345e-07	0.2094	4.8044e-07	-2.1813e-07	3.1778e-06	0.17599	0.189	-0.015214	-1.8024e-07	-1.298e-05	0.27806	0.027639	-0.033502	-0.015867	2.9817e-07	0.040244	0.0054774	-0.011011	2.8145e-06	-0.47263	7.1081e-06	-0.3448	0.1607	0.088535	-0.039795	-0.052466	3.6696e-05
-1.9426	-5.6803e-07	-0.104	-0.34883	0.018244	0.1742	-0.2303	0.3003	-4.8376e-06	-2.0369e-05	0.16585	0.10215	0.23032	-8.0253e-07	-0.069017	0.011319	2.7178e-08	0.0041346	-5.0095e-06	-1.3448e-07	-2.9746e-06	-0.046277	2.3603e-06	-1.9345e-07	0.20688	4.8044e-07	-2.1813e-07	3.1778e-06	0.17599	-0.064866	0.026162	-1.8024e-07	-1.298e-05	0.088043	0.13486	0.06145	0.026872	2.9817e-07	0.032084	0.052414	0.029704	2.8145e-06	0.70028	7.1081e-06	-0.26173	-0.60307	0.27861	-0.047931	0.18536	3.6696e-05
4.9729	-5.6803e-07	-0.20417	0.1295	-0.011176	0.19085	0.69427	0.024658	-4.8376e-06	-2.0369e-05	0.024432	0.10215	-0.65993	-8.0253e-07	0.018501	0.011319	2.7178e-08	-0.017807	-5.0095e-06	-1.3448e-07	-2.9746e-06	-0.046277	2.3603e-06	-1.9345e-07	-0.21214	4.8044e-07	-2.1813e-07	3.1778e-06	-0.10944	0.37634	0.013502	-1.8024e-07	-1.298e-05	-0.04113	0.22606	0.060029	-0.064879	2.9817e-07	-0.0016082	0.0074927	-0.011011	2.8145e-06	-0.17147	7.1081e-06	-0.7313	0.24848	-0.034786	-0.19633	0.37086	3.6696e-05
-0.4323	-5.6803e-07	-0.20417	-0.20573	-0.011176	-0.044824	0.37275	0.024658	-4.8376e-06	-2.0369e-05	0.16585	0.089411	0.18634	-8.0253e-07	0.18427	0.011319	2.7178e-08	0.43921	-5.0095e-06	-1.3448e-07	-2.9746e-06	0.016406	2.3603e-06	-1.9345e-07	0.17907	4.8044e-07	-2.1813e-07	3.1778e-06	0.034379	0.20834	0.026162	-1.8024e-07	-1.298e-05	-0.55414	-0.12917	0.10364	0.06961	2.9817e-07	0.0082412	0.0054774	0.18205	2.8145e-06	0.18665	7.1081e-06	0.10446	1.1701	0.15529	0.017761	0.10406	3.6696e-05
-15.782	-5.6803e-07	-0.11661	0.1054	-0.011176	0.38028	1.174	0.024658	-4.8376e-06	-2.0369e-05	0.1801	0.00088991	0.13303	-8.0253e-07	-0.23745	0.011319	2.7178e-08	-0.023683	-5.0095e-06	-1.3448e-07	-2.9746e-06	-0.046277	2.3603e-06	-1.9345e-07	0.029217	4.8044e-07	-2.1813e-07	3.1778e-06	-0.077476	-0.10093	0.026162	-1.8024e-07	-1.298e-05	0.14235	0.2376	0.24244	0.06961	2.9817e-07	0.020545	-0.039444	0.26348	2.8145e-06	0.0057442	7.1081e-06	-0.68959	0.51311	0.15529	0.21831	-0.12493	3.6696e-05
-4.9736	-5.6803e-07	-0.014986	0.060632	-0.011176	0.18253	-0.21428	0.024658	-4.8376e-06	-2.0369e-05	0.16585	0.20341	-0.50934	-8.0253e-07	-0.16279	0.011319	2.7178e-08	0.1823	-5.0095e-06	-1.3448e-07	-2.9746e-06	-0.10896	2.3603e-06	-1.9345e-07	0.20851	4.8044e-07	-2.1813e-07	3.1778e-06	0.17599	0.31176	0.087402	-1.8024e-07	-1.298e-05	0.18243	0.46031	-0.05899	0.16136	2.9817e-07	0.0082412	0.0054774	-0.20408	2.8145e-06	0.10913	7.1081e-06	-0.78254	-0.90642	0.15529	-0.19171	0.079526	3.6696e-05
0.60173	-5.6803e-07	-0.12797	-0.041065	-0.011176	0.58635	-0.31152	0.024658	-4.8376e-06	-2.0369e-05	0.038684	0.11489	-0.53133	-8.0253e-07	-0.16103	0.011319	2.7178e-08	0.18686	-5.0095e-06	-1.3448e-07	-2.9746e-06	-0.10896	2.3603e-06	-1.9345e-07	0.26735	4.8044e-07	-2.1813e-07	3.1778e-06	0.088359	0.20939	0.087402	-1.8024e-07	-1.298e-05	-0.49693	0.61777	-0.10074	0.11862	2.9817e-07	0.032084	0.052414	-0.011011	2.8145e-06	0.0029499	7.1081e-06	-0.1237	1.7098	0.088535	-0.079754	0.22043	3.6696e-05
8.0829	-5.6803e-07	-0.104	0.04139	-0.011176	0.14461	-0.31423	-0.25099	-4.8376e-06	-2.0369e-05	0.16585	0.19067	-0.1615	-8.0253e-07	-0.32145	0.011319	2.7178e-08	0.0033273	-5.0095e-06	-1.3448e-07	-2.9746e-06	0.016406	2.3603e-06	-1.9345e-07	0.11601	4.8044e-07	-2.1813e-07	3.1778e-06	0.14234	-0.027738	0.013502	-1.8024e-07	-1.298e-05	0.1009	-0.027404	0.06145	-0.064879	2.9817e-07	-0.04954	0.052414	-0.011011	2.8145e-06	-0.13371	7.1081e-06	-0.20767	-0.82387	0.03197	-0.061919	-0.070279	3.6696e-05
-2.4833	-5.6803e-07	-0.022012	-0.094504	-0.011176	-0.23822	-0.25637	-0.25645	-4.8376e-06	-2.0369e-05	0.16585	0.20341	-0.21481	-8.0253e-07	0.016741	0.011319	2.7178e-08	-0.043954	-5.0095e-06	-1.3448e-07	-2.9746e-06	0.016406	2.3603e-06	-1.9345e-07	0.090076	4.8044e-07	-2.1813e-07	3.1778e-06	-0.077476	0.24132	-0.015214	-1.8024e-07	-1.298e-05	0.41975	0.020906	0.13178	0.06961	2.9817e-07	0.015238	0.0074927	-0.051726	2.8145e-06	0.39345	7.1081e-06	-0.45349	0.47022	0.088535	-0.23416	0.14819	3.6696e-05
5.6016	-5.6803e-07	0.12957	0.065017	-0.011176	-0.053145	0.058464	0.3003	-4.8376e-06	-2.0369e-05	0.1516	0.10215	0.15502	-8.0253e-07	0.021082	0.011319	2.7178e-08	-0.1709	-5.0095e-06	-1.3448e-07	-2.9746e-06	0.016406	2.3603e-06	-1.9345e-07	0.23193	4.8044e-07	-2.1813e-07	3.1778e-06	0.12202	0.057111	-0.08026	-1.8024e-07	-1.298e-05	0.4127	0.065177	0.27606	0.06961	2.9817e-07	0.026037	0.0054774	0.22277	2.8145e-06	0.085602	7.1081e-06	-0.063723	-0.011876	0.03197	0.14309	0.41844	3.6696e-05
-7.7617	-5.6803e-07	-0.17789	0.12165	-0.011176	-0.03617	-0.12331	0.024658	-4.8376e-06	-2.0369e-05	0.16585	0.11489	-0.53133	-8.0253e-07	-0.23569	0.011319	2.7178e-08	-0.015044	-5.0095e-06	-1.3448e-07	-2.9746e-06	-0.046277	2.3603e-06	-1.9345e-07	0.035331	4.8044e-07	-2.1813e-07	3.1778e-06	0.01016	0.21456	-0.047737	-1.8024e-07	-1.298e-05	0.13953	0.16447	0.35001	-0.02214	2.9817e-07	-0.0016082	0.0074927	-0.011011	2.8145e-06	0.3011	7.1081e-06	0.61072	-0.60515	0.088535	-0.37979	0.068094	3.6696e-05
-1.4964	-5.6803e-07	-0.104	-0.25682	-0.011176	0.16105	-0.26563	0.024658	-4.8376e-06	-2.0369e-05	-0.16295	0.013629	-0.26811	-8.0253e-07	-0.16103	0.011319	2.7178e-08	0.20323	-5.0095e-06	-1.3448e-07	-2.9746e-06	0.016406	2.3603e-06	-1.9345e-07	0.29288	4.8044e-07	-2.1813e-07	3.1778e-06	0.068036	0.19977	0.026162	-1.8024e-07	-1.298e-05	-0.5798	-0.16583	0.069027	-0.02214	2.9817e-07	0.013548	0.052414	0.18205	2.8145e-06	0.03524	7.1081e-06	-0.57591	-1.2845	-0.10154	-0.17246	-0.055535	3.6696e-05
10.006	-5.6803e-07	-0.03462	-0.21347	-0.011176	-0.053872	-0.53061	-0.25099	-4.8376e-06	-2.0369e-05	0.1516	0.20341	-0.53133	-8.0253e-07	0.016741	0.011319	2.7178e-08	0.0034051	-5.0095e-06	-1.3448e-07	-2.9746e-06	-0.10896	2.3603e-06	-1.9345e-07	0.20917	4.8044e-07	-2.1813e-07	3.1778e-06	0.088359	0.25488	0.087402	-1.8024e-07	-1.298e-05	0.13858	-0.048888	0.06145	0.06961	2.9817e-07	-0.054847	0.052414	0.18205	2.8145e-06	-0.11457	7.1081e-06	-0.15749	-0.73589	0.15529	-0.29083	0.11857	3.6696e-05
-8.0384	-5.6803e-07	-0.104	0.060632	-0.011176	0.18253	-0.013201	0.024658	-4.8376e-06	-2.0369e-05	0.16585	0.013629	0.18634	-8.0253e-07	-0.24855	0.011319	2.7178e-08	-0.015621	-5.0095e-06	-1.3448e-07	-2.9746e-06	-0.046277	2.3603e-06	-1.9345e-07	0.18607	4.8044e-07	-2.1813e-07	3.1778e-06	-0.023497	0.34388	0.013502	-1.8024e-07	-1.298e-05	-0.3573	0.44877	0.06145	-0.064879	2.9817e-07	0.0082412	-0.039444	-0.28551	2.8145e-06	0.73482	7.1081e-06	-0.62381	0.34327	0.15529	0.06922	-0.25918	3.6696e-05
-16.539	-5.6803e-07	0.12957	-0.10129	-0.011176	0.18253	-0.47523	0.024658	-4.8376e-06	-2.0369e-05	0.1516	0.21615	-0.21481	-8.0253e-07	-0.33779	0.011319	2.7178e-08	0.33605	-5.0095e-06	-1.3448e-07	-2.9746e-06	-0.046277	2.3603e-06	-1.9345e-07	0.18692	4.8044e-07	-2.1813e-07	3.1778e-06	0.068036	0.44553	0.087402	-1.8024e-07	-1.298e-05	-0.09149	0.61777	0.20573	0.026872	2.9817e-07	0.035701	0.0054774	-0.011011	2.8145e-06	0.35224	7.1081e-06	-0.1512	0.95762	0.15529	-0.032232	0.2081	3.6696e-05
7.6791	-5.6803e-07	-0.19049	-0.22146	0.018244	0.18233	-0.52224	0.29484	-4.8376e-06	-2.0369e-05	0.1516	0.00088991	0.18634	-8.0253e-07	-0.24855	0.011319	2.7178e-08	0.15868	-5.0095e-06	-1.3448e-07	-2.9746e-06	0.016406	2.3603e-06	-1.9345e-07	0.32932	4.8044e-07	-2.1813e-07	3.1778e-06	0.12202	0.088187	-0.047737	-1.8024e-07	-1.298e-05	-0.38298	-0.050673	0.085289	0.06961	2.9817e-07	0.034937	0.099351	0.029704	2.8145e-06	-0.083059	7.1081e-06	-0.29968	-0.28324	0.03197	0.15371	-0.00090318	3.6696e-05
-21.897	-5.6803e-07	-0.12921	0.31501	-0.011176	0.18253	-1.2668	0.024658	-4.8376e-06	-2.0369e-05	0.1801	0.20341	-0.60662	-8.0253e-07	0.016741	0.011319	2.7178e-08	0.12142	-5.0095e-06	-1.3448e-07	-2.9746e-06	0.016406	2.3603e-06	-1.9345e-07	0.18167	4.8044e-07	-2.1813e-07	3.1778e-06	-0.023497	0.27112	-0.089113	-1.8024e-07	-1.298e-05	0.21835	-0.16565	0.011342	0.026872	2.9817e-07	0.023397	-0.039444	0.029704	2.8145e-06	0.57739	7.1081e-06	-0.33699	-0.62794	0.03197	-0.27272	0.21988	3.6696e-05
-24.956	-5.6803e-07	-0.2031	0.18915	-0.011176	0.38028	-0.036411	0.024658	-4.8376e-06	-2.0369e-05	0.1516	0.11489	0.13303	-8.0253e-07	-0.16279	0.011319	2.7178e-08	0.053658	-5.0095e-06	-1.3448e-07	-2.9746e-06	-0.10896	2.3603e-06	-1.9345e-07	0.089646	4.8044e-07	-2.1813e-07	3.1778e-06	0.034379	0.391	-0.047737	-1.8024e-07	-1.298e-05	-0.14873	0.19628	0.027832	0.026872	2.9817e-07	0.018091	0.0054774	0.18205	2.8145e-06	0.13014	7.1081e-06	-0.57556	-0.083398	0.03197	0.065175	0.23689	3.6696e-05
0.41778	-5.6803e-07	-0.09196	-0.002483	-0.011176	0.19085	0.93543	-0.25099	-4.8376e-06	-2.0369e-05	0.024432	-0.011849	-0.1615	-8.0253e-07	-0.070777	0.011319	2.7178e-08	0.33039	-5.0095e-06	-1.3448e-07	-2.9746e-06	-0.046277	2.3603e-06	-1.9345e-07	0.15105	4.8044e-07	-2.1813e-07	3.1778e-06	0.034379	0.16684	0.054879	-1.8024e-07	-1.298e-05	-1.2021	0.080791	-0.050632	0.06961	2.9817e-07	-0.021154	0.052414	0.26348	2.8145e-06	0.50995	7.1081e-06	-0.77212	-1.5703	0.088535	0.021594	0.34667	3.6696e-05
15.676	-5.6803e-07	-0.104	-0.097825	-0.011176	0.35498	0.040232	0.3003	-4.8376e-06	-2.0369e-05	0.052937	0.10215	0.20713	-8.0253e-07	-0.069017	0.011319	2.7178e-08	-0.079047	-5.0095e-06	-1.3448e-07	-2.9746e-06	0.016406	2.3603e-06	-1.9345e-07	0.19049	4.8044e-07	-2.1813e-07	3.1778e-06	-0.055461	0.40009	0.013502	-1.8024e-07	-1.298e-05	0.042778	0.3035	-0.017013	-0.064879	2.9817e-07	0.018091	0.0074927	-0.011011	2.8145e-06	-0.40105	7.1081e-06	-0.058558	0.42864	-0.034786	0.19829	-0.16979	3.6696e-05
-22.652	-5.6803e-07	0.13767	-0.2292	0.018244	0.3886	-0.1217	-0.25099	-4.8376e-06	-2.0369e-05	0.024432	0.00088991	0.20833	-8.0253e-07	0.20237	0.011319	2.7178e-08	0.20978	-5.0095e-06	-1.3448e-07	-2.9746e-06	-0.046277	2.3603e-06	-1.9345e-07	0.16544	4.8044e-07	-2.1813e-07	3.1778e-06	0.14265	0.35658	0.026162	-1.8024e-07	-1.298e-05	-0.1847	0.46031	-0.017013	-0.015867	2.9817e-07	0.04724	0.052414	-0.011011	2.8145e-06	0.10913	7.1081e-06	-0.6611	-0.91505	0.088535	0.14209	0.13607	3.6696e-05
3.0481	-5.6803e-07	-0.12219	0.094005	-0.011176	0.38028	0.56948	0.024658	-4.8376e-06	-2.0369e-05	0.16585	-0.011849	-0.18349	-8.0253e-07	-0.051817	0.011319	2.7178e-08	-0.072448	-5.0095e-06	-1.3448e-07	-2.9746e-06	0.016406	2.3603e-06	-1.9345e-07	0.11877	4.8044e-07	-2.1813e-07	3.1778e-06	0.1307	-0.19593	-0.089113	-1.8024e-07	-1.298e-05	-0.20428	0.12498	0.13178	0.026872	2.9817e-07	0.034937	0.0054774	-0.20408	2.8145e-06	0.11313	7.1081e-06	0.36475	1.265	0.27861	-0.0037516	0.25609	3.6696e-05
-11.528	-5.6803e-07	-0.01949	-0.042552	0.018244	-0.019528	-0.52297	-0.25645	-4.8376e-06	-2.0369e-05	0.024432	0.20341	-0.60662	-8.0253e-07	0.20237	0.011319	2.7178e-08	0.14082	-5.0095e-06	-1.3448e-07	-2.9746e-06	-0.046277	2.3603e-06	-1.9345e-07	0.32835	4.8044e-07	-2.1813e-07	3.1778e-06	-0.10944	0.21636	0.087402	-1.8024e-07	-1.298e-05	-0.0026673	0.26254	-0.13745	0.06961	2.9817e-07	0.0082412	0.0074927	0.26348	2.8145e-06	0.26776	7.1081e-06	-0.4534	0.63045	-0.034786	-0.25136	0.49878	3.6696e-05
-14.483	-5.6803e-07	-0.104	-0.041065	-0.011176	0.16555	-0.35574	0.024658	-4.8376e-06	-2.0369e-05	0.024432	0.19067	-0.1615	-8.0253e-07	-0.069017	0.011319	2.7178e-08	0.19057	-5.0095e-06	-1.3448e-07	-2.9746e-06	0.016406	2.3603e-06	-1.9345e-07	0.32135	4.8044e-07	-2.1813e-07	3.1778e-06	-0.089117	-0.17381	-0.015214	-1.8024e-07	-1.298e-05	-0.055243	0.18066	-0.017013	0.026872	2.9817e-07	-0.054847	-0.039444	-0.011011	2.8145e-06	-0.66693	7.1081e-06	-0.61518	-0.51571	-0.034786	-0.32884	-0.47212	3.6696e-05
-15.477	-5.6803e-07	-0.0094045	-0.020453	-0.011176	0.19085	0.30511	0.024658	-4.8376e-06	-2.0369e-05	0.038684	0.089411	-0.58463	-8.0253e-07	-0.17738	0.011319	2.7178e-08	-0.056887	-5.0095e-06	-1.3448e-07	-2.9746e-06	-0.046277	2.3603e-06	-1.9345e-07	0.30264	4.8044e-07	-2.1813e-07	3.1778e-06	0.17599	0.24077	0.026162	-1.8024e-07	-1.298e-05	0.44362	0.012141	-0.033502	0.026872	2.9817e-07	0.034937	0.052414	-0.011011	2.8145e-06	0.13068	7.1081e-06	-0.40483	0.20189	-0.10154	-0.16734	0.22282	3.6696e-05
-9.4811	-5.6803e-07	-0.014986	-0.199	-0.011176	-0.019528	-0.65594	0.3003	-4.8376e-06	-2.0369e-05	-0.1487	0.10215	-0.26811	-8.0253e-07	0.11133	0.011319	2.7178e-08	-0.049306	-5.0095e-06	-1.3448e-07	-2.9746e-06	-0.046277	2.3603e-06	-1.9345e-07	-0.0092787	4.8044e-07	-2.1813e-07	3.1778e-06	-0.29729	0.085867	-0.047737	-1.8024e-07	-1.298e-05	0.051153	0.0076574	-0.11197	0.026872	2.9817e-07	0.021494	-0.084365	0.22277	2.8145e-06	-0.056522	7.1081e-06	-0.40863	-2.5201	0.021779	-0.061324	-0.18553	3.6696e-05
21.755	-5.6803e-07	-0.12921	-0.21228	-0.011176	0.38028	0.055333	0.3003	-4.8376e-06	-2.0369e-05	0.038684	0.10215	0.15502	-8.0253e-07	-0.24855	0.011319	2.7178e-08	0.23117	-5.0095e-06	-1.3448e-07	-2.9746e-06	0.016406	2.3603e-06	-1.9345e-07	0.20249	4.8044e-07	-2.1813e-07	3.1778e-06	0.01016	0.22399	-0.015214	-1.8024e-07	-1.298e-05	-0.075358	0.33328	0.2927	-0.10762	2.9817e-07	0.025087	-0.039444	-0.011011	2.8145e-06	0.18848	7.1081e-06	-0.28439	0.30455	-0.034786	0.22561	0.1425	3.6696e-05
-15.195	-5.6803e-07	0.12957	-0.020115	-0.011176	0.3886	0.25509	-0.25099	-4.8376e-06	-2.0369e-05	0.1801	0.053721	0.15502	-8.0253e-07	-0.24855	0.011319	2.7178e-08	0.004606	-5.0095e-06	-1.3448e-07	-2.9746e-06	0.016406	2.3603e-06	-1.9345e-07	0.13175	4.8044e-07	-2.1813e-07	3.1778e-06	0.11037	0.17925	-0.015214	-1.8024e-07	-1.298e-05	0.28751	0.069244	0.098164	0.026872	2.9817e-07	0.04724	0.099351	0.26348	2.8145e-06	-0.20484	7.1081e-06	-0.82223	1.5982	0.03197	0.025281	0.10506	3.6696e-05
-5.2154	-5.6803e-07	-0.10275	0.1295	-0.011176	-0.045021	-0.85963	0.3003	-4.8376e-06	-2.0369e-05	-0.088483	0.21615	-0.2901	-8.0253e-07	-0.070777	0.011319	2.7178e-08	-0.27931	-5.0095e-06	-1.3448e-07	-2.9746e-06	-0.046277	2.3603e-06	-1.9345e-07	0.02159	4.8044e-07	-2.1813e-07	3.1778e-06	0.088359	0.29269	-0.0063609	-1.8024e-07	-1.298e-05	-0.089331	-0.068367	-0.058762	-0.064879	2.9817e-07	0.023397	0.052414	-0.28551	2.8145e-06	0.043703	7.1081e-06	-0.49635	1.1623	-0.052205	0.11727	0.016624	3.6696e-05
12.627	-5.6803e-07	-0.12219	-0.24431	-0.011176	0.16535	-0.29786	0.3003	-4.8376e-06	-2.0369e-05	0.052937	0.10215	-0.18349	-8.0253e-07	0.11744	0.011319	2.7178e-08	-0.061286	-5.0095e-06	-1.3448e-07	-2.9746e-06	-0.046277	2.3603e-06	-1.9345e-07	0.21225	4.8044e-07	-2.1813e-07	3.1778e-06	-0.089117	0.30334	0.054879	-1.8024e-07	-1.298e-05	-0.41255	0.07205	-0.017013	0.06961	2.9817e-07	0.0082412	-0.039444	0.029704	2.8145e-06	-0.4535	7.1081e-06	-0.45551	-0.12438	-0.034786	-0.049704	0.14945	3.6696e-05
-7.9445	-5.6803e-07	-0.10958	0.007193	0.018244	0.17803	0.55228	0.3003	-4.8376e-06	-2.0369e-05	0.1516	0.19067	-0.19282	-8.0253e-07	-0.23037	0.011319	2.7178e-08	0.16543	-5.0095e-06	-1.3448e-07	-2.9746e-06	-0.046277	2.3603e-06	-1.9345e-07	0.18607	4.8044e-07	-2.1813e-07	3.1778e-06	-0.18933	-0.095687	0.14864	-1.8024e-07	-1.298e-05	-0.32401	-0.1097	0.24244	0.026872	2.9817e-07	0.018091	-0.084365	0.22277	2.8145e-06	0.22054	7.1081e-06	-0.76428	1.1643	0.03197	-0.21492	-0.077134	3.6696e-05
-11.877	-5.6803e-07	-0.21571	0.12939	0.018244	-0.011404	-0.1414	0.024658	-4.8376e-06	-2.0369e-05	0.16585	-0.011849	-0.18349	-8.0253e-07	-0.055339	0.011319	2.7178e-08	0.064904	-5.0095e-06	-1.3448e-07	-2.9746e-06	0.016406	2.3603e-06	-1.9345e-07	0.2162	4.8044e-07	-2.1813e-07	3.1778e-06	-0.20965	0.18744	-0.089113	-1.8024e-07	-1.298e-05	0.52401	-0.10424	0.06145	-0.064879	2.9817e-07	0.018854	-0.084365	-0.011011	2.8145e-06	0.021604	7.1081e-06	-0.49375	-1.1062	0.15529	-0.17578	-0.081613	3.6696e-05
-9.7412	-5.6803e-07	-0.11516	0.17959	-0.011176	0.38028	-0.16232	0.024658	-4.8376e-06	-2.0369e-05	0.1801	0.19067	-0.2901	-8.0253e-07	0.019321	0.011319	2.7178e-08	0.16281	-5.0095e-06	-1.3448e-07	-2.9746e-06	0.016406	2.3603e-06	-1.9345e-07	0.26946	4.8044e-07	-2.1813e-07	3.1778e-06	-0.1431	0.24343	0.087402	-1.8024e-07	-1.298e-05	0.26206	0.43722	0.098164	0.16136	2.9817e-07	0.030394	-0.039444	0.029704	2.8145e-06	0.27928	7.1081e-06	-0.48819	-0.40191	0.03197	-0.15879	0.091816	3.6696e-05
29.649	-5.6803e-07	-0.12111	-0.018627	-0.011176	0.19065	0.19685	0.019191	-4.8376e-06	-2.0369e-05	-0.088483	0.089411	-0.13951	-8.0253e-07	-0.33783	0.011319	2.7178e-08	0.013279	-5.0095e-06	-1.3448e-07	-2.9746e-06	0.016406	2.3603e-06	-1.9345e-07	0.012881	4.8044e-07	-2.1813e-07	3.1778e-06	0.17599	0.06	-0.12164	-1.8024e-07	-1.298e-05	1.0021	-0.0024714	0.35491	-0.015867	2.9817e-07	-0.05939	0.052414	0.22277	2.8145e-06	-0.093919	7.1081e-06	-0.3494	-0.32723	-0.10154	-0.0083744	0.14495	3.6696e-05
-13.282	-5.6803e-07	0.034975	0.060632	0.018244	0.18253	0.33236	0.024658	-4.8376e-06	-2.0369e-05	0.16585	0.21615	-0.1615	-8.0253e-07	-0.15927	0.011319	2.7178e-08	0.35789	-5.0095e-06	-1.3448e-07	-2.9746e-06	-0.046277	2.3603e-06	-1.9345e-07	0.24332	4.8044e-07	-2.1813e-07	3.1778e-06	-0.13146	0.50247	0.087402	-1.8024e-07	-1.298e-05	0.43173	0.26254	0.027832	0.06961	2.9817e-07	-0.064696	-0.039444	0.22277	2.8145e-06	0.064196	7.1081e-06	-0.33178	0.74538	0.15529	0.0037726	-0.2209	3.6696e-05
22.37	-5.6803e-07	-0.095896	0.055423	0.018244	0.19085	0.78974	-0.25099	-4.8376e-06	-2.0369e-05	0.1801	0.20341	-0.18349	-8.0253e-07	-0.25031	0.011319	2.7178e-08	0.16109	-5.0095e-06	-1.3448e-07	-2.9746e-06	-0.046277	2.3603e-06	-1.9345e-07	-0.0009906	4.8044e-07	-2.1813e-07	3.1778e-06	0.088359	0.26453	0.087402	-1.8024e-07	-1.298e-05	0.41236	-0.070152	0.06145	0.06961	2.9817e-07	0.0082412	0.099351	0.22277	2.8145e-06	0.40057	7.1081e-06	-0.82945	-0.25351	0.03197	-0.071599	0.10473	3.6696e-05
-7.4981	-5.6803e-07	-0.104	0.023465	-0.011176	0.18253	0.10819	0.024658	-4.8376e-06	-2.0369e-05	0.1516	0.10215	-0.53133	-8.0253e-07	0.092254	0.011319	2.7178e-08	-0.081779	-5.0095e-06	-1.3448e-07	-2.9746e-06	0.016406	2.3603e-06	-1.9345e-07	0.14545	4.8044e-07	-2.1813e-07	3.1778e-06	0.14234	0.32527	0.026162	-1.8024e-07	-1.298e-05	-0.080359	0.35629	0.06145	-0.10762	2.9817e-07	-0.0016082	0.052414	0.22277	2.8145e-06	0.53096	7.1081e-06	-0.70302	-0.71407	0.03197	-0.20077	0.14436	3.6696e-05
5.2026	-5.6803e-07	-0.11661	-0.046274	-0.011176	-0.045021	0.83345	0.3003	-4.8376e-06	-2.0369e-05	-0.088483	-0.011849	-0.13951	-8.0253e-07	-0.16279	0.011319	2.7178e-08	0.2177	-5.0095e-06	-1.3448e-07	-2.9746e-06	-0.046277	2.3603e-06	-1.9345e-07	0.28528	4.8044e-07	-2.1813e-07	3.1778e-06	0.14234	-0.12303	0.11612	-1.8024e-07	-1.298e-05	0.03849	-0.095084	-0.1792	0.06961	2.9817e-07	0.018091	0.0054774	-0.051726	2.8145e-06	0.3196	7.1081e-06	0.2912	0.80628	-0.10154	-0.016912	0.25949	3.6696e-05
-10.122	-5.6803e-07	-0.1085	0.026969	-0.011176	0.16555	0.13555	0.024658	-4.8376e-06	-2.0369e-05	0.024432	-0.011849	0.23032	-8.0253e-07	0.021082	0.011319	2.7178e-08	-0.1041	-5.0095e-06	-1.3448e-07	-2.9746e-06	0.016406	2.3603e-06	-1.9345e-07	0.30772	4.8044e-07	-2.1813e-07	3.1778e-06	0.14359	0.01055	-0.047737	-1.8024e-07	-1.298e-05	0.18042	0.12498	0.040444	-0.10762	2.9817e-07	0.018091	0.052414	0.22277	2.8145e-06	0.32008	7.1081e-06	0.31896	-0.97278	0.088535	0.18569	0.18524	3.6696e-05
4.9302	-5.6803e-07	-0.10958	-0.33624	-0.011176	0.19085	-1.0349	0.3003	-4.8376e-06	-2.0369e-05	0.1801	0.089411	0.17701	-8.0253e-07	-0.14544	0.011319	2.7178e-08	-0.022531	-5.0095e-06	-1.3448e-07	-2.9746e-06	0.016406	2.3603e-06	-1.9345e-07	0.1223	4.8044e-07	-2.1813e-07	3.1778e-06	0.14359	0.12848	0.026162	-1.8024e-07	-1.298e-05	0.0076332	0.2553	0.18924	-0.064879	2.9817e-07	0.023397	0.0054774	0.029704	2.8145e-06	-0.13497	7.1081e-06	-0.66024	-0.81527	0.15529	0.076219	0.38994	3.6696e-05
-3.416	-5.6803e-07	-0.012463	-0.16405	-0.011176	-0.028576	0.62319	0.024658	-4.8376e-06	-2.0369e-05	0.038684	0.013629	-0.18468	-8.0253e-07	-0.089858	0.011319	2.7178e-08	-0.01606	-5.0095e-06	-1.3448e-07	-2.9746e-06	0.016406	2.3603e-06	-1.9345e-07	0.21014	4.8044e-07	-2.1813e-07	3.1778e-06	0.12202	0.2813	-0.015214	-1.8024e-07	-1.298e-05	-0.50947	0.2376	0.053319	-0.064879	2.9817e-07	-0.074546	0.0054774	-0.051726	2.8145e-06	-0.32122	7.1081e-06	-0.076783	-0.38379	-0.10154	-0.082824	-0.23498	3.6696e-05
11.657	-5.6803e-07	-0.11661	-0.35334	0.018244	0.37196	0.25004	0.3003	-4.8376e-06	-2.0369e-05	0.16585	0.19067	0.22912	-8.0253e-07	-0.068197	0.011319	2.7178e-08	-0.075585	-5.0095e-06	-1.3448e-07	-2.9746e-06	-0.046277	2.3603e-06	-1.9345e-07	0.263	4.8044e-07	-2.1813e-07	3.1778e-06	-0.30893	0.26998	0.026162	-1.8024e-07	-1.298e-05	0.87065	0.40056	0.13178	-0.02214	2.9817e-07	0.0082412	-0.084365	0.18205	2.8145e-06	0.38235	7.1081e-06	-0.83417	1.5293	0.03197	0.14555	-0.060339	3.6696e-05
-15.484	-5.6803e-07	-0.022012	0.31501	-0.011176	0.18253	0.3136	0.3003	-4.8376e-06	-2.0369e-05	0.16585	0.10215	-0.58463	-8.0253e-07	0.018501	0.011319	2.7178e-08	0.3976	-5.0095e-06	-1.3448e-07	-2.9746e-06	0.016406	2.3603e-06	-1.9345e-07	0.18952	4.8044e-07	-2.1813e-07	3.1778e-06	-0.089117	-0.22488	0.013502	-1.8024e-07	-1.298e-05	-0.49132	0.22606	0.13178	0.026872	2.9817e-07	0.040244	-0.039444	0.029704	2.8145e-06	-0.087994	7.1081e-06	0.023622	-1.5787	-0.034786	-0.21243	-0.0018132	3.6696e-05
-13.326	-5.6803e-07	-0.19859	-0.18414	-0.011176	-0.036897	-0.54474	0.29484	-4.8376e-06	-2.0369e-05	-0.021528	0.089411	0.15502	-8.0253e-07	0.018501	0.011319	2.7178e-08	-0.17502	-5.0095e-06	-1.3448e-07	-2.9746e-06	0.016406	2.3603e-06	-1.9345e-07	0.23445	4.8044e-07	-2.1813e-07	3.1778e-06	0.088359	0.068067	-0.047737	-1.8024e-07	-1.298e-05	-0.13087	-0.0065381	-0.033502	0.16136	2.9817e-07	0.035701	0.052414	0.22277	2.8145e-06	-1.0162	7.1081e-06	-0.026049	0.82792	-0.034786	0.14407	0.086423	3.6696e-05
-23.886	-5.6803e-07	-0.0013011	0.071568	-0.011176	0.3886	-0.71181	0.024658	-4.8376e-06	-2.0369e-05	0.1516	0.10215	0.18634	-8.0253e-07	-0.32321	0.011319	2.7178e-08	-0.047701	-5.0095e-06	-1.3448e-07	-2.9746e-06	-0.046277	2.3603e-06	-1.9345e-07	0.023673	4.8044e-07	-2.1813e-07	3.1778e-06	-0.055461	0.21128	-0.047737	-1.8024e-07	-1.298e-05	0.82542	0.21451	0.20212	-0.02214	2.9817e-07	0.040244	-0.039444	-0.051726	2.8145e-06	0.24652	7.1081e-06	-0.48618	-1.4933	0.03197	0.015424	0.036455	3.6696e-05
-14.455	-5.6803e-07	-0.026516	0.12867	-0.011176	-0.26352	0.4516	0.024658	-4.8376e-06	-2.0369e-05	0.024432	0.013629	-0.18349	-8.0253e-07	-0.1411	0.011319	2.7178e-08	0.40348	-5.0095e-06	-1.3448e-07	-2.9746e-06	-0.046277	2.3603e-06	-1.9345e-07	0.072943	4.8044e-07	-2.1813e-07	3.1778e-06	0.088359	0.1928	0.026162	-1.8024e-07	-1.298e-05	-0.38312	-0.15244	0.03683	0.06961	2.9817e-07	0.042883	0.0054774	0.22277	2.8145e-06	-0.3542	7.1081e-06	-0.41729	0.45357	-0.034786	-0.095005	-0.085557	3.6696e-05
-5.0234	-5.6803e-07	-0.17789	-0.26356	-0.011176	0.16555	-0.29786	0.024658	-4.8376e-06	-2.0369e-05	0.052937	0.20341	-0.18349	-8.0253e-07	-0.33783	0.011319	2.7178e-08	-0.15318	-5.0095e-06	-1.3448e-07	-2.9746e-06	0.016406	2.3603e-06	-1.9345e-07	0.1715	4.8044e-07	-2.1813e-07	3.1778e-06	-0.089117	0.0043165	-0.08026	-1.8024e-07	-1.298e-05	-0.023023	0.30672	0.053319	0.06961	2.9817e-07	0.013548	-0.039444	0.26348	2.8145e-06	-0.13263	7.1081e-06	-0.25248	-0.54509	0.088535	-0.15	-0.05855	3.6696e-05
9.0047	-5.6803e-07	0.030471	0.13133	-0.011176	0.16158	0.43004	0.024658	-4.8376e-06	-2.0369e-05	0.052937	0.06646	0.15502	-8.0253e-07	-0.32497	0.011319	2.7178e-08	0.13412	-5.0095e-06	-1.3448e-07	-2.9746e-06	-0.046277	2.3603e-06	-1.9345e-07	0.11787	4.8044e-07	-2.1813e-07	3.1778e-06	0.088359	0.18035	-0.047737	-1.8024e-07	-1.298e-05	0.016062	-0.12917	-0.067121	0.026872	2.9817e-07	0.023397	0.052414	0.26348	2.8145e-06	-0.070429	7.1081e-06	-0.65191	-0.16593	0.088535	0.17294	0.18612	3.6696e-05
-2.1718	-5.6803e-07	-0.022012	-0.12983	-0.011176	0.38028	-0.1056	0.3003	-4.8376e-06	-2.0369e-05	0.052937	0.19067	0.13303	-8.0253e-07	-0.33607	0.011319	2.7178e-08	-0.053571	-5.0095e-06	-1.3448e-07	-2.9746e-06	-0.046277	2.3603e-06	-1.9345e-07	0.30772	4.8044e-07	-2.1813e-07	3.1778e-06	0.12202	0.013931	-0.047737	-1.8024e-07	-1.298e-05	-0.59902	0.29232	0.12365	0.06961	2.9817e-07	0.041934	0.052414	0.26348	2.8145e-06	0.075757	7.1081e-06	-0.25708	-0.1328	-0.034786	0.12334	-0.15695	3.6696e-05
-20.53	-5.6803e-07	-0.11661	-0.3341	-0.011176	-0.027849	-0.050456	0.024658	-4.8376e-06	-2.0369e-05	0.16585	0.20341	0.20833	-8.0253e-07	-0.33607	0.011319	2.7178e-08	-0.026732	-5.0095e-06	-1.3448e-07	-2.9746e-06	-0.046277	2.3603e-06	-1.9345e-07	0.19875	4.8044e-07	-2.1813e-07	3.1778e-06	0.088359	0.072758	-0.047737	-1.8024e-07	-1.298e-05	-0.54981	0.14669	0.06145	-0.064879	2.9817e-07	0.0082412	0.099351	0.22277	2.8145e-06	0.3066	7.1081e-06	-0.66481	0.21037	0.15529	-0.10932	0.052065	3.6696e-05
-0.20917	-5.6803e-07	-0.11536	-0.068711	-0.011176	0.38008	0.34528	0.024658	-4.8376e-06	-2.0369e-05	0.024432	0.089411	-0.1615	-8.0253e-07	0.20061	0.011319	2.7178e-08	-0.032688	-5.0095e-06	-1.3448e-07	-2.9746e-06	0.016406	2.3603e-06	-1.9345e-07	0.23698	4.8044e-07	-2.1813e-07	3.1778e-06	-0.055461	-0.061996	0.013502	-1.8024e-07	-1.298e-05	0.48004	0.4078	-0.017013	0.06961	2.9817e-07	0.028704	-0.039444	0.26348	2.8145e-06	0.50638	7.1081e-06	-0.49375	0.75818	0.088535	0.043874	-0.034814	3.6696e-05
5.9227	-5.6803e-07	-0.1348	-0.27978	-0.011176	0.18253	-0.070279	0.024658	-4.8376e-06	-2.0369e-05	-0.10274	0.053721	0.18634	-8.0253e-07	-0.14368	0.011319	2.7178e-08	0.25741	-5.0095e-06	-1.3448e-07	-2.9746e-06	0.016406	2.3603e-06	-1.9345e-07	0.18952	4.8044e-07	-2.1813e-07	3.1778e-06	0.20965	0.076447	-0.047737	-1.8024e-07	-1.298e-05	-0.37441	0.24907	-0.21592	0.11862	2.9817e-07	-0.046901	0.052414	-0.20408	2.8145e-06	-0.0058453	7.1081e-06	-0.5539	-1.6717	-0.10154	0.091395	-0.00027485	3.6696e-05
11.352	-5.6803e-07	-0.12921	-0.46495	-0.011176	0.18253	-0.61818	0.3003	-4.8376e-06	-2.0369e-05	0.16585	0.11489	-0.23679	-8.0253e-07	0.19627	0.011319	2.7178e-08	0.62757	-5.0095e-06	-1.3448e-07	-2.9746e-06	-0.046277	2.3603e-06	-1.9345e-07	0.23448	4.8044e-07	-2.1813e-07	3.1778e-06	-0.068485	0.54959	0.087402	-1.8024e-07	-1.298e-05	-0.258	0.26702	0.20212	0.16136	2.9817e-07	0.023397	-0.039444	-0.011011	2.8145e-06	0.15825	7.1081e-06	-0.24664	-1.6588	0.15529	-0.06189	-0.074613	3.6696e-05
9.0807	-5.6803e-07	0.043078	0.1511	-0.011176	-0.011404	-0.63814	0.024658	-4.8376e-06	-2.0369e-05	-0.035781	-0.011849	-0.1615	-8.0253e-07	-0.16103	0.011319	2.7178e-08	0.0043661	-5.0095e-06	-1.3448e-07	-2.9746e-06	-0.046277	2.3603e-06	-1.9345e-07	0.18607	4.8044e-07	-2.1813e-07	3.1778e-06	-0.10944	-0.090641	0.026162	-1.8024e-07	-1.298e-05	-0.065424	-0.12308	0.040444	0.11862	2.9817e-07	0.041934	-0.039444	0.029704	2.8145e-06	0.010288	7.1081e-06	-0.39549	-0.065076	0.21186	-0.041731	0.30462	3.6696e-05
-14.708	-5.6803e-07	-0.1085	0.16671	-0.011176	0.3886	0.25299	0.024658	-4.8376e-06	-2.0369e-05	-0.088483	0.00088991	-0.23679	-8.0253e-07	-0.055339	0.011319	2.7178e-08	0.008364	-5.0095e-06	-1.3448e-07	-2.9746e-06	0.016406	2.3603e-06	-1.9345e-07	0.1258	4.8044e-07	-2.1813e-07	3.1778e-06	-0.089117	0.070837	0.087402	-1.8024e-07	-1.298e-05	-0.38917	0.22606	-0.14558	0.026872	2.9817e-07	-0.04785	-0.039444	-0.28551	2.8145e-06	0.50166	7.1081e-06	-0.34685	2.0191	0.021779	-0.046354	0.09348	3.6696e-05
-10.602	-5.6803e-07	-0.104	0.081244	-0.011176	-0.23822	0.15453	0.024658	-4.8376e-06	-2.0369e-05	0.16585	0.089411	-0.21481	-8.0253e-07	-0.32497	0.011319	2.7178e-08	-0.052675	-5.0095e-06	-1.3448e-07	-2.9746e-06	0.016406	2.3603e-06	-1.9345e-07	0.14748	4.8044e-07	-2.1813e-07	3.1778e-06	0.088359	-0.22373	0.054879	-1.8024e-07	-1.298e-05	-0.63419	-0.19076	0.06145	0.026872	2.9817e-07	0.040244	0.0054774	0.22277	2.8145e-06	-0.27693	7.1081e-06	-0.86795	-1.0985	0.15529	-0.021008	-0.11129	3.6696e-05
3.1013	-5.6803e-07	-0.104	0.10889	-0.011176	0.15723	-0.10956	0.019191	-4.8376e-06	-2.0369e-05	0.16585	0.089411	-0.58463	-8.0253e-07	-0.057919	0.011319	2.7178e-08	0.30077	-5.0095e-06	-1.3448e-07	-2.9746e-06	-0.046277	2.3603e-06	-1.9345e-07	0.08971	4.8044e-07	-2.1813e-07	3.1778e-06	0.14234	-0.0059541	0.087402	-1.8024e-07	-1.298e-05	-0.77957	0.23215	0.17211	0.06961	2.9817e-07	0.0082412	0.052414	-0.011011	2.8145e-06	-0.51185	7.1081e-06	-0.59451	-0.96992	0.15529	-0.18101	-0.17614	3.6696e-05
-2.2129	-5.6803e-07	-0.11661	-0.012049	-0.011176	0.18253	-0.47082	0.019191	-4.8376e-06	-2.0369e-05	0.16585	0.089411	-0.19282	-8.0253e-07	-0.23745	0.011319	2.7178e-08	-0.13106	-5.0095e-06	-1.3448e-07	-2.9746e-06	-0.046277	2.3603e-06	-1.9345e-07	0.26739	4.8044e-07	-2.1813e-07	3.1778e-06	-0.077476	-0.061384	-0.05659	-1.8024e-07	-1.298e-05	-0.029698	0.30387	0.24244	0.026872	2.9817e-07	0.034937	-0.039444	-0.011011	2.8145e-06	0.44261	7.1081e-06	0.23626	-2.3815	0.03197	-0.13006	0.34353	3.6696e-05
1.1268	-5.6803e-07	-0.12921	-0.21667	-0.011176	0.18253	0.068948	0.3003	-4.8376e-06	-2.0369e-05	-0.021528	0.10215	-0.1615	-8.0253e-07	-0.057919	0.011319	2.7178e-08	0.064214	-5.0095e-06	-1.3448e-07	-2.9746e-06	0.016406	2.3603e-06	-1.9345e-07	-0.073326	4.8044e-07	-2.1813e-07	3.1778e-06	-0.055461	0.30934	0.026162	-1.8024e-07	-1.298e-05	-0.35422	0.53996	-0.10384	-0.10762	2.9817e-07	0.040244	-0.039444	0.18205	2.8145e-06	0.44261	7.1081e-06	-0.35807	-0.19216	-0.034786	0.056625	0.32068	3.6696e-05
-7.0574	-5.6803e-07	-0.104	-0.31836	0.018244	-0.23822	0.95675	-0.25099	-4.8376e-06	-2.0369e-05	-0.035781	0.10215	-0.13951	-8.0253e-07	-0.32321	0.011319	2.7178e-08	0.84927	-5.0095e-06	-1.3448e-07	-2.9746e-06	-0.046277	2.3603e-06	-1.9345e-07	0.27894	4.8044e-07	-2.1813e-07	3.1778e-06	0.14234	0.36337	-0.047737	-1.8024e-07	-1.298e-05	0.091845	-0.081836	0.023955	-0.02214	2.9817e-07	-0.032694	0.099351	-0.051726	2.8145e-06	-0.012407	7.1081e-06	-0.39547	0.18724	-0.034786	-0.22537	0.13858	3.6696e-05
-1.4623	-5.6803e-07	-0.022012	0.17628	-0.011176	0.19085	-0.53491	0.019191	-4.8376e-06	-2.0369e-05	-0.088483	0.21615	0.20833	-8.0253e-07	0.018501	0.011319	2.7178e-08	-0.067795	-5.0095e-06	-1.3448e-07	-2.9746e-06	-0.046277	2.3603e-06	-1.9345e-07	0.10331	4.8044e-07	-2.1813e-07	3.1778e-06	0.12202	0.041942	0.026162	-1.8024e-07	-1.298e-05	-0.66065	0.20113	-0.041633	0.06961	2.9817e-07	-0.057699	0.052414	0.22277	2.8145e-06	0.34526	7.1081e-06	-0.36767	-2.0378	0.021779	-0.044016	-0.11885	3.6696e-05
-6.0087	-5.6803e-07	-0.1085	0.38304	-0.011176	0.57783	-0.014932	0.024658	-4.8376e-06	-2.0369e-05	-0.13444	0.053721	0.13303	-8.0253e-07	-0.23569	0.011319	2.7178e-08	-0.029535	-5.0095e-06	-1.3448e-07	-2.9746e-06	0.016406	2.3603e-06	-1.9345e-07	0.062864	4.8044e-07	-2.1813e-07	3.1778e-06	-0.089117	-0.083885	0.026162	-1.8024e-07	-1.298e-05	-0.0046221	0.13486	-0.11197	0.026872	2.9817e-07	0.025087	0.0074927	-0.20408	2.8145e-06	0.10913	7.1081e-06	0.015148	-0.21232	0.021779	0.061953	0.20182	3.6696e-05
10.684	-5.6803e-07	0.12957	0.21497	-0.011176	-0.053342	0.10142	0.024658	-4.8376e-06	-2.0369e-05	0.024432	0.21615	-0.65993	-8.0253e-07	-0.16103	0.011319	2.7178e-08	0.009197	-5.0095e-06	-1.3448e-07	-2.9746e-06	-0.046277	2.3603e-06	-1.9345e-07	0.11535	4.8044e-07	-2.1813e-07	3.1778e-06	0.17599	0.25837	-0.047737	-1.8024e-07	-1.298e-05	0.019732	0.015917	0.0068255	-0.064879	2.9817e-07	0.018091	0.052414	-0.28551	2.8145e-06	-0.47902	7.1081e-06	-0.62666	0.73844	-0.034786	-0.14963	0.10184	3.6696e-05
-10.217	-5.6803e-07	-0.11661	0.13186	0.018244	0.18253	-0.26971	0.019191	-4.8376e-06	-2.0369e-05	0.1516	0.00088991	0.20833	-8.0253e-07	0.018501	0.011319	2.7178e-08	-0.1656	-5.0095e-06	-1.3448e-07	-2.9746e-06	0.016406	2.3603e-06	-1.9345e-07	0.11064	4.8044e-07	-2.1813e-07	3.1778e-06	-0.12202	0.11062	-0.015214	-1.8024e-07	-1.298e-05	0.31816	0.16631	0.06145	-0.02214	2.9817e-07	0.018091	-0.084365	0.22277	2.8145e-06	0.21495	7.1081e-06	-0.3975	-0.92286	0.03197	0.14812	-0.082489	3.6696e-05
-4.5369	-5.6803e-07	-0.095896	0.14089	-0.011176	0.1742	0.53789	0.3003	-4.8376e-06	-2.0369e-05	0.16585	0.10215	0.20833	-8.0253e-07	-0.16279	0.011319	2.7178e-08	0.0070914	-5.0095e-06	-1.3448e-07	-2.9746e-06	-0.046277	2.3603e-06	-1.9345e-07	0.27731	4.8044e-07	-2.1813e-07	3.1778e-06	-0.077476	0.37977	0.054879	-1.8024e-07	-1.298e-05	-0.50541	0.33328	0.027832	-0.064879	2.9817e-07	-0.0016082	-0.039444	-0.011011	2.8145e-06	0.3866	7.1081e-06	-0.55648	0.47126	-0.034786	-0.11772	0.15316	3.6696e-05
-5.6943	-5.6803e-07	-0.11661	0.007193	-0.011176	0.19085	0.59257	0.024658	-4.8376e-06	-2.0369e-05	0.1516	0.15498	0.17701	-8.0253e-07	-0.070777	0.011319	2.7178e-08	-0.24891	-5.0095e-06	-1.3448e-07	-2.9746e-06	-0.046277	2.3603e-06	-1.9345e-07	0.17841	4.8044e-07	-2.1813e-07	3.1778e-06	0.12326	0.25785	-0.047737	-1.8024e-07	-1.298e-05	0.20091	0.27703	0.06145	0.11862	2.9817e-07	0.0082412	0.052414	-0.011011	2.8145e-06	-0.032179	7.1081e-06	-0.31889	-0.8835	0.15529	0.1603	-0.17384	3.6696e-05
-3.7781	-5.6803e-07	-0.1085	0.13907	-0.011176	-0.045021	-0.20027	0.024658	-4.8376e-06	-2.0369e-05	0.1801	-0.011849	-0.23679	-8.0253e-07	-0.25031	0.011319	2.7178e-08	-0.1566	-5.0095e-06	-1.3448e-07	-2.9746e-06	-0.046277	2.3603e-06	-1.9345e-07	0.32835	4.8044e-07	-2.1813e-07	3.1778e-06	0.17599	0.27675	-0.019021	-1.8024e-07	-1.298e-05	-0.36236	0.19082	0.13178	0.06961	2.9817e-07	0.030394	0.052414	0.029704	2.8145e-06	-0.093685	7.1081e-06	-0.48793	-0.081765	0.15529	-0.041731	0.00051345	3.6696e-05
3.9293	-5.6803e-07	-0.020765	-0.012049	-0.011176	0.16555	-0.42877	0.3003	-4.8376e-06	-2.0369e-05	0.1801	0.10215	-0.23679	-8.0253e-07	-0.16279	0.011319	2.7178e-08	0.34216	-5.0095e-06	-1.3448e-07	-2.9746e-06	0.016406	2.3603e-06	-1.9345e-07	0.14545	4.8044e-07	-2.1813e-07	3.1778e-06	0.088359	0.22891	-0.019021	-1.8024e-07	-1.298e-05	0.24768	0.28077	0.13178	-0.064879	2.9817e-07	0.018091	0.0054774	0.029704	2.8145e-06	0.51543	7.1081e-06	-0.13669	0.33457	0.03197	-0.1169	0.097549	3.6696e-05
1.6414	-5.6803e-07	-0.12219	0.11846	-0.011176	0.3886	-0.18644	0.3003	-4.8376e-06	-2.0369e-05	0.052937	0.10215	0.18634	-8.0253e-07	-0.14286	0.011319	2.7178e-08	-0.1378	-5.0095e-06	-1.3448e-07	-2.9746e-06	0.016406	2.3603e-06	-1.9345e-07	0.25144	4.8044e-07	-2.1813e-07	3.1778e-06	0.088359	0.22141	-0.047737	-1.8024e-07	-1.298e-05	-0.10487	0.37802	-0.033502	0.026872	2.9817e-07	0.040244	0.0054774	-0.20408	2.8145e-06	0.47658	7.1081e-06	-0.52676	-1.3672	-0.034786	0.21002	0.062325	3.6696e-05
-1.1401	-5.6803e-07	-0.11661	-0.23591	0.018244	0.19085	-0.21678	0.3003	-4.8376e-06	-2.0369e-05	-0.074231	0.089411	0.18634	-8.0253e-07	-0.23569	0.011319	2.7178e-08	0.15991	-5.0095e-06	-1.3448e-07	-2.9746e-06	0.016406	2.3603e-06	-1.9345e-07	0.27126	4.8044e-07	-2.1813e-07	3.1778e-06	0.034379	-0.048039	-0.015214	-1.8024e-07	-1.298e-05	0.25646	0.23944	-0.095476	0.075884	2.9817e-07	0.013548	0.052414	-0.011011	2.8145e-06	0.51064	7.1081e-06	-0.18082	-0.65056	-0.10154	0.1008	-0.29949	3.6696e-05
6.566	-5.6803e-07	-0.022012	-0.15513	-0.011176	0.19085	-0.42268	0.3003	-4.8376e-06	-2.0369e-05	0.038684	0.11489	-0.26811	-8.0253e-07	-0.25031	0.011319	2.7178e-08	0.26401	-5.0095e-06	-1.3448e-07	-2.9746e-06	0.016406	2.3603e-06	-1.9345e-07	0.19834	4.8044e-07	-2.1813e-07	3.1778e-06	0.068036	0.24459	-0.089113	-1.8024e-07	-1.298e-05	-0.011786	-0.099567	0.053319	0.026872	2.9817e-07	0.0082412	0.0054774	-0.011011	2.8145e-06	0.47758	7.1081e-06	-0.15895	0.60814	-0.034786	-0.0057306	0.089228	3.6696e-05
2.0683	-5.6803e-07	-0.12094	0.060632	-0.011176	0.18253	0.18966	0.3003	-4.8376e-06	-2.0369e-05	0.024432	0.20341	0.20833	-8.0253e-07	0.018501	0.011319	2.7178e-08	-0.12034	-5.0095e-06	-1.3448e-07	-2.9746e-06	0.016406	2.3603e-06	-1.9345e-07	0.18607	4.8044e-07	-2.1813e-07	3.1778e-06	-0.023497	-0.08981	-0.047737	-1.8024e-07	-1.298e-05	-0.29993	0.13551	0.053319	0.026872	2.9817e-07	0.0082412	0.0074927	0.029704	2.8145e-06	0.23347	7.1081e-06	-0.5693	-0.64174	-0.034786	0.094617	-0.015157	3.6696e-05
-8.1325	-5.6803e-07	-0.104	0.17628	-0.011176	-0.03617	1.1355	0.3003	-4.8376e-06	-2.0369e-05	0.052937	0.20341	-0.18468	-8.0253e-07	0.018501	0.011319	2.7178e-08	0.2722	-5.0095e-06	-1.3448e-07	-2.9746e-06	0.016406	2.3603e-06	-1.9345e-07	0.20412	4.8044e-07	-2.1813e-07	3.1778e-06	-0.077476	0.37075	0.026162	-1.8024e-07	-1.298e-05	-0.28456	0.26254	-0.017013	0.026872	2.9817e-07	0.028704	-0.039444	0.029704	2.8145e-06	0.34312	7.1081e-06	-0.57203	-2.0958	-0.034786	-0.0078476	0.13638	3.6696e-05
8.1505	-5.6803e-07	-0.033174	0.14592	-0.011176	-0.0367	-0.11979	0.3003	-4.8376e-06	-2.0369e-05	0.16585	0.10215	-0.61595	-8.0253e-07	-0.24855	0.011319	2.7178e-08	0.39355	-5.0095e-06	-1.3448e-07	-2.9746e-06	0.016406	2.3603e-06	-1.9345e-07	0.23958	4.8044e-07	-2.1813e-07	3.1778e-06	0.088359	0.14589	0.054879	-1.8024e-07	-1.298e-05	1.431	-0.062913	0.27606	-0.02214	2.9817e-07	0.018091	0.052414	0.26348	2.8145e-06	0.26172	7.1081e-06	-0.67007	-2.9446	0.15529	-0.44505	0.057814	3.6696e-05
14.583	-5.6803e-07	-0.12921	-0.22789	-0.011176	0.3886	0.44987	0.3003	-4.8376e-06	-2.0369e-05	0.052937	0.10215	-0.1615	-8.0253e-07	-0.16279	0.011319	2.7178e-08	0.15299	-5.0095e-06	-1.3448e-07	-2.9746e-06	0.016406	2.3603e-06	-1.9345e-07	0.12064	4.8044e-07	-2.1813e-07	3.1778e-06	-0.077476	0.21001	0.026162	-1.8024e-07	-1.298e-05	-0.48344	0.36647	-0.017013	0.06961	2.9817e-07	0.013548	-0.039444	-0.20408	2.8145e-06	0.17748	7.1081e-06	-0.59056	-0.92714	0.21186	-0.21471	-0.15247	3.6696e-05
18.022	-5.6803e-07	-0.10958	0.16671	-0.011176	-0.03617	-0.43359	0.024658	-4.8376e-06	-2.0369e-05	0.1516	0.11489	0.13303	-8.0253e-07	0.20319	0.011319	2.7178e-08	0.2142	-5.0095e-06	-1.3448e-07	-2.9746e-06	0.016406	2.3603e-06	-1.9345e-07	0.32835	4.8044e-07	-2.1813e-07	3.1778e-06	0.068036	0.18722	-0.089113	-1.8024e-07	-1.298e-05	0.093119	0.29232	0.20573	-0.064879	2.9817e-07	0.034937	0.052414	0.18205	2.8145e-06	0.010288	7.1081e-06	-0.10988	0.45991	0.03197	0.22364	0.16173	3.6696e-05
12.766	-5.6803e-07	-0.0013011	-0.21347	-0.011176	-0.027849	0.054146	0.024658	-4.8376e-06	-2.0369e-05	0.1516	0.089411	-0.53133	-8.0253e-07	-0.25031	0.011319	2.7178e-08	-0.073537	-5.0095e-06	-1.3448e-07	-2.9746e-06	0.016406	2.3603e-06	-1.9345e-07	-0.23918	4.8044e-07	-2.1813e-07	3.1778e-06	0.12202	0.21157	0.022356	-1.8024e-07	-1.298e-05	-0.53511	0.22606	0.06145	-0.02214	2.9817e-07	0.034937	0.0054774	0.18205	2.8145e-06	0.26379	7.1081e-06	0.025298	0.5843	0.03197	-0.31003	0.28434	3.6696e-05
-7.6329	-5.6803e-07	-0.17789	0.013744	-0.011176	0.17368	0.23277	-0.25099	-4.8376e-06	-2.0369e-05	0.16585	0.10215	-0.13951	-8.0253e-07	0.016741	0.011319	2.7178e-08	0.3043	-5.0095e-06	-1.3448e-07	-2.9746e-06	-0.10896	2.3603e-06	-1.9345e-07	0.084627	4.8044e-07	-2.1813e-07	3.1778e-06	0.14234	-0.12727	0.087402	-1.8024e-07	-1.298e-05	0.17169	0.13653	0.13178	0.06961	2.9817e-07	0.0036985	0.099351	0.029704	2.8145e-06	-0.42145	7.1081e-06	-0.15568	-1.5594	0.03197	0.031098	0.12836	3.6696e-05
33.322	-5.6803e-07	-0.12219	-0.046274	-0.011176	0.35498	0.064255	0.3003	-4.8376e-06	-2.0369e-05	0.1516	0.10215	-0.55331	-8.0253e-07	-0.17738	0.011319	2.7178e-08	0.29821	-5.0095e-06	-1.3448e-07	-2.9746e-06	0.016406	2.3603e-06	-1.9345e-07	0.32672	4.8044e-07	-2.1813e-07	3.1778e-06	-0.077476	0.04836	0.087402	-1.8024e-07	-1.298e-05	0.15326	0.24554	0.06145	0.06961	2.9817e-07	0.015238	0.0074927	0.22277	2.8145e-06	0.074157	7.1081e-06	-0.32012	-0.030121	0.15529	-0.2358	0.076397	3.6696e-05
-0.7109	-5.6803e-07	-0.11661	0.12348	-0.011176	0.3886	0.15265	0.024658	-4.8376e-06	-2.0369e-05	0.038684	0.10215	-0.2901	-8.0253e-07	-0.068197	0.011319	2.7178e-08	0.12702	-5.0095e-06	-1.3448e-07	-2.9746e-06	0.016406	2.3603e-06	-1.9345e-07	0.17244	4.8044e-07	-2.1813e-07	3.1778e-06	-0.13146	0.32463	-0.047737	-1.8024e-07	-1.298e-05	-0.54053	0.21451	-0.017013	0.11862	2.9817e-07	0.018091	-0.039444	0.18205	2.8145e-06	0.26753	7.1081e-06	-0.52272	-0.46484	0.088535	-0.14347	-0.24899	3.6696e-05
-13.125	-5.6803e-07	-0.03462	-0.19606	-0.011176	-0.019528	1.02	0.3003	-4.8376e-06	-2.0369e-05	0.1516	0.089411	-0.23679	-8.0253e-07	-0.32321	0.011319	2.7178e-08	0.021682	-5.0095e-06	-1.3448e-07	-2.9746e-06	0.016406	2.3603e-06	-1.9345e-07	0.13361	4.8044e-07	-2.1813e-07	3.1778e-06	0.076717	0.11524	0.054879	-1.8024e-07	-1.298e-05	-0.0080504	0.37994	0.13178	-0.10762	2.9817e-07	0.0082412	0.0054774	0.26348	2.8145e-06	-0.0063692	7.1081e-06	-0.71122	-0.33402	-0.034786	-0.29964	0.32351	3.6696e-05
2.7322	-5.6803e-07	-0.0094045	0.04139	-0.011176	-0.019528	-0.34961	0.3003	-4.8376e-06	-2.0369e-05	0.038684	0.10215	0.18634	-8.0253e-07	-0.14286	0.011319	2.7178e-08	0.252	-5.0095e-06	-1.3448e-07	-2.9746e-06	-0.046277	2.3603e-06	-1.9345e-07	0.23958	4.8044e-07	-2.1813e-07	3.1778e-06	-0.18764	0.35236	-0.019021	-1.8024e-07	-1.298e-05	-0.081966	0.19733	0.44986	0.026872	2.9817e-07	0.034937	-0.084365	-0.011011	2.8145e-06	0.21272	7.1081e-06	-0.33047	-0.59612	0.088535	0.019701	0.1132	3.6696e-05
-2.4502	-5.6803e-07	-0.12219	0.14089	-0.011176	0.19085	0.019626	-0.25099	-4.8376e-06	-2.0369e-05	0.1801	0.00088991	-0.13951	-8.0253e-07	-0.16103	0.011319	2.7178e-08	-0.064635	-5.0095e-06	-1.3448e-07	-2.9746e-06	0.016406	2.3603e-06	-1.9345e-07	0.16381	4.8044e-07	-2.1813e-07	3.1778e-06	0.088359	0.10383	-0.089113	-1.8024e-07	-1.298e-05	-0.20003	0.11488	0.13178	-0.02214	2.9817e-07	-0.05939	0.0054774	0.029704	2.8145e-06	-0.51577	7.1081e-06	-0.29363	-4.2326	0.27861	-0.05854	0.22282	3.6696e-05
13.289	-5.6803e-07	-0.1085	0.10889	-0.011176	0.18253	-0.31083	0.024658	-4.8376e-06	-2.0369e-05	0.16585	0.11489	-0.21481	-8.0253e-07	-0.25031	0.011319	2.7178e-08	0.1034	-5.0095e-06	-1.3448e-07	-2.9746e-06	0.016406	2.3603e-06	-1.9345e-07	0.18952	4.8044e-07	-2.1813e-07	3.1778e-06	0.17599	0.38824	-0.047737	-1.8024e-07	-1.298e-05	-0.15693	0.43704	0.52832	-0.064879	2.9817e-07	0.013548	0.052414	-0.011011	2.8145e-06	0.31366	7.1081e-06	-0.66548	-0.34857	0.03197	0.015959	-0.057139	3.6696e-05
-13.862	-5.6803e-07	-0.104	-0.1719	-0.011176	0.14891	0.11335	0.3003	-4.8376e-06	-2.0369e-05	0.052937	0.21615	0.15502	-8.0253e-07	-0.16279	0.011319	2.7178e-08	0.25299	-5.0095e-06	-1.3448e-07	-2.9746e-06	-0.046277	2.3603e-06	-1.9345e-07	0.23958	4.8044e-07	-2.1813e-07	3.1778e-06	0.14234	0.37004	-0.015214	-1.8024e-07	-1.298e-05	-0.18287	0.4078	0.053319	0.11862	2.9817e-07	-0.04785	0.099351	0.26348	2.8145e-06	0.70673	7.1081e-06	-0.12918	-0.15208	-0.034786	0.13143	0.18572	3.6696e-05
12.205	-5.6803e-07	-0.11536	-0.11526	-0.011176	-0.061996	0.040083	0.3003	-4.8376e-06	-2.0369e-05	-0.1487	0.013629	0.18634	-8.0253e-07	-0.32497	0.011319	2.7178e-08	0.18481	-5.0095e-06	-1.3448e-07	-2.9746e-06	0.016406	2.3603e-06	-1.9345e-07	0.090538	4.8044e-07	-2.1813e-07	3.1778e-06	-0.023497	0.46574	-0.05659	-1.8024e-07	-1.298e-05	-0.60363	-0.054982	-0.1823	0.11862	2.9817e-07	-0.0016082	-0.039444	-0.011011	2.8145e-06	-0.36352	7.1081e-06	-0.083592	-1.0673	-0.10154	0.20836	0.12942	3.6696e-05
-14.611	-5.6803e-07	-0.19859	0.028338	-0.011176	-0.044824	-0.074317	-0.25099	-4.8376e-06	-2.0369e-05	-0.035781	0.089411	-0.19282	-8.0253e-07	-0.32321	0.011319	2.7178e-08	0.27327	-5.0095e-06	-1.3448e-07	-2.9746e-06	-0.046277	2.3603e-06	-1.9345e-07	0.033504	4.8044e-07	-2.1813e-07	3.1778e-06	-0.04382	-0.029994	0.14864	-1.8024e-07	-1.298e-05	-0.75291	0.14825	-0.026793	-0.10762	2.9817e-07	0.0082412	0.0074927	0.029704	2.8145e-06	0.1034	7.1081e-06	-0.033473	-0.090959	-0.034786	-0.1169	0.092995	3.6696e-05
-15.862	-5.6803e-07	0.022367	0.17746	-0.011176	0.19085	0.032552	0.3003	-4.8376e-06	-2.0369e-05	-0.021528	-0.04754	0.20833	-8.0253e-07	-0.069017	0.011319	2.7178e-08	0.15049	-5.0095e-06	-1.3448e-07	-2.9746e-06	-0.046277	2.3603e-06	-1.9345e-07	0.14106	4.8044e-07	-2.1813e-07	3.1778e-06	0.17599	-0.096706	0.013502	-1.8024e-07	-1.298e-05	-0.24241	0.21434	-0.033502	-0.064879	2.9817e-07	0.030394	0.052414	0.22277	2.8145e-06	0.24652	7.1081e-06	-0.71088	-0.35013	-0.034786	0.11212	0.12558	3.6696e-05
7.5078	-5.6803e-07	-0.095896	0.060632	-0.011176	-0.045021	-1.1821	0.3003	-4.8376e-06	-2.0369e-05	-0.16295	-0.011849	-0.13951	-8.0253e-07	-0.057919	0.011319	2.7178e-08	0.35606	-5.0095e-06	-1.3448e-07	-2.9746e-06	-0.046277	2.3603e-06	-1.9345e-07	0.29793	4.8044e-07	-2.1813e-07	3.1778e-06	0.14359	0.089417	-0.0063609	-1.8024e-07	-1.298e-05	-0.049924	0.14377	0.28457	-0.015867	2.9817e-07	0.030394	0.052414	0.26348	2.8145e-06	-0.21524	7.1081e-06	-0.59539	-2.001	-0.10154	-0.10124	0.01754	3.6696e-05
-15.256	-5.6803e-07	-0.12921	-0.23591	-0.011176	0.37597	1.2844	0.3003	-4.8376e-06	-2.0369e-05	0.052937	0.06646	-0.55331	-8.0253e-07	-0.068197	0.011319	2.7178e-08	0.11797	-5.0095e-06	-1.3448e-07	-2.9746e-06	0.016406	2.3603e-06	-1.9345e-07	0.10999	4.8044e-07	-2.1813e-07	3.1778e-06	-0.054212	0.16835	0.046025	-1.8024e-07	-1.298e-05	0.51306	0.10545	-0.067121	0.06961	2.9817e-07	0.018091	-0.039444	-0.051726	2.8145e-06	-0.21863	7.1081e-06	-0.24023	-0.6419	0.088535	-0.28618	0.43559	3.6696e-05
10.957	-5.6803e-07	-0.19859	-0.26293	-0.011176	0.38028	-0.26883	0.3003	-4.8376e-06	-2.0369e-05	0.1516	0.21615	0.20833	-8.0253e-07	0.0064966	0.011319	2.7178e-08	0.045051	-5.0095e-06	-1.3448e-07	-2.9746e-06	-0.046277	2.3603e-06	-1.9345e-07	-0.23215	4.8044e-07	-2.1813e-07	3.1778e-06	-0.10944	0.30194	-0.015214	-1.8024e-07	-1.298e-05	0.12462	-0.02195	0.027832	-0.015867	2.9817e-07	0.034937	-0.039444	0.22277	2.8145e-06	0.48057	7.1081e-06	-0.25591	0.0088742	0.03197	0.18513	0.21174	3.6696e-05
-15.599	-5.6803e-07	-0.2112	0.089648	-0.011176	-0.2554	0.17883	0.29484	-4.8376e-06	-2.0369e-05	0.1801	0.10215	0.13303	-8.0253e-07	-0.23569	0.011319	2.7178e-08	0.055709	-5.0095e-06	-1.3448e-07	-2.9746e-06	0.016406	2.3603e-06	-1.9345e-07	0.16122	4.8044e-07	-2.1813e-07	3.1778e-06	0.14234	-0.12888	0.087402	-1.8024e-07	-1.298e-05	0.089896	-0.081836	0.13178	0.026872	2.9817e-07	0.023397	0.0054774	0.26348	2.8145e-06	0.075591	7.1081e-06	-0.38085	-0.55723	0.15529	0.099308	0.16512	3.6696e-05
6.481	-5.6803e-07	-0.022012	-0.16521	-0.011176	0.18253	-0.010275	0.024658	-4.8376e-06	-2.0369e-05	0.038684	0.089411	-0.21481	-8.0253e-07	0.018501	0.011319	2.7178e-08	0.087427	-5.0095e-06	-1.3448e-07	-2.9746e-06	-0.046277	2.3603e-06	-1.9345e-07	0.31309	4.8044e-07	-2.1813e-07	3.1778e-06	-0.077476	0.021326	0.087402	-1.8024e-07	-1.298e-05	-0.088223	0.32006	-0.017013	0.026872	2.9817e-07	0.025087	-0.039444	-0.011011	2.8145e-06	-0.50817	7.1081e-06	-0.51962	-1.4432	0.021779	-0.21665	-0.10126	3.6696e-05
44.584	-5.6803e-07	-0.2112	-0.16521	0.047664	0.3841	-0.19031	0.3003	-4.8376e-06	-2.0369e-05	0.038684	-0.011849	-0.21481	-8.0253e-07	-0.1411	0.011319	2.7178e-08	-0.11015	-5.0095e-06	-1.3448e-07	-2.9746e-06	-0.046277	2.3603e-06	-1.9345e-07	0.15074	4.8044e-07	-2.1813e-07	3.1778e-06	0.17599	0.10816	0.013502	-1.8024e-07	-1.298e-05	-0.35786	0.36647	-0.13745	-0.064879	2.9817e-07	0.013548	0.052414	-0.011011	2.8145e-06	-0.085717	7.1081e-06	-0.36489	-1.1919	-0.034786	-0.067503	0.15494	3.6696e-05
-14.268	-5.6803e-07	-0.0094045	0.04139	-0.011176	0.1742	0.74791	0.3003	-4.8376e-06	-2.0369e-05	0.038684	0.19067	-0.1615	-8.0253e-07	-0.069017	0.011319	2.7178e-08	-0.109	-5.0095e-06	-1.3448e-07	-2.9746e-06	0.016406	2.3603e-06	-1.9345e-07	-0.082017	4.8044e-07	-2.1813e-07	3.1778e-06	0.088359	-0.083743	0.026162	-1.8024e-07	-1.298e-05	0.088629	0.10545	-0.017013	0.075884	2.9817e-07	0.041934	0.0054774	0.22277	2.8145e-06	0.019066	7.1081e-06	0.1143	0.37846	-0.034786	-0.22075	-0.14313	3.6696e-05
0.097748	-5.6803e-07	-0.12921	0.09081	-0.011176	0.18253	0.52122	0.3003	-4.8376e-06	-2.0369e-05	0.1516	0.11489	-0.53133	-8.0253e-07	-0.16103	0.011319	2.7178e-08	-0.1192	-5.0095e-06	-1.3448e-07	-2.9746e-06	0.016406	2.3603e-06	-1.9345e-07	0.018166	4.8044e-07	-2.1813e-07	3.1778e-06	-0.023497	0.22121	-0.047737	-1.8024e-07	-1.298e-05	-0.56812	0.49176	0.06145	0.06961	2.9817e-07	0.041934	-0.039444	-0.24479	2.8145e-06	0.31266	7.1081e-06	-0.61791	-0.18963	0.03197	-0.25059	-0.30974	3.6696e-05
12.232	-5.6803e-07	-0.19049	-0.14105	-0.011176	0.38028	0.83128	0.024658	-4.8376e-06	-2.0369e-05	0.16585	0.10215	0.15502	-8.0253e-07	-0.25031	0.011319	2.7178e-08	-0.0619	-5.0095e-06	-1.3448e-07	-2.9746e-06	0.016406	2.3603e-06	-1.9345e-07	0.030081	4.8044e-07	-2.1813e-07	3.1778e-06	-0.1431	0.3597	0.026162	-1.8024e-07	-1.298e-05	-0.11314	0.2387	0.13178	0.16136	2.9817e-07	0.013548	-0.039444	-0.051726	2.8145e-06	0.090871	7.1081e-06	-0.39579	-0.6945	-0.034786	0.11018	-0.34537	3.6696e-05
-23.813	-5.6803e-07	-0.2112	0.04139	-0.011176	0.1742	-0.35067	0.3003	-4.8376e-06	-2.0369e-05	0.1516	0.10215	-0.1615	-8.0253e-07	0.016741	0.011319	2.7178e-08	-0.044772	-5.0095e-06	-1.3448e-07	-2.9746e-06	-0.046277	2.3603e-06	-1.9345e-07	0.1552	4.8044e-07	-2.1813e-07	3.1778e-06	0.14234	0.46288	-0.047737	-1.8024e-07	-1.298e-05	0.27732	0.3035	0.027832	0.11862	2.9817e-07	0.018091	0.099351	0.22277	2.8145e-06	0.4416	7.1081e-06	-0.71475	-1.5295	-0.034786	0.010374	-0.21519	3.6696e-05
2.9989	-5.6803e-07	-0.20417	-0.15884	-0.011176	0.38028	0.095549	0.019191	-4.8376e-06	-2.0369e-05	0.16585	0.089411	-0.1615	-8.0253e-07	0.016741	0.011319	2.7178e-08	0.13894	-5.0095e-06	-1.3448e-07	-2.9746e-06	0.016406	2.3603e-06	-1.9345e-07	0.18789	4.8044e-07	-2.1813e-07	3.1778e-06	-0.1431	0.10889	0.013502	-1.8024e-07	-1.298e-05	0.43144	0.29195	0.13178	-0.064879	2.9817e-07	-0.038001	0.0074927	0.26348	2.8145e-06	0.10913	7.1081e-06	-0.21857	-1.2467	0.15529	-0.028036	0.00099422	3.6696e-05
-8.3731	-5.6803e-07	0.13767	-0.18649	0.018244	0.38008	0.31471	0.024658	-4.8376e-06	-2.0369e-05	-0.10274	0.20341	0.18514	-8.0253e-07	0.019321	0.011319	2.7178e-08	-0.15045	-5.0095e-06	-1.3448e-07	-2.9746e-06	-0.046277	2.3603e-06	-1.9345e-07	-0.035553	4.8044e-07	-2.1813e-07	3.1778e-06	-0.14448	0.1232	0.013502	-1.8024e-07	-1.298e-05	0.39543	0.0076574	-0.23241	0.026872	2.9817e-07	0.015238	0.0074927	0.18205	2.8145e-06	0.14959	7.1081e-06	-0.51638	0.25717	-0.10154	0.21145	0.36114	3.6696e-05
-4.4984	-5.6803e-07	-0.1085	0.30544	-0.011176	-0.019528	-0.41203	0.3003	-4.8376e-06	-2.0369e-05	-0.021528	0.21615	-0.2901	-8.0253e-07	-0.32321	0.011319	2.7178e-08	0.35747	-5.0095e-06	-1.3448e-07	-2.9746e-06	0.016406	2.3603e-06	-1.9345e-07	-0.22116	4.8044e-07	-2.1813e-07	3.1778e-06	0.075334	0.41173	0.087402	-1.8024e-07	-1.298e-05	0.41294	0.17786	0.36304	0.06961	2.9817e-07	0.030394	0.0054774	-0.20408	2.8145e-06	-0.25619	7.1081e-06	-0.85319	-1.3815	-0.034786	-0.2486	0.0123	3.6696e-05
19.182	-5.6803e-07	-0.104	-0.25735	-0.011176	0.1742	0.18601	0.024658	-4.8376e-06	-2.0369e-05	0.038684	0.20341	-0.53133	-8.0253e-07	-0.24855	0.011319	2.7178e-08	0.017075	-5.0095e-06	-1.3448e-07	-2.9746e-06	-0.046277	2.3603e-06	-1.9345e-07	0.25584	4.8044e-07	-2.1813e-07	3.1778e-06	0.14234	0.069953	0.054879	-1.8024e-07	-1.298e-05	-0.049986	0.51503	-0.017013	0.16136	2.9817e-07	0.037391	0.052414	0.26348	2.8145e-06	0.01051	7.1081e-06	-0.13822	0.21852	0.21186	-0.22361	0.36114	3.6696e-05
2.7419	-5.6803e-07	-0.11661	0.16671	-0.011176	0.18253	0.75132	0.3003	-4.8376e-06	-2.0369e-05	0.024432	0.20341	-0.21481	-8.0253e-07	0.016741	0.011319	2.7178e-08	-0.076423	-5.0095e-06	-1.3448e-07	-2.9746e-06	-0.046277	2.3603e-06	-1.9345e-07	0.27665	4.8044e-07	-2.1813e-07	3.1778e-06	0.01016	-0.034429	-0.047737	-1.8024e-07	-1.298e-05	-0.26865	0.055775	0.053319	0.026872	2.9817e-07	0.013548	-0.039444	-0.011011	2.8145e-06	0.69807	7.1081e-06	-0.21718	0.71632	-0.034786	-0.2271	-0.16298	3.6696e-05
-13.234	-5.6803e-07	-0.0013011	0.14747	-0.011176	0.1742	-0.65457	0.024658	-4.8376e-06	-2.0369e-05	0.038684	0.11489	-0.60662	-8.0253e-07	0.022843	0.011319	2.7178e-08	-0.053144	-5.0095e-06	-1.3448e-07	-2.9746e-06	0.016406	2.3603e-06	-1.9345e-07	0.077338	4.8044e-07	-2.1813e-07	3.1778e-06	-0.023497	0.42772	0.013502	-1.8024e-07	-1.298e-05	-0.41409	0.0029823	-0.017013	0.026872	2.9817e-07	0.018091	0.0074927	0.22277	2.8145e-06	0.3342	7.1081e-06	-0.57436	-1.6712	0.088535	-0.28465	0.12362	3.6696e-05
4.8756	-5.6803e-07	-0.19859	-0.060307	0.018244	-0.019725	1.0424	-0.25645	-4.8376e-06	-2.0369e-05	-0.16295	0.11489	0.20833	-8.0253e-07	-0.24855	0.011319	2.7178e-08	0.0055965	-5.0095e-06	-1.3448e-07	-2.9746e-06	-0.10896	2.3603e-06	-1.9345e-07	0.16811	4.8044e-07	-2.1813e-07	3.1778e-06	-0.097799	0.24239	0.087402	-1.8024e-07	-1.298e-05	0.074363	0.13653	-0.11197	0.075884	2.9817e-07	0.013548	0.0074927	0.26348	2.8145e-06	0.30516	7.1081e-06	-0.38515	0.66935	-0.10154	-0.027178	0.085538	3.6696e-05
-12.602	-5.6803e-07	-0.17789	0.016759	-0.011176	0.18253	-0.30034	0.024658	-4.8376e-06	-2.0369e-05	0.1516	-0.04754	-0.1615	-8.0253e-07	0.19803	0.011319	2.7178e-08	0.68033	-5.0095e-06	-1.3448e-07	-2.9746e-06	-0.046277	2.3603e-06	-1.9345e-07	0.2016	4.8044e-07	-2.1813e-07	3.1778e-06	0.12202	0.23888	0.11612	-1.8024e-07	-1.298e-05	-0.33117	-0.11763	0.20212	0.06961	2.9817e-07	0.0082412	0.052414	-0.011011	2.8145e-06	0.26753	7.1081e-06	-0.40741	-3.1014	0.15529	0.035716	0.32639	3.6696e-05
10.696	-5.6803e-07	-0.013909	0.099214	-0.011176	0.35498	-0.59704	-0.25099	-4.8376e-06	-2.0369e-05	0.16585	0.089411	0.20833	-8.0253e-07	0.029919	0.011319	2.7178e-08	-0.015929	-5.0095e-06	-1.3448e-07	-2.9746e-06	-0.046277	2.3603e-06	-1.9345e-07	0.081856	4.8044e-07	-2.1813e-07	3.1778e-06	0.14234	0.019393	0.026162	-1.8024e-07	-1.298e-05	-0.020819	0.048903	0.06145	-0.02214	2.9817e-07	0.041934	0.052414	0.029704	2.8145e-06	-0.18163	7.1081e-06	-0.33954	0.023119	0.03197	0.14555	0.43026	3.6696e-05
-6.3893	-5.6803e-07	-0.104	-0.21667	-0.011176	0.18253	0.098093	0.3003	-4.8376e-06	-2.0369e-05	0.16585	0.089411	0.18634	-8.0253e-07	-0.16103	0.011319	2.7178e-08	-0.21092	-5.0095e-06	-1.3448e-07	-2.9746e-06	0.016406	2.3603e-06	-1.9345e-07	0.14405	4.8044e-07	-2.1813e-07	3.1778e-06	0.14234	-0.017262	0.046025	-1.8024e-07	-1.298e-05	-0.37869	0.41935	0.27606	-0.10762	2.9817e-07	0.034937	0.0054774	-0.011011	2.8145e-06	-0.42485	7.1081e-06	-0.40514	-1.8302	0.03197	0.14767	0.0070846	3.6696e-05
-4.8088	-5.6803e-07	-0.104	-0.31836	0.018244	0.57803	-0.40067	-0.25099	-4.8376e-06	-2.0369e-05	0.038684	0.10215	-0.13951	-8.0253e-07	-0.32321	0.011319	2.7178e-08	0.14951	-5.0095e-06	-1.3448e-07	-2.9746e-06	0.016406	2.3603e-06	-1.9345e-07	0.11535	4.8044e-07	-2.1813e-07	3.1778e-06	0.13056	0.092823	0.013502	-1.8024e-07	-1.298e-05	0.33128	0.04862	-0.13745	0.06961	2.9817e-07	0.013548	0.052414	0.22277	2.8145e-06	0.028204	7.1081e-06	-0.20375	-0.75504	-0.034786	-0.039795	-0.069325	3.6696e-05
16.604	-5.6803e-07	-0.104	0.14863	-0.011176	0.1742	-0.33171	0.024658	-4.8376e-06	-2.0369e-05	-0.007276	0.11489	-0.55331	-8.0253e-07	0.019321	0.011319	2.7178e-08	-0.12025	-5.0095e-06	-1.3448e-07	-2.9746e-06	0.016406	2.3603e-06	-1.9345e-07	0.35779	4.8044e-07	-2.1813e-07	3.1778e-06	0.12326	0.41323	0.026162	-1.8024e-07	-1.298e-05	-0.37746	0.53996	-0.033502	0.026872	2.9817e-07	0.025087	0.0054774	-0.011011	2.8145e-06	0.11014	7.1081e-06	-0.31056	-0.55871	-0.034786	-0.12724	0.40033	3.6696e-05
42.347	-5.6803e-07	-0.11859	0.10272	-0.011176	0.18253	0.75013	0.024658	-4.8376e-06	-2.0369e-05	0.16585	0.00088991	0.18634	-8.0253e-07	0.27096	0.011319	2.7178e-08	-0.18524	-5.0095e-06	-1.3448e-07	-2.9746e-06	-0.046277	2.3603e-06	-1.9345e-07	0.2732	4.8044e-07	-2.1813e-07	3.1778e-06	0.034379	0.070837	0.004649	-1.8024e-07	-1.298e-05	-0.19226	0.52658	0.4947	-0.015867	2.9817e-07	0.041934	0.0054774	-0.051726	2.8145e-06	0.4416	7.1081e-06	-0.32989	-1.3275	0.27861	0.1243	0.27378	3.6696e-05
-5.8646	-5.6803e-07	-0.0094045	0.070018	-0.011176	-0.011404	0.36233	-0.25099	-4.8376e-06	-2.0369e-05	0.16585	0.00088991	-0.58463	-8.0253e-07	-0.055339	0.011319	2.7178e-08	-0.10789	-5.0095e-06	-1.3448e-07	-2.9746e-06	-0.046277	2.3603e-06	-1.9345e-07	0.18607	4.8044e-07	-2.1813e-07	3.1778e-06	0.088359	0.37689	-0.047737	-1.8024e-07	-1.298e-05	0.19528	-0.12917	0.13178	-0.015867	2.9817e-07	0.018091	0.099351	0.029704	2.8145e-06	0.15263	7.1081e-06	0.84519	-2.0945	0.15529	-0.18955	0.048758	3.6696e-05
-2.1157	-5.6803e-07	-0.040201	0.21497	-0.011176	0.19085	-0.39937	0.024658	-4.8376e-06	-2.0369e-05	-0.074231	0.10215	-0.26811	-8.0253e-07	-0.32497	0.011319	2.7178e-08	0.23296	-5.0095e-06	-1.3448e-07	-2.9746e-06	-0.046277	2.3603e-06	-1.9345e-07	0.20135	4.8044e-07	-2.1813e-07	3.1778e-06	0.088359	0.11211	0.046025	-1.8024e-07	-1.298e-05	-0.23012	0.52658	-0.075252	0.06961	2.9817e-07	0.023397	0.0054774	0.26348	2.8145e-06	0.47658	7.1081e-06	0.2685	0.38016	0.088535	0.03378	0.23001	3.6696e-05
-7.9038	-5.6803e-07	-0.10726	-0.26691	-0.011176	-0.03617	0.15914	0.024658	-4.8376e-06	-2.0369e-05	0.052937	0.013629	-0.58463	-8.0253e-07	-0.16279	0.011319	2.7178e-08	-0.081925	-5.0095e-06	-1.3448e-07	-2.9746e-06	-0.046277	2.3603e-06	-1.9345e-07	0.1086	4.8044e-07	-2.1813e-07	3.1778e-06	-0.023497	0.25761	-0.05659	-1.8024e-07	-1.298e-05	-0.13116	0.01453	-0.067121	-0.02214	2.9817e-07	0.018854	-0.039444	0.22277	2.8145e-06	-0.43229	7.1081e-06	0.03048	-1.4846	0.088535	-0.26994	0.21408	3.6696e-05
-27.658	-5.6803e-07	-0.095896	0.007193	-0.011176	-0.027849	0.45485	0.024658	-4.8376e-06	-2.0369e-05	-0.007276	0.089411	-0.19282	-8.0253e-07	-0.066436	0.011319	2.7178e-08	-0.064447	-5.0095e-06	-1.3448e-07	-2.9746e-06	0.016406	2.3603e-06	-1.9345e-07	0.12235	4.8044e-07	-2.1813e-07	3.1778e-06	0.034379	0.027161	0.026162	-1.8024e-07	-1.298e-05	0.092221	-0.033672	-0.033502	-0.064879	2.9817e-07	0.013548	0.052414	-0.082113	2.8145e-06	-0.22649	7.1081e-06	-0.61536	0.57257	-0.034786	-0.14905	0.12623	3.6696e-05
-24.116	-5.6803e-07	-0.12921	0.16671	-0.011176	0.19085	1.0026	0.024658	-4.8376e-06	-2.0369e-05	-0.021528	0.10215	-0.58463	-8.0253e-07	-0.054398	0.011319	2.7178e-08	0.40886	-5.0095e-06	-1.3448e-07	-2.9746e-06	0.016406	2.3603e-06	-1.9345e-07	0.18346	4.8044e-07	-2.1813e-07	3.1778e-06	0.14234	0.4348	0.026162	-1.8024e-07	-1.298e-05	-0.68993	0.36976	0.040444	-0.02214	2.9817e-07	0.0036985	0.0054774	0.18205	2.8145e-06	0.40663	7.1081e-06	-0.1642	-0.048694	-0.034786	-0.16886	-0.21967	3.6696e-05
-12.475	-5.6803e-07	-0.12669	0.22454	-0.011176	0.38028	0.56855	0.3003	-4.8376e-06	-2.0369e-05	-0.007276	0.013629	-0.58463	-8.0253e-07	0.019321	0.011319	2.7178e-08	0.28538	-5.0095e-06	-1.3448e-07	-2.9746e-06	-0.046277	2.3603e-06	-1.9345e-07	0.23958	4.8044e-07	-2.1813e-07	3.1778e-06	-0.089117	0.060569	0.054879	-1.8024e-07	-1.298e-05	-1.0508	0.13551	0.03683	-0.015867	2.9817e-07	0.034937	0.0074927	-0.051726	2.8145e-06	0.24652	7.1081e-06	-0.048093	-1.4037	-0.034786	-0.25931	0.39867	3.6696e-05
-2.7197	-5.6803e-07	0.12957	-0.018627	-0.011176	-0.2552	-1.1225	0.29484	-4.8376e-06	-2.0369e-05	-0.021528	0.00088991	0.20833	-8.0253e-07	-0.064675	0.011319	2.7178e-08	0.088972	-5.0095e-06	-1.3448e-07	-2.9746e-06	-0.10896	2.3603e-06	-1.9345e-07	0.21457	4.8044e-07	-2.1813e-07	3.1778e-06	0.088359	0.047129	-0.0063609	-1.8024e-07	-1.298e-05	0.4272	-0.0071782	-0.067121	-0.02214	2.9817e-07	0.023397	0.052414	-0.011011	2.8145e-06	0.24886	7.1081e-06	-0.68357	-0.6069	0.088535	0.15177	0.15585	3.6696e-05
13.707	-5.6803e-07	-0.095899	0.007193	-0.011176	0.15273	0.069289	0.3003	-4.8376e-06	-2.0369e-05	0.038684	0.20341	-0.19282	-8.0253e-07	-0.23745	0.011319	2.7178e-08	0.062917	-5.0095e-06	-1.3448e-07	-2.9746e-06	-0.046277	2.3603e-06	-1.9345e-07	0.18444	4.8044e-07	-2.1813e-07	3.1778e-06	-0.10944	0.22584	0.11612	-1.8024e-07	-1.298e-05	-0.70273	0.2734	0.23793	-0.10762	2.9817e-07	0.023397	-0.039444	0.029704	2.8145e-06	-0.43959	7.1081e-06	0.60739	0.091364	-0.034786	-0.04077	0.16487	3.6696e-05
-4.9945	-5.6803e-07	0.11696	0.14863	-0.011176	0.38028	-0.26791	0.024658	-4.8376e-06	-2.0369e-05	-0.021528	0.089411	-0.18349	-8.0253e-07	-0.25031	0.011319	2.7178e-08	0.23333	-5.0095e-06	-1.3448e-07	-2.9746e-06	-0.046277	2.3603e-06	-1.9345e-07	0.27389	4.8044e-07	-2.1813e-07	3.1778e-06	0.088359	-0.10721	-0.047737	-1.8024e-07	-1.298e-05	0.79358	0.4255	-0.10384	0.026872	2.9817e-07	0.025087	0.099351	0.26348	2.8145e-06	0.34763	7.1081e-06	-0.70118	0.12482	-0.034786	-0.016951	0.32663	3.6696e-05
3.5214	-5.6803e-07	-0.12921	-0.00067754	-0.011176	-0.0367	0.11099	0.024658	-4.8376e-06	-2.0369e-05	0.16585	0.089411	0.20833	-8.0253e-07	-0.32145	0.011319	2.7178e-08	0.2085	-5.0095e-06	-1.3448e-07	-2.9746e-06	-0.046277	2.3603e-06	-1.9345e-07	0.060662	4.8044e-07	-2.1813e-07	3.1778e-06	-0.10944	0.4829	0.026162	-1.8024e-07	-1.298e-05	0.12496	0.055859	0.11772	0.026872	2.9817e-07	0.025087	-0.039444	0.22277	2.8145e-06	-0.098179	7.1081e-06	-0.30293	-0.28215	0.15529	0.035772	-0.1544	3.6696e-05
1.806	-5.6803e-07	-0.1348	-0.16841	-0.011176	0.19085	0.75431	0.3003	-4.8376e-06	-2.0369e-05	-0.10274	0.10215	-0.58463	-8.0253e-07	0.039255	0.011319	2.7178e-08	0.47448	-5.0095e-06	-1.3448e-07	-2.9746e-06	-0.10896	2.3603e-06	-1.9345e-07	0.13189	4.8044e-07	-2.1813e-07	3.1778e-06	0.14234	-0.0022496	-0.12164	-1.8024e-07	-1.298e-05	-0.31928	0.1794	-0.095476	-0.015867	2.9817e-07	0.0082412	0.0054774	0.22277	2.8145e-06	0.47951	7.1081e-06	-0.52532	-1.5379	-0.10154	-0.12138	0.23158	3.6696e-05
-4.9153	-5.6803e-07	-0.12219	-0.17809	-0.011176	0.18253	-0.25232	0.3003	-4.8376e-06	-2.0369e-05	0.038684	-0.011849	-0.55331	-8.0253e-07	0.019321	0.011319	2.7178e-08	-0.24978	-5.0095e-06	-1.3448e-07	-2.9746e-06	0.016406	2.3603e-06	-1.9345e-07	0.0040923	4.8044e-07	-2.1813e-07	3.1778e-06	-0.089117	0.28009	0.054879	-1.8024e-07	-1.298e-05	0.05875	0.12314	0.053319	0.16136	2.9817e-07	0.018091	-0.039444	0.22277	2.8145e-06	0.23347	7.1081e-06	-0.47725	-1.1841	-0.034786	-0.22559	0.2109	3.6696e-05
-0.55308	-5.6803e-07	-0.22381	-0.07657	0.018244	0.18253	1.0329	0.3003	-4.8376e-06	-2.0369e-05	0.052937	0.10215	0.079726	-8.0253e-07	0.0064966	0.011319	2.7178e-08	0.025274	-5.0095e-06	-1.3448e-07	-2.9746e-06	0.016406	2.3603e-06	-1.9345e-07	0.091277	4.8044e-07	-2.1813e-07	3.1778e-06	-0.12108	0.12359	0.14864	-1.8024e-07	-1.298e-05	-0.38261	0.4901	-0.050632	0.075884	2.9817e-07	0.018091	-0.039444	0.22277	2.8145e-06	0.31978	7.1081e-06	-0.36969	-0.71529	0.15529	-0.060888	0.067494	3.6696e-05
7.5085	-5.6803e-07	-0.11661	0.032986	-0.011176	-0.23895	-0.060899	0.024658	-4.8376e-06	-2.0369e-05	-0.13444	0.089411	0.20833	-8.0253e-07	-0.33607	0.011319	2.7178e-08	0.31141	-5.0095e-06	-1.3448e-07	-2.9746e-06	-0.046277	2.3603e-06	-1.9345e-07	0.088392	4.8044e-07	-2.1813e-07	3.1778e-06	-0.087869	0.22411	0.087402	-1.8024e-07	-1.298e-05	-0.38281	0.085519	-0.11197	0.026872	2.9817e-07	0.025087	-0.039444	0.22277	2.8145e-06	0.088602	7.1081e-06	0.074128	-1.9293	-0.10154	-0.07332	-0.015024	3.6696e-05
14.813	-5.6803e-07	-0.12921	0.099214	-0.011176	-0.027849	0.50798	0.024658	-4.8376e-06	-2.0369e-05	0.16585	0.20341	-0.50934	-8.0253e-07	-0.16279	0.011319	2.7178e-08	-0.10002	-5.0095e-06	-1.3448e-07	-2.9746e-06	0.016406	2.3603e-06	-1.9345e-07	0.18578	4.8044e-07	-2.1813e-07	3.1778e-06	-0.064142	0.073852	-0.089113	-1.8024e-07	-1.298e-05	0.14879	0.25099	0.06145	0.11862	2.9817e-07	0.030394	-0.039444	0.18205	2.8145e-06	-0.11809	7.1081e-06	-0.19015	-1.2102	0.03197	-0.4553	-0.21781	3.6696e-05
7.5216	-5.6803e-07	-0.03462	0.0449	-0.011176	-0.011404	1.1646	0.3003	-4.8376e-06	-2.0369e-05	0.16585	0.19067	0.20833	-8.0253e-07	-0.16103	0.011319	2.7178e-08	0.051256	-5.0095e-06	-1.3448e-07	-2.9746e-06	-0.046277	2.3603e-06	-1.9345e-07	0.21383	4.8044e-07	-2.1813e-07	3.1778e-06	-0.035138	-0.11805	0.054879	-1.8024e-07	-1.298e-05	0.70757	0.22414	0.42437	0.026872	2.9817e-07	0.020545	-0.039444	-0.011011	2.8145e-06	0.30173	7.1081e-06	-0.7554	-0.91265	-0.034786	0.16184	-0.0022738	3.6696e-05
-17.446	-5.6803e-07	-0.22381	-0.15884	-0.011176	0.17822	0.14317	0.019191	-4.8376e-06	-2.0369e-05	-0.035781	0.10215	0.18634	-8.0253e-07	-0.1583	0.011319	2.7178e-08	-0.067755	-5.0095e-06	-1.3448e-07	-2.9746e-06	0.016406	2.3603e-06	-1.9345e-07	0.16737	4.8044e-07	-2.1813e-07	3.1778e-06	0.076717	0.15236	-0.047737	-1.8024e-07	-1.298e-05	-0.12546	0.16589	0.36304	0.026872	2.9817e-07	0.0082412	0.052414	-0.051726	2.8145e-06	-0.10715	7.1081e-06	-0.45776	0.39214	-0.10154	0.15222	0.36955	3.6696e-05
5.4204	-5.6803e-07	0.06829	-0.094504	0.018244	0.19085	-0.35688	0.019191	-4.8376e-06	-2.0369e-05	0.038684	0.20341	-0.19282	-8.0253e-07	0.1131	0.011319	2.7178e-08	-0.11431	-5.0095e-06	-1.3448e-07	-2.9746e-06	-0.10896	2.3603e-06	-1.9345e-07	0.032845	4.8044e-07	-2.1813e-07	3.1778e-06	-0.25326	0.10794	-0.047737	-1.8024e-07	-1.298e-05	0.2182	0.11021	0.43337	-0.02214	2.9817e-07	0.018091	-0.084365	-0.011011	2.8145e-06	-0.30923	7.1081e-06	-0.36919	-0.67922	-0.034786	0.031098	0.16805	3.6696e-05
5.9123	-5.6803e-07	-0.104	-0.51321	-0.011176	-0.011404	0.31427	0.3003	-4.8376e-06	-2.0369e-05	-0.16295	0.089411	0.20713	-8.0253e-07	-0.16103	0.011319	2.7178e-08	-0.054586	-5.0095e-06	-1.3448e-07	-2.9746e-06	0.016406	2.3603e-06	-1.9345e-07	0.25487	4.8044e-07	-2.1813e-07	3.1778e-06	-0.077476	-0.059712	-0.019021	-1.8024e-07	-1.298e-05	1.1085	0.065177	-0.1823	0.026872	2.9817e-07	0.013548	-0.039444	-0.011011	2.8145e-06	-0.14289	7.1081e-06	-0.1667	-1.6859	-0.10154	0.21047	0.34633	3.6696e-05
-14.56	-5.6803e-07	-0.0013011	0.12334	-0.011176	0.19085	-0.27835	0.024658	-4.8376e-06	-2.0369e-05	0.16585	0.089411	0.13303	-8.0253e-07	0.089673	0.011319	2.7178e-08	-0.18422	-5.0095e-06	-1.3448e-07	-2.9746e-06	-0.046277	2.3603e-06	-1.9345e-07	0.3388	4.8044e-07	-2.1813e-07	3.1778e-06	-0.055461	0.37383	-0.08026	-1.8024e-07	-1.298e-05	1.3177	0.32982	0.011342	0.11862	2.9817e-07	0.0082412	-0.039444	0.029704	2.8145e-06	0.59779	7.1081e-06	-0.19953	-0.36667	0.15529	0.029521	0.03158	3.6696e-05
-10.109	-5.6803e-07	-0.104	0.15815	0.018244	0.19065	0.31346	0.29484	-4.8376e-06	-2.0369e-05	0.1516	0.013629	-0.26811	-8.0253e-07	0.018501	0.011319	2.7178e-08	0.10856	-5.0095e-06	-1.3448e-07	-2.9746e-06	-0.046277	2.3603e-06	-1.9345e-07	0.10771	4.8044e-07	-2.1813e-07	3.1778e-06	-0.1431	0.27719	0.087402	-1.8024e-07	-1.298e-05	-0.31739	0.28789	0.13178	0.026872	2.9817e-07	0.018091	-0.039444	-0.011011	2.8145e-06	-0.44092	7.1081e-06	-0.43775	-0.53614	0.088535	-0.067077	0.19335	3.6696e-05
-0.79557	-5.6803e-07	-0.11661	0.10889	-0.011176	0.15293	0.27759	0.3003	-4.8376e-06	-2.0369e-05	0.052937	0.089411	0.15502	-8.0253e-07	-0.068163	0.011319	2.7178e-08	0.33438	-5.0095e-06	-1.3448e-07	-2.9746e-06	0.016406	2.3603e-06	-1.9345e-07	0.061314	4.8044e-07	-2.1813e-07	3.1778e-06	0.15567	-0.15773	0.054879	-1.8024e-07	-1.298e-05	-0.4321	0.12314	0.36304	-0.02214	2.9817e-07	0.041934	0.0054774	-0.011011	2.8145e-06	-0.31639	7.1081e-06	-0.061	1.3226	-0.034786	0.078585	0.30286	3.6696e-05
-13.646	-5.6803e-07	-0.03462	-0.36855	0.018244	0.3631	-1.2939	0.024658	-4.8376e-06	-2.0369e-05	0.038684	0.089411	-0.60662	-8.0253e-07	0.11744	0.011319	2.7178e-08	0.057351	-5.0095e-06	-1.3448e-07	-2.9746e-06	0.016406	2.3603e-06	-1.9345e-07	0.11064	4.8044e-07	-2.1813e-07	3.1778e-06	0.12202	0.13645	0.087402	-1.8024e-07	-1.298e-05	0.21582	0.37563	-0.067121	-0.02214	2.9817e-07	0.025087	0.052414	-0.011011	2.8145e-06	-0.0058453	7.1081e-06	-0.094739	-0.94825	0.088535	-0.48668	-0.1576	3.6696e-05
-12.541	-5.6803e-07	0.034975	-0.17809	-0.011176	0.1742	-0.2086	0.024658	-4.8376e-06	-2.0369e-05	-0.10274	0.10215	-0.55331	-8.0253e-07	0.019321	0.011319	2.7178e-08	0.29777	-5.0095e-06	-1.3448e-07	-2.9746e-06	0.016406	2.3603e-06	-1.9345e-07	0.08591	4.8044e-07	-2.1813e-07	3.1778e-06	-0.13146	0.24199	-0.12164	-1.8024e-07	-1.298e-05	-0.21485	0.1598	-0.11197	-0.015867	2.9817e-07	0.030394	-0.039444	-0.20408	2.8145e-06	0.27685	7.1081e-06	-0.27448	0.73543	-0.10154	-0.20442	-0.24506	3.6696e-05
3.6591	-5.6803e-07	-0.05152	0.10889	-0.011176	0.19065	-0.22717	0.019191	-4.8376e-06	-2.0369e-05	0.1516	0.10215	0.15502	-8.0253e-07	0.022843	0.011319	2.7178e-08	0.068266	-5.0095e-06	-1.3448e-07	-2.9746e-06	-0.046277	2.3603e-06	-1.9345e-07	0.078602	4.8044e-07	-2.1813e-07	3.1778e-06	-0.24331	0.058912	0.026162	-1.8024e-07	-1.298e-05	0.044823	0.19628	0.027832	0.026872	2.9817e-07	0.034937	-0.084365	0.22277	2.8145e-06	0.21154	7.1081e-06	0.53185	0.82624	0.03197	0.18417	0.30805	3.6696e-05
1.0336	-5.6803e-07	-0.022012	-0.16704	-0.011176	0.1742	0.095524	0.024658	-4.8376e-06	-2.0369e-05	0.16585	0.19067	0.1237	-8.0253e-07	-0.066436	0.011319	2.7178e-08	0.055462	-5.0095e-06	-1.3448e-07	-2.9746e-06	-0.046277	2.3603e-06	-1.9345e-07	0.24981	4.8044e-07	-2.1813e-07	3.1778e-06	0.17599	0.27275	-0.047737	-1.8024e-07	-1.298e-05	0.15491	0.28687	0.098164	0.06961	2.9817e-07	-0.04785	0.052414	-0.051726	2.8145e-06	-0.64755	7.1081e-06	-0.53784	0.081991	0.15529	0.14965	0.023867	3.6696e-05
-6.1131	-5.6803e-07	-0.022012	0.15884	-0.011176	-0.027849	0.24205	0.019191	-4.8376e-06	-2.0369e-05	0.1516	0.00088991	-0.18349	-8.0253e-07	-0.24855	0.011319	2.7178e-08	0.063246	-5.0095e-06	-1.3448e-07	-2.9746e-06	0.016406	2.3603e-06	-1.9345e-07	-0.10295	4.8044e-07	-2.1813e-07	3.1778e-06	0.088359	0.16187	0.087402	-1.8024e-07	-1.298e-05	-0.10584	0.26254	0.06145	-0.10762	2.9817e-07	0.041934	0.052414	0.26348	2.8145e-06	0.36377	7.1081e-06	-0.29977	-0.1956	0.15529	-0.095457	0.2303	3.6696e-05
6.3491	-5.6803e-07	0.12957	0.055451	-0.011176	0.3633	-0.47693	0.3003	-4.8376e-06	-2.0369e-05	-0.035781	0.053721	-0.26811	-8.0253e-07	-0.055339	0.011319	2.7178e-08	0.13169	-5.0095e-06	-1.3448e-07	-2.9746e-06	-0.046277	2.3603e-06	-1.9345e-07	0.10431	4.8044e-07	-2.1813e-07	3.1778e-06	-0.03389	-0.17063	-0.015214	-1.8024e-07	-1.298e-05	0.27229	0.18473	-0.033502	0.06961	2.9817e-07	0.040244	-0.039444	0.26348	2.8145e-06	-0.46987	7.1081e-06	-0.64067	-0.87147	0.088535	-0.048333	0.089603	3.6696e-05
4.0045	-5.6803e-07	-0.1085	-0.36525	0.018244	0.16105	-0.76339	0.024658	-4.8376e-06	-2.0369e-05	0.1516	0.089411	-0.1615	-8.0253e-07	0.021082	0.011319	2.7178e-08	0.17604	-5.0095e-06	-1.3448e-07	-2.9746e-06	-0.046277	2.3603e-06	-1.9345e-07	0.29891	4.8044e-07	-2.1813e-07	3.1778e-06	-0.26363	0.091924	0.046025	-1.8024e-07	-1.298e-05	0.34658	-0.0071782	0.098164	-0.064879	2.9817e-07	-0.038001	-0.084365	-0.051726	2.8145e-06	-0.053789	7.1081e-06	-0.31223	-0.017588	0.03197	-0.033194	0.075414	3.6696e-05
2.1056	-5.6803e-07	-0.026516	0.094005	-0.011176	0.18253	-0.24508	0.019191	-4.8376e-06	-2.0369e-05	0.16585	0.00088991	-0.18349	-8.0253e-07	0.11051	0.011319	2.7178e-08	0.0052735	-5.0095e-06	-1.3448e-07	-2.9746e-06	0.016406	2.3603e-06	-1.9345e-07	0.18607	4.8044e-07	-2.1813e-07	3.1778e-06	0.068036	0.34445	0.026162	-1.8024e-07	-1.298e-05	0.30841	0.32156	0.13178	-0.02214	2.9817e-07	0.030394	0.052414	-0.051726	2.8145e-06	-0.21551	7.1081e-06	-0.66176	-0.83169	0.088535	-0.12017	-0.014571	3.6696e-05
-7.7515	-5.6803e-07	-0.022012	0.11846	-0.011176	0.15293	0.099699	0.024658	-4.8376e-06	-2.0369e-05	0.052937	0.089411	0.18634	-8.0253e-07	-0.16279	0.011319	2.7178e-08	0.29941	-5.0095e-06	-1.3448e-07	-2.9746e-06	0.016406	2.3603e-06	-1.9345e-07	0.20478	4.8044e-07	-2.1813e-07	3.1778e-06	0.20965	-0.067211	0.026162	-1.8024e-07	-1.298e-05	0.3207	0.11159	0.053319	-0.015867	2.9817e-07	0.0036985	0.099351	0.029704	2.8145e-06	0.32814	7.1081e-06	-0.33144	0.34634	0.088535	0.175	0.035133	3.6696e-05
9.7428	-5.6803e-07	-0.10148	0.10889	0.018244	0.17822	0.76649	0.019191	-4.8376e-06	-2.0369e-05	0.16585	0.11489	-0.23679	-8.0253e-07	-0.16279	0.011319	2.7178e-08	0.018439	-5.0095e-06	-1.3448e-07	-2.9746e-06	0.016406	2.3603e-06	-1.9345e-07	0.16381	4.8044e-07	-2.1813e-07	3.1778e-06	-0.035138	0.26279	0.026162	-1.8024e-07	-1.298e-05	-0.34079	0.084016	0.13178	0.026872	2.9817e-07	0.023397	-0.039444	-0.051726	2.8145e-06	-0.17427	7.1081e-06	-0.6216	-1.6212	0.088535	-0.069482	0.3613	3.6696e-05
-8.7949	-5.6803e-07	-0.022012	-0.45402	-0.011176	0.18253	-0.19731	0.024658	-4.8376e-06	-2.0369e-05	-0.10274	0.10215	0.15263	-8.0253e-07	-0.070777	0.011319	2.7178e-08	0.17724	-5.0095e-06	-1.3448e-07	-2.9746e-06	0.016406	2.3603e-06	-1.9345e-07	0.13258	4.8044e-07	-2.1813e-07	3.1778e-06	0.12202	-0.017286	-0.047737	-1.8024e-07	-1.298e-05	-0.38268	0.17455	-0.095476	0.075884	2.9817e-07	0.0036985	0.052414	-0.011011	2.8145e-06	-0.29121	7.1081e-06	-0.16529	-1.5163	0.021779	0.15278	0.15899	3.6696e-05
0.36201	-5.6803e-07	-0.19859	-0.17179	-0.011176	0.34666	0.38222	0.024658	-4.8376e-06	-2.0369e-05	0.038684	0.089411	-0.18349	-8.0253e-07	0.19803	0.011319	2.7178e-08	-0.086656	-5.0095e-06	-1.3448e-07	-2.9746e-06	-0.046277	2.3603e-06	-1.9345e-07	0.23958	4.8044e-07	-2.1813e-07	3.1778e-06	-0.04382	-0.023616	0.087402	-1.8024e-07	-1.298e-05	-0.33539	-0.079914	-0.017013	0.16136	2.9817e-07	0.040244	-0.039444	0.22277	2.8145e-06	-0.12698	7.1081e-06	-0.38096	-2.4697	0.088535	0.033215	0.37062	3.6696e-05
1.0928	-5.6803e-07	0.047582	-0.08157	-0.011176	0.18253	-0.70236	0.024658	-4.8376e-06	-2.0369e-05	0.038684	0.013629	0.079726	-8.0253e-07	-0.069017	0.011319	2.7178e-08	0.204	-5.0095e-06	-1.3448e-07	-2.9746e-06	0.016406	2.3603e-06	-1.9345e-07	0.11978	4.8044e-07	-2.1813e-07	3.1778e-06	-0.055461	0.40856	-0.015214	-1.8024e-07	-1.298e-05	-0.44473	-0.010036	0.053319	-0.02214	2.9817e-07	0.035701	0.0074927	0.22277	2.8145e-06	0.10742	7.1081e-06	-0.23953	1.8282	0.088535	0.17694	0.14842	3.6696e-05
-0.14991	-5.6803e-07	-0.03462	0.060632	-0.011176	0.18253	1.5208	0.3003	-4.8376e-06	-2.0369e-05	0.1516	0.10215	-0.55331	-8.0253e-07	-0.16103	0.011319	2.7178e-08	-0.21483	-5.0095e-06	-1.3448e-07	-2.9746e-06	0.016406	2.3603e-06	-1.9345e-07	0.056875	4.8044e-07	-2.1813e-07	3.1778e-06	0.068036	0.073284	0.026162	-1.8024e-07	-1.298e-05	0.42356	0.23944	0.20212	0.06961	2.9817e-07	0.015238	0.0054774	0.22277	2.8145e-06	0.42459	7.1081e-06	-0.88331	-0.46305	0.03197	-0.20317	0.032788	3.6696e-05
-6.6369	-5.6803e-07	-0.10958	-0.15884	-0.011176	0.18253	0.96508	0.024658	-4.8376e-06	-2.0369e-05	0.16585	0.00088991	0.18634	-8.0253e-07	0.021082	0.011319	2.7178e-08	0.16376	-5.0095e-06	-1.3448e-07	-2.9746e-06	-0.046277	2.3603e-06	-1.9345e-07	0.18512	4.8044e-07	-2.1813e-07	3.1778e-06	-0.04382	0.46009	-0.015214	-1.8024e-07	-1.298e-05	-0.34566	0.35821	0.027832	0.06961	2.9817e-07	0.018091	-0.039444	0.029704	2.8145e-06	-0.1591	7.1081e-06	-0.56772	3.2364	0.27861	0.082009	0.22845	3.6696e-05
-0.65389	-5.6803e-07	-0.014986	-0.16841	-0.011176	0.15273	0.24539	0.3003	-4.8376e-06	-2.0369e-05	-0.021528	0.10215	-0.19282	-8.0253e-07	-0.24855	0.011319	2.7178e-08	-0.021323	-5.0095e-06	-1.3448e-07	-2.9746e-06	0.016406	2.3603e-06	-1.9345e-07	-0.18449	4.8044e-07	-2.1813e-07	3.1778e-06	0.034379	-0.32632	-0.047737	-1.8024e-07	-1.298e-05	0.7573	-0.11579	0.040444	-0.10762	2.9817e-07	0.013548	0.052414	-0.011011	2.8145e-06	-0.11371	7.1081e-06	-0.61025	-0.62529	0.088535	-0.11402	-0.31081	3.6696e-05
-0.27356	-5.6803e-07	-0.11661	0.1156	-0.011176	0.18253	-0.44267	0.024658	-4.8376e-06	-2.0369e-05	-0.021528	0.053721	0.17701	-8.0253e-07	-0.15927	0.011319	2.7178e-08	0.23264	-5.0095e-06	-1.3448e-07	-2.9746e-06	-0.046277	2.3603e-06	-1.9345e-07	0.14475	4.8044e-07	-2.1813e-07	3.1778e-06	0.10899	-0.079046	-0.015214	-1.8024e-07	-1.298e-05	0.4537	-0.14072	0.43698	0.06961	2.9817e-07	-0.04954	0.0054774	-0.20408	2.8145e-06	0.52094	7.1081e-06	-0.36781	-0.75729	0.21186	-0.10739	0.11756	3.6696e-05
80.114	-5.6803e-07	-0.013909	-0.09081	-0.011176	0.38028	-0.33147	0.3003	-4.8376e-06	-2.0369e-05	0.16585	0.11489	-0.1615	-8.0253e-07	-0.32145	0.011319	2.7178e-08	0.24721	-5.0095e-06	-1.3448e-07	-2.9746e-06	-0.046277	2.3603e-06	-1.9345e-07	0.21896	4.8044e-07	-2.1813e-07	3.1778e-06	0.12202	0.35133	-0.047737	-1.8024e-07	-1.298e-05	0.18113	0.077503	0.027832	0.06961	2.9817e-07	0.034937	0.0054774	0.26348	2.8145e-06	0.49645	7.1081e-06	0.2606	-0.4158	0.15529	-0.25019	0.34149	3.6696e-05
26.055	-5.6803e-07	-0.10958	-0.60397	-0.011176	0.38028	0.8747	0.29484	-4.8376e-06	-2.0369e-05	0.024432	0.089411	-0.18349	-8.0253e-07	-0.17738	0.011319	2.7178e-08	0.039903	-5.0095e-06	-1.3448e-07	-2.9746e-06	0.016406	2.3603e-06	-1.9345e-07	0.034228	4.8044e-07	-2.1813e-07	3.1778e-06	0.01016	0.12835	0.013502	-1.8024e-07	-1.298e-05	0.20838	0.044312	-0.10384	0.026872	2.9817e-07	0.041934	-0.039444	-0.011011	2.8145e-06	-0.15778	7.1081e-06	-0.50941	-0.89998	0.088535	-0.12562	0.17076	3.6696e-05
-7.3193	-5.6803e-07	-0.12921	0.22454	-0.011176	0.35478	1.1477	0.024658	-4.8376e-06	-2.0369e-05	0.1801	-0.011849	-0.23679	-8.0253e-07	-0.17738	0.011319	2.7178e-08	0.42873	-5.0095e-06	-1.3448e-07	-2.9746e-06	-0.046277	2.3603e-06	-1.9345e-07	0.06623	4.8044e-07	-2.1813e-07	3.1778e-06	0.14234	0.39937	0.026162	-1.8024e-07	-1.298e-05	-0.3398	0.085275	0.1685	0.026872	2.9817e-07	-0.031004	0.0054774	-0.20408	2.8145e-06	0.21645	7.1081e-06	-0.50159	1.8176	0.088535	-0.23197	0.44373	3.6696e-05
-16.222	-5.6803e-07	-0.19859	-0.11059	-0.011176	0.18253	-0.27843	0.024658	-4.8376e-06	-2.0369e-05	0.1801	0.06646	-0.21481	-8.0253e-07	-0.070777	0.011319	2.7178e-08	0.1241	-5.0095e-06	-1.3448e-07	-2.9746e-06	0.016406	2.3603e-06	-1.9345e-07	0.023085	4.8044e-07	-2.1813e-07	3.1778e-06	0.088359	0.0033399	-0.047737	-1.8024e-07	-1.298e-05	-0.67042	-0.049528	0.027832	-0.064879	2.9817e-07	-0.054847	0.0054774	0.26348	2.8145e-06	0.80386	7.1081e-06	-0.73199	-2.3988	0.15529	-0.090526	0.089853	3.6696e-05
-14.483	-5.6803e-07	-0.2031	-0.42521	-0.011176	-0.011404	0.49235	0.3003	-4.8376e-06	-2.0369e-05	0.1801	0.11489	0.18634	-8.0253e-07	-0.23569	0.011319	2.7178e-08	0.12348	-5.0095e-06	-1.3448e-07	-2.9746e-06	0.016406	2.3603e-06	-1.9345e-07	0.17587	4.8044e-07	-2.1813e-07	3.1778e-06	0.14234	0.3074	0.14864	-1.8024e-07	-1.298e-05	-0.023237	-0.036701	0.06145	-0.10762	2.9817e-07	0.025087	0.099351	-0.28551	2.8145e-06	-0.22186	7.1081e-06	-0.61589	-0.034312	0.03197	0.088611	-0.091029	3.6696e-05
37.094	-5.6803e-07	-0.2112	0.17354	0.018244	0.18253	0.34199	0.024658	-4.8376e-06	-2.0369e-05	-0.007276	0.053721	-0.1615	-8.0253e-07	-0.16103	0.011319	2.7178e-08	0.065622	-5.0095e-06	-1.3448e-07	-2.9746e-06	0.016406	2.3603e-06	-1.9345e-07	0.21445	4.8044e-07	-2.1813e-07	3.1778e-06	0.089607	0.12434	0.026162	-1.8024e-07	-1.298e-05	0.073262	0.2376	-0.10384	0.06961	2.9817e-07	0.0082412	0.0054774	-0.24479	2.8145e-06	0.20987	7.1081e-06	0.067284	0.64408	-0.034786	0.048354	0.423	3.6696e-05
11.189	-5.6803e-07	-0.19049	-0.0481	-0.011176	0.18253	-0.46685	0.3003	-4.8376e-06	-2.0369e-05	0.16585	0.00088991	0.15502	-8.0253e-07	-0.23569	0.011319	2.7178e-08	-0.02015	-5.0095e-06	-1.3448e-07	-2.9746e-06	-0.046277	2.3603e-06	-1.9345e-07	0.2092	4.8044e-07	-2.1813e-07	3.1778e-06	-0.055461	0.26453	0.087402	-1.8024e-07	-1.298e-05	0.17709	0.44877	0.27606	0.075884	2.9817e-07	0.0036985	-0.039444	-0.24479	2.8145e-06	0.79081	7.1081e-06	-0.24711	-0.0046184	0.03197	0.18354	0.046696	3.6696e-05
11.315	-5.6803e-07	-0.022012	0.063827	0.018244	0.38028	0.22319	0.024658	-4.8376e-06	-2.0369e-05	-0.021528	0.21615	-0.18349	-8.0253e-07	-0.16103	0.011319	2.7178e-08	0.71502	-5.0095e-06	-1.3448e-07	-2.9746e-06	-0.046277	2.3603e-06	-1.9345e-07	0.16707	4.8044e-07	-2.1813e-07	3.1778e-06	0.14234	0.24621	0.013502	-1.8024e-07	-1.298e-05	0.16262	0.01453	-0.067121	0.026872	2.9817e-07	0.040244	0.0054774	-0.051726	2.8145e-06	0.094179	7.1081e-06	-0.43375	-0.36496	0.21186	0.047336	0.36312	3.6696e-05
16.577	-5.6803e-07	-0.10148	-0.020453	-0.011176	-0.23822	0.26341	0.3003	-4.8376e-06	-2.0369e-05	-0.088483	0.10215	0.15502	-8.0253e-07	0.019321	0.011319	2.7178e-08	-0.027121	-5.0095e-06	-1.3448e-07	-2.9746e-06	0.016406	2.3603e-06	-1.9345e-07	0.32672	4.8044e-07	-2.1813e-07	3.1778e-06	-0.10944	0.14533	-0.0063609	-1.8024e-07	-1.298e-05	0.74867	0.041024	-0.14558	0.06961	2.9817e-07	0.018091	0.0074927	0.26348	2.8145e-06	0.077954	7.1081e-06	-0.53618	0.73832	0.088535	0.15569	0.23971	3.6696e-05
21.029	-5.6803e-07	-0.1085	-0.16349	-0.011176	-0.019725	0.43885	0.024658	-4.8376e-06	-2.0369e-05	0.038684	0.10215	0.15502	-8.0253e-07	-0.23569	0.011319	2.7178e-08	0.018681	-5.0095e-06	-1.3448e-07	-2.9746e-06	0.016406	2.3603e-06	-1.9345e-07	0.19049	4.8044e-07	-2.1813e-07	3.1778e-06	-0.023497	0.18229	0.054879	-1.8024e-07	-1.298e-05	-0.3377	-0.11763	0.053319	-0.10762	2.9817e-07	0.013548	0.0074927	0.26348	2.8145e-06	-0.5011	7.1081e-06	-0.41267	-0.7641	0.21186	0.012054	-0.020084	3.6696e-05
0.51007	-5.6803e-07	-0.16978	-0.046274	0.018244	0.36765	0.42991	0.3003	-4.8376e-06	-2.0369e-05	0.1516	0.10215	-0.1615	-8.0253e-07	0.091434	0.011319	2.7178e-08	0.14991	-5.0095e-06	-1.3448e-07	-2.9746e-06	-0.046277	2.3603e-06	-1.9345e-07	0.20509	4.8044e-07	-2.1813e-07	3.1778e-06	-0.1431	0.13146	0.087402	-1.8024e-07	-1.298e-05	0.83488	0.01453	0.17211	0.06961	2.9817e-07	0.04555	-0.039444	0.22277	2.8145e-06	-0.037054	7.1081e-06	-0.29829	-0.16742	0.15529	-0.12468	0.17667	3.6696e-05
-27.113	-5.6803e-07	-0.014986	0.097664	-0.011176	0.3633	0.58187	0.3003	-4.8376e-06	-2.0369e-05	0.038684	0.10215	-0.21481	-8.0253e-07	-0.056159	0.011319	2.7178e-08	0.22861	-5.0095e-06	-1.3448e-07	-2.9746e-06	0.016406	2.3603e-06	-1.9345e-07	-0.12991	4.8044e-07	-2.1813e-07	3.1778e-06	0.068036	0.25815	0.026162	-1.8024e-07	-1.298e-05	0.33223	0.18473	-0.017013	-0.064879	2.9817e-07	0.0082412	0.052414	0.029704	2.8145e-06	0.169	7.1081e-06	0.65145	-0.33206	-0.034786	-0.16412	0.41801	3.6696e-05
-3.0682	-5.6803e-07	-0.17789	0.16671	-0.011176	-0.03617	-0.14423	-0.25099	-4.8376e-06	-2.0369e-05	0.038684	0.00088991	-0.58463	-8.0253e-07	-0.066436	0.011319	2.7178e-08	-0.056748	-5.0095e-06	-1.3448e-07	-2.9746e-06	-0.046277	2.3603e-06	-1.9345e-07	0.083794	4.8044e-07	-2.1813e-07	3.1778e-06	0.12202	0.031054	0.087402	-1.8024e-07	-1.298e-05	-0.10214	-0.010403	0.053319	0.06961	2.9817e-07	-0.032694	0.052414	0.029704	2.8145e-06	0.11761	7.1081e-06	-0.40161	-1.9413	0.088535	-0.29923	-0.2157	3.6696e-05
2.8009	-5.6803e-07	-0.0013011	-0.068711	-0.011176	0.18253	0.60395	0.024658	-4.8376e-06	-2.0369e-05	-0.035781	0.089411	0.20833	-8.0253e-07	0.021082	0.011319	2.7178e-08	-0.046063	-5.0095e-06	-1.3448e-07	-2.9746e-06	0.016406	2.3603e-06	-1.9345e-07	0.066316	4.8044e-07	-2.1813e-07	3.1778e-06	0.076717	0.39002	-0.089113	-1.8024e-07	-1.298e-05	0.00045153	0.26254	-0.033502	0.06961	2.9817e-07	0.0082412	0.052414	0.029704	2.8145e-06	-0.017141	7.1081e-06	-0.60702	0.74258	-0.034786	0.09056	0.091397	3.6696e-05
-7.0333	-5.6803e-07	-0.19859	-0.52161	-0.011176	0.3886	0.23674	0.024658	-4.8376e-06	-2.0369e-05	0.16585	0.089411	-0.1615	-8.0253e-07	-0.055339	0.011319	2.7178e-08	-0.1302	-5.0095e-06	-1.3448e-07	-2.9746e-06	0.016406	2.3603e-06	-1.9345e-07	0.32232	4.8044e-07	-2.1813e-07	3.1778e-06	-0.04382	0.26681	-0.047737	-1.8024e-07	-1.298e-05	0.38516	-0.092695	0.06145	0.075884	2.9817e-07	0.04555	-0.039444	0.18205	2.8145e-06	0.088124	7.1081e-06	-0.64981	1.5788	0.27861	-0.12156	0.21888	3.6696e-05
9.5592	-5.6803e-07	-0.01949	0.015271	-0.011176	0.19085	0.26307	-0.25099	-4.8376e-06	-2.0369e-05	0.038684	0.10215	0.13303	-8.0253e-07	-0.17562	0.011319	2.7178e-08	-0.12701	-5.0095e-06	-1.3448e-07	-2.9746e-06	0.016406	2.3603e-06	-1.9345e-07	0.23791	4.8044e-07	-2.1813e-07	3.1778e-06	0.034379	0.26539	0.013502	-1.8024e-07	-1.298e-05	-0.25638	0.37004	0.32942	-0.064879	2.9817e-07	-0.038001	0.052414	0.22277	2.8145e-06	-0.90812	7.1081e-06	0.036137	2.1373	-0.034786	-0.061272	0.18493	3.6696e-05
14.636	-5.6803e-07	-0.11661	-0.25554	-0.011176	-0.019528	0.27021	0.024658	-4.8376e-06	-2.0369e-05	0.1801	0.10215	-0.53133	-8.0253e-07	0.20061	0.011319	2.7178e-08	0.075596	-5.0095e-06	-1.3448e-07	-2.9746e-06	0.016406	2.3603e-06	-1.9345e-07	0.070654	4.8044e-07	-2.1813e-07	3.1778e-06	-0.10944	0.10796	0.087402	-1.8024e-07	-1.298e-05	0.97705	-0.087845	0.13178	0.06961	2.9817e-07	0.025087	-0.039444	-0.24479	2.8145e-06	-0.27317	7.1081e-06	-0.23477	-0.21951	0.15529	-0.18761	-0.47885	3.6696e-05
-8.3675	-5.6803e-07	-0.10275	-0.31836	-0.011176	0.1742	0.52301	0.024658	-4.8376e-06	-2.0369e-05	0.038684	0.10215	-0.1615	-8.0253e-07	0.1131	0.011319	2.7178e-08	0.067635	-5.0095e-06	-1.3448e-07	-2.9746e-06	-0.046277	2.3603e-06	-1.9345e-07	-0.16387	4.8044e-07	-2.1813e-07	3.1778e-06	-0.023497	0.28026	-0.047737	-1.8024e-07	-1.298e-05	-0.31396	0.052571	0.019701	-0.02214	2.9817e-07	0.030394	-0.039444	0.26348	2.8145e-06	-0.13493	7.1081e-06	-0.60296	-2.0453	0.21186	-0.22985	0.051306	3.6696e-05
-8.4069	-5.6803e-07	-0.22939	-0.16788	-0.011176	0.18253	-0.41075	0.3003	-4.8376e-06	-2.0369e-05	0.16585	0.20341	-0.53133	-8.0253e-07	-0.25031	0.011319	2.7178e-08	-0.10657	-5.0095e-06	-1.3448e-07	-2.9746e-06	0.016406	2.3603e-06	-1.9345e-07	0.049241	4.8044e-07	-2.1813e-07	3.1778e-06	0.12202	-0.0041469	0.11612	-1.8024e-07	-1.298e-05	-0.27918	0.0029823	0.60227	-0.064879	2.9817e-07	0.051783	0.052414	0.26348	2.8145e-06	0.31886	7.1081e-06	-0.21465	-0.54686	0.27861	-0.37107	0.19844	3.6696e-05
-8.4271	-5.6803e-07	-0.11661	0.062001	-0.011176	-0.053145	-0.097513	0.019191	-4.8376e-06	-2.0369e-05	0.038684	0.00088991	-0.21481	-8.0253e-07	-0.068197	0.011319	2.7178e-08	0.29157	-5.0095e-06	-1.3448e-07	-2.9746e-06	0.016406	2.3603e-06	-1.9345e-07	0.19115	4.8044e-07	-2.1813e-07	3.1778e-06	-0.021804	0.15323	-0.015214	-1.8024e-07	-1.298e-05	0.84507	0.3316	0.053319	0.11862	2.9817e-07	0.034937	0.0074927	0.26348	2.8145e-06	-1.0092	7.1081e-06	-0.1405	0.19286	0.03197	-0.26078	-0.1207	3.6696e-05
5.1895	-5.6803e-07	-0.12219	-0.19888	-0.011176	0.15723	0.31273	0.024658	-4.8376e-06	-2.0369e-05	0.16585	0.089411	0.17581	-8.0253e-07	-0.16103	0.011319	2.7178e-08	-0.18292	-5.0095e-06	-1.3448e-07	-2.9746e-06	0.016406	2.3603e-06	-1.9345e-07	0.29793	4.8044e-07	-2.1813e-07	3.1778e-06	-0.1431	0.32677	0.026162	-1.8024e-07	-1.298e-05	-0.56461	0.2708	0.06145	0.026872	2.9817e-07	0.0082412	0.0074927	-0.011011	2.8145e-06	-0.4128	7.1081e-06	-0.16602	-1.6704	0.03197	0.11018	0.049724	3.6696e-05
17.594	-5.6803e-07	-0.10148	0.087455	0.018244	0.19085	-0.36569	0.3003	-4.8376e-06	-2.0369e-05	-0.021528	-0.011849	-0.21481	-8.0253e-07	-0.16279	0.011319	2.7178e-08	-0.15764	-5.0095e-06	-1.3448e-07	-2.9746e-06	0.016406	2.3603e-06	-1.9345e-07	-0.092918	4.8044e-07	-2.1813e-07	3.1778e-06	-0.089117	-0.036649	0.046025	-1.8024e-07	-1.298e-05	-0.30816	0.01453	-0.067121	-0.015867	2.9817e-07	0.018091	-0.039444	-0.011011	2.8145e-06	0.45464	7.1081e-06	-0.52133	0.68968	0.088535	-0.042887	0.12003	3.6696e-05
3.3072	-5.6803e-07	-0.104	0.12516	-0.011176	0.19897	-0.26101	0.024658	-4.8376e-06	-2.0369e-05	0.1801	0.11489	0.18634	-8.0253e-07	-0.070777	0.011319	2.7178e-08	0.15724	-5.0095e-06	-1.3448e-07	-2.9746e-06	0.016406	2.3603e-06	-1.9345e-07	0.27828	4.8044e-07	-2.1813e-07	3.1778e-06	0.12202	0.31641	0.087402	-1.8024e-07	-1.298e-05	0.93523	0.14641	0.098164	0.06961	2.9817e-07	0.040244	0.0054774	0.22277	2.8145e-06	0.54593	7.1081e-06	-0.41004	0.25144	0.03197	-0.012247	-0.068114	3.6696e-05
5.6999	-5.6803e-07	-0.11661	-0.23591	-0.011176	0.19065	-0.062914	0.024658	-4.8376e-06	-2.0369e-05	0.1801	0.10215	-0.1615	-8.0253e-07	-0.25031	0.011319	2.7178e-08	0.24112	-5.0095e-06	-1.3448e-07	-2.9746e-06	-0.046277	2.3603e-06	-1.9345e-07	0.095672	4.8044e-07	-2.1813e-07	3.1778e-06	0.13056	0.21101	-0.015214	-1.8024e-07	-1.298e-05	-0.084736	0.3035	0.1685	-0.02214	2.9817e-07	-0.054847	0.0054774	0.22277	2.8145e-06	0.21246	7.1081e-06	-0.25018	0.51654	0.03197	-0.10008	0.022494	3.6696e-05
4.644	-5.6803e-07	-0.22381	0.16333	-0.011176	0.39672	0.086097	0.3003	-4.8376e-06	-2.0369e-05	0.038684	0.19067	0.18634	-8.0253e-07	-0.070777	0.011319	2.7178e-08	0.24323	-5.0095e-06	-1.3448e-07	-2.9746e-06	-0.046277	2.3603e-06	-1.9345e-07	0.18512	4.8044e-07	-2.1813e-07	3.1778e-06	-0.023497	0.17332	0.087402	-1.8024e-07	-1.298e-05	0.049787	0.22606	-0.017013	0.11862	2.9817e-07	0.0082412	-0.039444	-0.011011	2.8145e-06	0.16047	7.1081e-06	-0.36255	-1.0377	-0.034786	0.086464	0.36511	3.6696e-05
14.636	-5.6803e-07	-0.11661	-0.25554	-0.011176	-0.019528	0.27021	0.024658	-4.8376e-06	-2.0369e-05	0.1801	0.10215	-0.53133	-8.0253e-07	0.20061	0.011319	2.7178e-08	0.075596	-5.0095e-06	-1.3448e-07	-2.9746e-06	0.016406	2.3603e-06	-1.9345e-07	0.070654	4.8044e-07	-2.1813e-07	3.1778e-06	-0.10944	0.10796	0.087402	-1.8024e-07	-1.298e-05	0.97705	-0.087845	0.13178	0.06961	2.9817e-07	0.025087	-0.039444	-0.24479	2.8145e-06	-0.27317	7.1081e-06	-0.23477	-0.21951	0.15529	-0.18761	-0.47885	3.6696e-05
-8.4271	-5.6803e-07	-0.11661	0.062001	-0.011176	-0.053145	-0.097513	0.019191	-4.8376e-06	-2.0369e-05	0.038684	0.00088991	-0.21481	-8.0253e-07	-0.068197	0.011319	2.7178e-08	0.29157	-5.0095e-06	-1.3448e-07	-2.9746e-06	0.016406	2.3603e-06	-1.9345e-07	0.19115	4.8044e-07	-2.1813e-07	3.1778e-06	-0.021804	0.15323	-0.015214	-1.8024e-07	-1.298e-05	0.84507	0.3316	0.053319	0.11862	2.9817e-07	0.034937	0.0074927	0.26348	2.8145e-06	-1.0092	7.1081e-06	-0.1405	0.19286	0.03197	-0.26078	-0.1207	3.6696e-05
5.8996	-5.6803e-07	-0.022012	0.16671	-0.011176	-0.044824	-0.10057	0.024658	-4.8376e-06	-2.0369e-05	0.038684	0.19067	-0.58463	-8.0253e-07	-0.056159	0.011319	2.7178e-08	0.61019	-5.0095e-06	-1.3448e-07	-2.9746e-06	0.016406	2.3603e-06	-1.9345e-07	0.18349	4.8044e-07	-2.1813e-07	3.1778e-06	0.034379	0.5381	-0.089113	-1.8024e-07	-1.298e-05	-0.14147	0.12965	-0.017013	-0.015867	2.9817e-07	0.040244	0.0054774	-0.011011	2.8145e-06	0.093909	7.1081e-06	-0.53979	-0.1605	0.088535	-0.27907	-0.23077	3.6696e-05
-27.36	-5.6803e-07	-0.088873	-0.1637	-0.011176	0.3886	-0.58388	0.3003	-4.8376e-06	-2.0369e-05	0.024432	-0.011849	0.20833	-8.0253e-07	0.019321	0.011319	2.7178e-08	-0.18174	-5.0095e-06	-1.3448e-07	-2.9746e-06	-0.046277	2.3603e-06	-1.9345e-07	0.29012	4.8044e-07	-2.1813e-07	3.1778e-06	0.13194	-0.072195	-0.047737	-1.8024e-07	-1.298e-05	0.0020868	0.23399	0.12727	-0.064879	2.9817e-07	0.030394	0.0054774	0.22277	2.8145e-06	-0.59022	7.1081e-06	-0.35609	0.32182	-0.034786	0.091395	0.34057	3.6696e-05
36.682	-5.6803e-07	-0.19049	-0.020453	-0.011176	0.15723	0.51321	0.3003	-4.8376e-06	-2.0369e-05	-0.035781	-0.011849	-0.19282	-8.0253e-07	-0.053578	0.011319	2.7178e-08	0.49103	-5.0095e-06	-1.3448e-07	-2.9746e-06	-0.046277	2.3603e-06	-1.9345e-07	0.17647	4.8044e-07	-2.1813e-07	3.1778e-06	0.17599	-0.15489	-0.047737	-1.8024e-07	-1.298e-05	0.4922	0.029301	-0.033502	-0.064879	2.9817e-07	0.041934	0.052414	-0.011011	2.8145e-06	-1.0334	7.1081e-06	-0.18003	0.42993	-0.034786	-0.14493	0.20935	3.6696e-05
4.6194	-5.6803e-07	-0.095896	-0.47336	-0.011176	-0.03617	-0.25602	0.29484	-4.8376e-06	-2.0369e-05	0.038684	0.11489	0.13303	-8.0253e-07	0.021082	0.011319	2.7178e-08	0.53904	-5.0095e-06	-1.3448e-07	-2.9746e-06	0.016406	2.3603e-06	-1.9345e-07	0.20757	4.8044e-07	-2.1813e-07	3.1778e-06	-0.077476	0.32165	0.026162	-1.8024e-07	-1.298e-05	0.17563	-0.11763	-0.017013	-0.10762	2.9817e-07	0.034937	-0.039444	-0.20408	2.8145e-06	-0.023087	7.1081e-06	-0.66548	0.71183	0.088535	0.0061148	0.082685	3.6696e-05
5.0182	-5.6803e-07	-0.03462	-0.037869	-0.011176	0.18253	-0.14284	0.019191	-4.8376e-06	-2.0369e-05	0.1516	0.11489	-0.53133	-8.0253e-07	-0.33607	0.011319	2.7178e-08	-0.20756	-5.0095e-06	-1.3448e-07	-2.9746e-06	-0.046277	2.3603e-06	-1.9345e-07	-0.0095114	4.8044e-07	-2.1813e-07	3.1778e-06	-0.13146	0.12266	-0.047737	-1.8024e-07	-1.298e-05	-0.48154	0.35821	0.20573	0.075884	2.9817e-07	0.018091	-0.039444	0.18205	2.8145e-06	0.16047	7.1081e-06	0.028316	-0.94968	0.15529	-0.2599	-0.36102	3.6696e-05
2.8466	-5.6803e-07	-0.28509	-0.077405	0.018244	-0.011404	0.28098	0.019191	-4.8376e-06	-2.0369e-05	0.1801	-0.011849	-0.53133	-8.0253e-07	-0.16103	0.011319	2.7178e-08	-0.10915	-5.0095e-06	-1.3448e-07	-2.9746e-06	0.016406	2.3603e-06	-1.9345e-07	0.16707	4.8044e-07	-2.1813e-07	3.1778e-06	0.088359	-0.075769	0.026162	-1.8024e-07	-1.298e-05	-0.23841	-0.095084	0.06145	-0.064879	2.9817e-07	-0.069239	0.0054774	0.029704	2.8145e-06	0.43639	7.1081e-06	-0.49577	0.18248	0.03197	-0.1957	0.33795	3.6696e-05
-5.7209	-5.6803e-07	-0.12219	-0.33874	0.047664	-0.027849	-0.65433	0.3003	-4.8376e-06	-2.0369e-05	0.16585	0.089411	0.15502	-8.0253e-07	0.018501	0.011319	2.7178e-08	0.43136	-5.0095e-06	-1.3448e-07	-2.9746e-06	-0.046277	2.3603e-06	-1.9345e-07	0.09633	4.8044e-07	-2.1813e-07	3.1778e-06	0.13056	0.15756	0.013502	-1.8024e-07	-1.298e-05	-0.62492	0.24907	0.064546	0.026872	2.9817e-07	0.018854	0.0054774	0.029704	2.8145e-06	0.56129	7.1081e-06	-0.84855	-0.18924	0.15529	0.0065363	0.1036	3.6696e-05
35.439	-5.6803e-07	-0.11661	-0.016904	0.018244	0.18253	0.14692	0.3003	-4.8376e-06	-2.0369e-05	0.024432	0.10215	-0.13951	-8.0253e-07	0.021082	0.011319	2.7178e-08	0.043228	-5.0095e-06	-1.3448e-07	-2.9746e-06	0.016406	2.3603e-06	-1.9345e-07	0.011255	4.8044e-07	-2.1813e-07	3.1778e-06	-0.1431	-0.24	0.026162	-1.8024e-07	-1.298e-05	-0.092225	0.096822	-0.10384	0.026872	2.9817e-07	0.023397	0.0074927	0.18205	2.8145e-06	0.47658	7.1081e-06	0.1388	0.77463	-0.034786	-0.037635	-0.0032303	3.6696e-05
16.291	-5.6803e-07	-0.22381	0.12302	-0.011176	-0.070317	-0.28709	0.024658	-4.8376e-06	-2.0369e-05	-0.035781	0.013629	0.15502	-8.0253e-07	-0.15927	0.011319	2.7178e-08	-0.21726	-5.0095e-06	-1.3448e-07	-2.9746e-06	-0.046277	2.3603e-06	-1.9345e-07	-0.065543	4.8044e-07	-2.1813e-07	3.1778e-06	-0.1431	0.05337	0.087402	-1.8024e-07	-1.298e-05	-0.05825	-0.031887	-0.067121	0.06961	2.9817e-07	0.0036985	0.0074927	0.22277	2.8145e-06	-0.36625	7.1081e-06	0.084873	0.17988	0.088535	0.14407	-0.12964	3.6696e-05
15.615	-5.6803e-07	-0.1085	-0.09081	-0.011176	-0.03617	0.6816	0.3003	-4.8376e-06	-2.0369e-05	0.052937	0.00088991	0.23032	-8.0253e-07	0.12595	0.011319	2.7178e-08	0.15899	-5.0095e-06	-1.3448e-07	-2.9746e-06	-0.046277	2.3603e-06	-1.9345e-07	0.0029419	4.8044e-07	-2.1813e-07	3.1778e-06	-0.055461	-0.26307	-0.015214	-1.8024e-07	-1.298e-05	0.14993	0.20279	-0.067121	-0.02214	2.9817e-07	0.0036985	-0.039444	0.18205	2.8145e-06	-0.056636	7.1081e-06	-0.25401	0.71088	-0.034786	0.1243	-0.039362	3.6696e-05
-17.214	-5.6803e-07	-0.12219	0.055835	0.018244	0.15723	-0.17455	0.3003	-4.8376e-06	-2.0369e-05	-0.088483	0.013629	0.18634	-8.0253e-07	0.020262	0.011319	2.7178e-08	0.38039	-5.0095e-06	-1.3448e-07	-2.9746e-06	0.016406	2.3603e-06	-1.9345e-07	0.14479	4.8044e-07	-2.1813e-07	3.1778e-06	0.088359	0.10303	-0.015214	-1.8024e-07	-1.298e-05	-0.12096	-0.02195	-0.26602	-0.02214	2.9817e-07	0.0082412	0.052414	-0.011011	2.8145e-06	0.12506	7.1081e-06	-0.62998	-0.4114	-0.10154	-0.06471	0.018122	3.6696e-05
-10.072	-5.6803e-07	-0.11661	-0.21667	-0.011176	0.38008	-0.48087	0.3003	-4.8376e-06	-2.0369e-05	0.1801	0.21615	-0.1615	-8.0253e-07	-0.32497	0.011319	2.7178e-08	0.047329	-5.0095e-06	-1.3448e-07	-2.9746e-06	-0.046277	2.3603e-06	-1.9345e-07	0.086883	4.8044e-07	-2.1813e-07	3.1778e-06	-0.1431	0.26335	-0.047737	-1.8024e-07	-1.298e-05	0.94981	0.3035	0.13178	-0.02214	2.9817e-07	-0.074546	-0.039444	0.22277	2.8145e-06	0.17052	7.1081e-06	-0.45337	0.93119	0.15529	-0.17969	0.14683	3.6696e-05
-21.983	-5.6803e-07	-0.2112	0.08307	-0.011176	0.38028	-0.26753	0.024658	-4.8376e-06	-2.0369e-05	0.16585	0.10215	-0.1615	-8.0253e-07	-0.15927	0.011319	2.7178e-08	0.44933	-5.0095e-06	-1.3448e-07	-2.9746e-06	0.016406	2.3603e-06	-1.9345e-07	0.17087	4.8044e-07	-2.1813e-07	3.1778e-06	-0.10944	-0.083786	0.14864	-1.8024e-07	-1.298e-05	0.17912	0.080791	0.06145	0.026872	2.9817e-07	-0.074546	-0.039444	0.22277	2.8145e-06	-0.18928	7.1081e-06	-0.83751	0.83987	0.03197	-0.13472	0.10758	3.6696e-05
-11.719	-5.6803e-07	-0.0094045	0.11846	-0.011176	0.37143	0.36917	0.3003	-4.8376e-06	-2.0369e-05	0.038684	0.21615	-0.1615	-8.0253e-07	-0.33783	0.011319	2.7178e-08	0.26023	-5.0095e-06	-1.3448e-07	-2.9746e-06	-0.046277	2.3603e-06	-1.9345e-07	0.23254	4.8044e-07	-2.1813e-07	3.1778e-06	0.14234	0.17383	0.026162	-1.8024e-07	-1.298e-05	0.3781	0.11883	0.12727	0.06961	2.9817e-07	0.030394	0.099351	0.26348	2.8145e-06	-0.42745	7.1081e-06	-0.1481	1.1987	0.088535	-0.07993	-0.10484	3.6696e-05
39.184	-5.6803e-07	-0.12111	-0.30324	-0.011176	0.1742	-0.15186	0.019191	-4.8376e-06	-2.0369e-05	0.038684	0.053721	-0.13951	-8.0253e-07	0.094015	0.011319	2.7178e-08	0.36555	-5.0095e-06	-1.3448e-07	-2.9746e-06	0.016406	2.3603e-06	-1.9345e-07	0.14568	4.8044e-07	-2.1813e-07	3.1778e-06	0.14234	0.38719	0.026162	-1.8024e-07	-1.298e-05	0.028524	-0.15411	0.0032115	-0.064879	2.9817e-07	0.0082412	0.099351	-0.011011	2.8145e-06	-0.11933	7.1081e-06	-0.35062	-1.1496	-0.034786	-0.26932	0.43928	3.6696e-05
-21.792	-5.6803e-07	0.13767	-0.12983	-0.011176	0.3633	0.49382	0.024658	-4.8376e-06	-2.0369e-05	-0.035781	-0.011849	0.13303	-8.0253e-07	-0.069017	0.011319	2.7178e-08	0.12803	-5.0095e-06	-1.3448e-07	-2.9746e-06	0.016406	2.3603e-06	-1.9345e-07	0.23259	4.8044e-07	-2.1813e-07	3.1778e-06	0.088359	0.29216	-0.12164	-1.8024e-07	-1.298e-05	0.34635	0.26841	0.25506	0.026872	2.9817e-07	0.025087	0.052414	0.26348	2.8145e-06	-0.47306	7.1081e-06	-0.29346	0.15807	-0.034786	0.035017	0.13233	3.6696e-05
-14.083	-5.6803e-07	-0.2112	-0.35724	-0.011176	0.35478	-0.034159	0.024658	-4.8376e-06	-2.0369e-05	-0.021528	0.00088991	-0.13951	-8.0253e-07	0.019321	0.011319	2.7178e-08	0.1088	-5.0095e-06	-1.3448e-07	-2.9746e-06	-0.046277	2.3603e-06	-1.9345e-07	0.0031201	4.8044e-07	-2.1813e-07	3.1778e-06	0.034379	-0.029775	-0.047737	-1.8024e-07	-1.298e-05	-0.73633	0.42383	0.11078	-0.064879	2.9817e-07	0.013548	0.0054774	0.22277	2.8145e-06	0.7698	7.1081e-06	-0.46013	-2.36	0.088535	-0.12209	0.18536	3.6696e-05
-13.921	-5.6803e-07	-0.1348	0.14089	-0.011176	0.3886	0.69909	0.3003	-4.8376e-06	-2.0369e-05	0.1801	0.089411	0.18634	-8.0253e-07	-0.14368	0.011319	2.7178e-08	-0.010642	-5.0095e-06	-1.3448e-07	-2.9746e-06	-0.046277	2.3603e-06	-1.9345e-07	0.16268	4.8044e-07	-2.1813e-07	3.1778e-06	0.12202	-0.14059	0.026162	-1.8024e-07	-1.298e-05	-0.1865	0.096822	0.20212	-0.02214	2.9817e-07	-0.074546	0.099351	0.22277	2.8145e-06	-0.30512	7.1081e-06	-0.81448	0.14596	0.03197	0.14771	0.065391	3.6696e-05
13.778	-5.6803e-07	-0.014986	-0.15884	-0.011176	0.19085	-0.31523	0.3003	-4.8376e-06	-2.0369e-05	0.038684	0.20341	0.18634	-8.0253e-07	-0.069017	0.011319	2.7178e-08	0.32732	-5.0095e-06	-1.3448e-07	-2.9746e-06	-0.046277	2.3603e-06	-1.9345e-07	0.041611	4.8044e-07	-2.1813e-07	3.1778e-06	0.034379	0.47759	0.026162	-1.8024e-07	-1.298e-05	0.40293	0.14825	0.053319	0.06961	2.9817e-07	0.0082412	0.052414	0.26348	2.8145e-06	0.83006	7.1081e-06	0.055124	-0.13633	-0.034786	-0.065752	-0.10307	3.6696e-05
-25.376	-5.6803e-07	0.11696	-0.041065	-0.011176	0.18253	-0.047486	0.3003	-4.8376e-06	-2.0369e-05	0.16585	0.21615	-0.13951	-8.0253e-07	-0.23745	0.011319	2.7178e-08	0.63893	-5.0095e-06	-1.3448e-07	-2.9746e-06	0.016406	2.3603e-06	-1.9345e-07	0.023013	4.8044e-07	-2.1813e-07	3.1778e-06	-0.023497	0.43978	0.026162	-1.8024e-07	-1.298e-05	-0.69634	-0.086183	0.13178	0.026872	2.9817e-07	0.030394	-0.039444	-0.011011	2.8145e-06	0.37421	7.1081e-06	-0.40674	1.1243	0.15529	-0.3563	-0.080029	3.6696e-05
5.9754	-5.6803e-07	-0.1085	-0.12983	-0.011176	0.16555	-0.31564	0.29484	-4.8376e-06	-2.0369e-05	0.16585	0.11489	0.13184	-8.0253e-07	-0.16279	0.011319	2.7178e-08	0.25103	-5.0095e-06	-1.3448e-07	-2.9746e-06	-0.046277	2.3603e-06	-1.9345e-07	0.11698	4.8044e-07	-2.1813e-07	3.1778e-06	0.088359	0.3711	-0.047737	-1.8024e-07	-1.298e-05	0.046469	0.22606	0.06145	-0.02214	2.9817e-07	0.018091	0.052414	-0.011011	2.8145e-06	0.099205	7.1081e-06	-0.57486	0.71501	0.15529	0.2409	0.055037	3.6696e-05
-31.23	-5.6803e-07	-0.19049	0.08307	-0.011176	0.19065	-0.49391	0.3003	-4.8376e-06	-2.0369e-05	-0.16295	0.10215	-0.13951	-8.0253e-07	0.18603	0.011319	2.7178e-08	0.070057	-5.0095e-06	-1.3448e-07	-2.9746e-06	0.016406	2.3603e-06	-1.9345e-07	0.20851	4.8044e-07	-2.1813e-07	3.1778e-06	-0.023497	0.11937	0.026162	-1.8024e-07	-1.298e-05	0.80098	0.18958	-0.14558	0.026872	2.9817e-07	0.025087	-0.039444	0.18205	2.8145e-06	0.91637	7.1081e-06	-0.52442	-0.5519	0.1451	-0.15663	0.12129	3.6696e-05
22.881	-5.6803e-07	-0.0094045	0.08307	-0.011176	-0.019528	-0.61036	0.024658	-4.8376e-06	-2.0369e-05	0.16585	0.19067	-0.13951	-8.0253e-07	-0.24855	0.011319	2.7178e-08	0.033506	-5.0095e-06	-1.3448e-07	-2.9746e-06	0.016406	2.3603e-06	-1.9345e-07	0.23356	4.8044e-07	-2.1813e-07	3.1778e-06	0.20965	0.079801	0.026162	-1.8024e-07	-1.298e-05	-0.30804	-0.010036	0.027832	0.11862	2.9817e-07	0.018091	0.052414	-0.011011	2.8145e-06	-0.096328	7.1081e-06	0.018538	-0.24376	0.03197	-0.13415	-0.12398	3.6696e-05
-4.7096	-5.6803e-07	-0.095896	-0.15565	-0.011176	0.18253	0.63113	0.024658	-4.8376e-06	-2.0369e-05	-0.088483	0.089411	-0.53133	-8.0253e-07	0.019321	0.011319	2.7178e-08	-0.17938	-5.0095e-06	-1.3448e-07	-2.9746e-06	0.016406	2.3603e-06	-1.9345e-07	0.10431	4.8044e-07	-2.1813e-07	3.1778e-06	-0.089117	-0.045219	0.054879	-1.8024e-07	-1.298e-05	0.18642	0.095563	-0.025144	0.11862	2.9817e-07	0.015238	-0.039444	0.26348	2.8145e-06	0.011882	7.1081e-06	-0.52544	-1.1256	0.021779	-0.41926	0.17287	3.6696e-05
-3.2509	-5.6803e-07	-0.19049	0.11325	-0.011176	0.19085	0.36875	0.3003	-4.8376e-06	-2.0369e-05	0.16585	-0.04754	0.18634	-8.0253e-07	-0.14544	0.011319	2.7178e-08	0.013219	-5.0095e-06	-1.3448e-07	-2.9746e-06	0.016406	2.3603e-06	-1.9345e-07	0.19992	4.8044e-07	-2.1813e-07	3.1778e-06	0.12202	-0.06429	0.11612	-1.8024e-07	-1.298e-05	-0.76448	0.22606	0.20573	-0.10762	2.9817e-07	0.015238	0.052414	0.26348	2.8145e-06	-0.02637	7.1081e-06	-0.60697	0.74871	0.15529	0.038484	-0.15642	3.6696e-05
5.9089	-5.6803e-07	-0.040201	-0.018627	-0.011176	0.3884	0.17034	0.3003	-4.8376e-06	-2.0369e-05	0.1516	0.089411	0.20833	-8.0253e-07	-0.16279	0.011319	2.7178e-08	0.11159	-5.0095e-06	-1.3448e-07	-2.9746e-06	-0.046277	2.3603e-06	-1.9345e-07	0.21293	4.8044e-07	-2.1813e-07	3.1778e-06	-0.077476	0.29946	0.026162	-1.8024e-07	-1.298e-05	-0.1196	0.49785	0.06145	0.06961	2.9817e-07	-0.04785	-0.039444	-0.24479	2.8145e-06	-0.39909	7.1081e-06	-0.33699	-1.5267	0.03197	0.088649	0.28884	3.6696e-05
-22.157	-5.6803e-07	-0.10275	0.029631	0.018244	-0.053342	0.77309	0.024658	-4.8376e-06	-2.0369e-05	0.1801	0.10215	-0.58463	-8.0253e-07	0.29087	0.011319	2.7178e-08	-0.042742	-5.0095e-06	-1.3448e-07	-2.9746e-06	-0.046277	2.3603e-06	-1.9345e-07	0.26898	4.8044e-07	-2.1813e-07	3.1778e-06	0.034379	0.45607	-0.047737	-1.8024e-07	-1.298e-05	-0.45776	0.12493	0.064546	-0.064879	2.9817e-07	0.040244	0.0054774	0.18205	2.8145e-06	-0.94016	7.1081e-06	-0.0085859	-3.0714	0.15529	-0.27883	0.030573	3.6696e-05
[truncated: 490 more columns]
