# Supplementary material for: Cohort-specific imputation of gene expression improves prediction of warfarin dose for African Americans
Source: Genome Med. 2017 Nov 24;9:98. doi: 10.1186/s13073-017-0495-0 (PMC5702158; doi:10.1186/s13073-017-0495-0)
Supplement: Supplementary file 2 — A zip files containing the four imputed data files WarfarinData.zip. (ZIP 997 kb) [file 13073_2017_495_MOESM2_ESM.zip › AA_train.txt]

Dependant Variable	Adipose_Subcutaneous	Adipose_Subcutaneous	Adipose_Subcutaneous	Adipose_Subcutaneous	Adipose_Subcutaneous	Adipose_Subcutaneous	Adipose_Subcutaneous	Adipose_Subcutaneous	Adipose_Subcutaneous	Adipose_Subcutaneous	Adipose_Subcutaneous	Adipose_Subcutaneous	Adipose_Subcutaneous	Adipose_Subcutaneous	Adipose_Subcutaneous	Adipose_Subcutaneous	Adipose_Subcutaneous	Adipose_Subcutaneous	Adipose_Subcutaneous	Adipose_Subcutaneous	Adipose_Subcutaneous	Adipose_Subcutaneous	Adipose_Subcutaneous	Adipose_Subcutaneous	Adipose_Subcutaneous	Adipose_Subcutaneous	Adipose_Subcutaneous	Adipose_Subcutaneous	Adipose_Subcutaneous	Adipose_Subcutaneous	Adipose_Subcutaneous	Adipose_Subcutaneous	Adipose_Visceral_Omentum	Adipose_Visceral_Omentum	Adipose_Visceral_Omentum	Adipose_Visceral_Omentum	Adipose_Visceral_Omentum	Adipose_Visceral_Omentum	Adipose_Visceral_Omentum	Adrenal_Gland	Adrenal_Gland	Adrenal_Gland	Adrenal_Gland	Adrenal_Gland	Adrenal_Gland	Adrenal_Gland	Adrenal_Gland	Adrenal_Gland	Adrenal_Gland
Residuals	ALOX5	GCLM	F7	PSEN1	NCOA1	CRKL	LGALS2	UBE2I	CAV1	GGCX	F10	PROZ	RAF1	ARRB1	CYP2C9	CYP2C8	CYP1A1	AKT1	EGFR	ITGB1	PRKCA	LRP8	BGLAP	LRPAP1	SERPINF2	HSPA4	SMAD2	F2R	GAS6	PROS1	DLL1	CSNK2B	GCLM	NCOA1	GGCX	RAC1	PRKCA	SERPINF2	F2R	GCLC	ALOX5	NCOA1	CRKL	CUBN	ITGA4	GGCX	PROZ	SNAP25	RAC1
24.455	-5.6803e-07	-0.22103	-0.15664	-5.4305e-07	0.10571	0.58893	0.30857	-4.8376e-06	-2.0369e-05	0.16244	0.013775	-0.3964	-8.0253e-07	-2.271e-07	-0.002419	0.034939	0.064867	0.18571	-1.3448e-07	-2.9746e-06	-9.3556e-07	2.3603e-06	-1.9345e-07	0.0082426	4.8044e-07	-2.1813e-07	3.1778e-06	0.18683	0.12055	4.183e-08	-1.8024e-07	-1.298e-05	1.5903e-17	0.25657	0.092675	-0.019905	2.9817e-07	-1.2326e-06	-0.074034	-6.7865e-07	-0.0093486	0.066253	7.1081e-06	-0.17278	-6.3537e-07	0.037845	-0.08849	1.0574e-16	3.6696e-05
7.5388	-5.6803e-07	0.0065059	0.048251	-5.4305e-07	-0.010228	0.81337	0.20699	-4.8376e-06	-2.0369e-05	0.1559	0.14148	-0.051395	-8.0253e-07	-2.271e-07	-0.002419	-0.037292	0.064867	-0.059541	-1.3448e-07	-2.9746e-06	-9.3556e-07	2.3603e-06	-1.9345e-07	0.32373	4.8044e-07	-2.1813e-07	3.1778e-06	0.13627	0.042825	4.183e-08	-1.8024e-07	-1.298e-05	1.5903e-17	-0.12706	0.072142	0.069872	2.9817e-07	-1.2326e-06	0.085283	-6.7865e-07	-0.0093486	-0.1894	7.1081e-06	-0.014292	-6.3537e-07	0.0019916	-0.041151	1.0574e-16	3.6696e-05
-4.8781	-5.6803e-07	-0.11026	-0.36154	-5.4305e-07	0.19904	0.21138	-0.089617	-4.8376e-06	-2.0369e-05	0.16244	0.15361	-0.15756	-8.0253e-07	-2.271e-07	0.028036	0.0114	0.010945	0.12288	-1.3448e-07	-2.9746e-06	-9.3556e-07	2.3603e-06	-1.9345e-07	0.09264	4.8044e-07	-2.1813e-07	3.1778e-06	0.093792	0.017349	4.183e-08	-1.8024e-07	-1.298e-05	1.5903e-17	0.15413	0.25795	0.069872	2.9817e-07	-1.2326e-06	-0.054308	-6.7865e-07	-0.0093486	0.2022	7.1081e-06	-0.35159	-6.3537e-07	0.037845	-0.041151	1.0574e-16	3.6696e-05
11.532	-5.6803e-07	-0.088128	0.048251	-5.4305e-07	0.057163	1.259	0.075361	-4.8376e-06	-2.0369e-05	0.14936	0.013775	-0.35028	-8.0253e-07	-2.271e-07	-0.017767	-0.037292	-0.0094067	-0.054253	-1.3448e-07	-2.9746e-06	-9.3556e-07	2.3603e-06	-1.9345e-07	-0.1011	4.8044e-07	-2.1813e-07	3.1778e-06	0.21597	0.14843	4.183e-08	-1.8024e-07	-1.298e-05	1.5903e-17	0.36283	0.21656	0.069872	2.9817e-07	-1.2326e-06	0.05732	-6.7865e-07	-0.021218	0.42254	7.1081e-06	-0.35159	-6.3537e-07	-0.033862	-0.041151	1.0574e-16	3.6696e-05
-15.943	-5.6803e-07	-0.12402	0.048251	-5.4305e-07	-0.16471	0.20243	0.060511	-4.8376e-06	-2.0369e-05	0.030119	0.14148	-0.15756	-8.0253e-07	-2.271e-07	0.043384	-0.014409	0.29699	0.18449	-1.3448e-07	-2.9746e-06	-9.3556e-07	2.3603e-06	-1.9345e-07	0.72362	4.8044e-07	-2.1813e-07	3.1778e-06	-0.025349	0.13269	4.183e-08	-1.8024e-07	-1.298e-05	1.5903e-17	-0.1788	-0.049931	-0.019905	2.9817e-07	-1.2326e-06	0.062621	-6.7865e-07	-0.0093486	0.2022	7.1081e-06	-0.17278	-6.3537e-07	0.0019916	-0.041151	1.0574e-16	3.6696e-05
21.279	-5.6803e-07	-0.22103	0.048251	-5.4305e-07	0.015437	0.63772	0.54185	-4.8376e-06	-2.0369e-05	0.16244	0.0016452	-0.15509	-8.0253e-07	-2.271e-07	-0.002419	0.0114	-0.0094067	-0.06546	-1.3448e-07	-2.9746e-06	-9.3556e-07	2.3603e-06	-1.9345e-07	0.30539	4.8044e-07	-2.1813e-07	3.1778e-06	0.23008	0.12231	4.183e-08	-1.8024e-07	-1.298e-05	1.5903e-17	0.20588	0.25973	0.069872	2.9817e-07	-1.2326e-06	0.082378	-6.7865e-07	-0.0093486	0.037688	7.1081e-06	-0.35159	-6.3537e-07	0.037845	-0.041151	1.0574e-16	3.6696e-05
30.291	-5.6803e-07	-0.376	-0.15664	-5.4305e-07	0.094326	0.34042	0.19129	-4.8376e-06	-2.0369e-05	0.14936	0.0016452	0.08743	-8.0253e-07	-2.271e-07	0.043384	-0.037292	0.18136	0.27122	-1.3448e-07	-2.9746e-06	-9.3556e-07	2.3603e-06	-1.9345e-07	-0.1011	4.8044e-07	-2.1813e-07	3.1778e-06	0.13627	-0.0087739	4.183e-08	-1.8024e-07	-1.298e-05	1.5903e-17	0.42266	0.33859	-0.019905	2.9817e-07	-1.2326e-06	0.085283	-6.7865e-07	-0.0093486	0.43687	7.1081e-06	-0.35159	-6.3537e-07	-0.033862	0.0061883	1.0574e-16	3.6696e-05
23.903	-5.6803e-07	-0.035834	0.048251	-5.4305e-07	0.19489	0.59769	-0.26107	-4.8376e-06	-2.0369e-05	0.030119	0.013775	0.11208	-8.0253e-07	-2.271e-07	0.028036	-0.059437	0.12744	-0.23496	-1.3448e-07	-2.9746e-06	-9.3556e-07	2.3603e-06	-1.9345e-07	-0.37923	4.8044e-07	-2.1813e-07	3.1778e-06	-0.025349	0.14843	4.183e-08	-1.8024e-07	-1.298e-05	1.5903e-17	0.31784	0.081525	-0.019905	2.9817e-07	-1.2326e-06	0.14228	-6.7865e-07	-0.021218	-0.28995	7.1081e-06	-0.17278	-6.3537e-07	0.0019916	0.0061883	1.0574e-16	3.6696e-05
-20.235	-5.6803e-07	-0.075683	0.048251	-5.4305e-07	-0.010228	0.8666	0.30857	-4.8376e-06	-2.0369e-05	0.16244	0.013775	-0.50272	-8.0253e-07	-2.271e-07	0.043384	0.0114	0.0022942	0.18809	-1.3448e-07	-2.9746e-06	-9.3556e-07	2.3603e-06	-1.9345e-07	0.09264	4.8044e-07	-2.1813e-07	3.1778e-06	0.097448	0.17631	4.183e-08	-1.8024e-07	-1.298e-05	1.5903e-17	-0.043951	0.2036	-0.019905	2.9817e-07	-1.2326e-06	0.085283	-6.7865e-07	0.14535	0.18113	7.1081e-06	-0.35159	-6.3537e-07	0.037845	-0.041151	1.0574e-16	3.6696e-05
-1.7675	-5.6803e-07	-0.22103	0.048251	-5.4305e-07	0.12017	0.30392	-0.019189	-4.8376e-06	-2.0369e-05	0.1559	-0.010484	-0.063727	-8.0253e-07	-2.271e-07	0.043384	0.14481	0.12744	0.23249	-1.3448e-07	-2.9746e-06	-9.3556e-07	2.3603e-06	-1.9345e-07	-0.1855	4.8044e-07	-2.1813e-07	3.1778e-06	0.12624	0.096185	4.183e-08	-1.8024e-07	-1.298e-05	1.5903e-17	0.056006	0.38498	-0.019905	2.9817e-07	-1.2326e-06	-0.011921	-6.7865e-07	-0.0093486	0.066338	7.1081e-06	-0.35159	-6.3537e-07	0.0019916	-0.041151	1.0574e-16	3.6696e-05
-12.464	-5.6803e-07	-0.089992	0.048251	-5.4305e-07	0.16028	0.20253	0.020233	-4.8376e-06	-2.0369e-05	0.030119	0.14148	0.1936	-8.0253e-07	-2.271e-07	0.073839	-0.014409	0.21743	-0.073241	-1.3448e-07	-2.9746e-06	-9.3556e-07	2.3603e-06	-1.9345e-07	0.32373	4.8044e-07	-2.1813e-07	3.1778e-06	0.13627	0.042825	4.183e-08	-1.8024e-07	-1.298e-05	1.5903e-17	0.5469	-0.086567	-0.019905	2.9817e-07	-1.2326e-06	0.085283	-6.7865e-07	-0.0093486	-0.16841	7.1081e-06	-0.014292	-6.3537e-07	0.0019916	0.0061883	1.0574e-16	3.6696e-05
-21.969	-5.6803e-07	-0.22103	-0.15664	-5.4305e-07	0.10301	0.62064	0.54185	-4.8376e-06	-2.0369e-05	0.1559	0.14148	-0.23154	-8.0253e-07	-2.271e-07	0.058491	0.1677	0.090508	0.1966	-1.3448e-07	-2.9746e-06	-9.3556e-07	2.3603e-06	-1.9345e-07	0.0082426	4.8044e-07	-2.1813e-07	3.1778e-06	-0.25447	0.070708	4.183e-08	-1.8024e-07	-1.298e-05	1.5903e-17	0.28899	0.20681	-0.019905	2.9817e-07	-1.2326e-06	0.0056243	-6.7865e-07	-0.0093486	0.53741	7.1081e-06	-0.17278	-6.3537e-07	0.0019916	-0.041151	1.0574e-16	3.6696e-05
9.0214	-5.6803e-07	0.012967	0.048251	-5.4305e-07	0.12017	0.35855	0.02375	-4.8376e-06	-2.0369e-05	0.023575	0.0016452	-0.39549	-8.0253e-07	-2.271e-07	0.043384	-0.011484	-0.063495	0.056647	-1.3448e-07	-2.9746e-06	-9.3556e-07	2.3603e-06	-1.9345e-07	0.30539	4.8044e-07	-2.1813e-07	3.1778e-06	-0.13814	-0.0087739	4.183e-08	-1.8024e-07	-1.298e-05	1.5903e-17	0.53881	0.19599	-0.019905	2.9817e-07	-1.2326e-06	-0.022275	-6.7865e-07	-0.0093486	0.43247	7.1081e-06	-0.17278	-6.3537e-07	-0.033862	-0.08849	1.0574e-16	3.6696e-05
16.505	-5.6803e-07	-0.047573	0.048251	-5.4305e-07	0.14584	0.18167	0.33611	-4.8376e-06	-2.0369e-05	0.1559	0.28132	-0.37791	-8.0253e-07	-2.271e-07	0.028036	-0.10813	0.1568	0.3002	-1.3448e-07	-2.9746e-06	-9.3556e-07	2.3603e-06	-1.9345e-07	0.0082426	4.8044e-07	-2.1813e-07	3.1778e-06	0.10629	0.042825	4.183e-08	-1.8024e-07	-1.298e-05	1.5903e-17	0.41323	0.21656	-0.019905	2.9817e-07	-1.2326e-06	-0.048932	-6.7865e-07	-0.0093486	-0.30427	7.1081e-06	-0.17278	-6.3537e-07	0.0019916	-0.08849	1.0574e-16	3.6696e-05
32.346	-5.6803e-07	-0.16169	0.048251	-5.4305e-07	0.13765	1.1776	-0.35253	-4.8376e-06	-2.0369e-05	0.1559	0.0016452	0.11208	-8.0253e-07	-2.271e-07	-0.017767	-0.059437	0.06999	0.14789	-1.3448e-07	-2.9746e-06	-9.3556e-07	2.3603e-06	-1.9345e-07	-0.1011	4.8044e-07	-2.1813e-07	3.1778e-06	0.1087	0.094425	4.183e-08	-1.8024e-07	-1.298e-05	1.5903e-17	0.29708	0.33859	-0.019905	2.9817e-07	-1.2326e-06	-0.068918	-6.7865e-07	-0.0093486	0.43386	7.1081e-06	-0.35159	-6.3537e-07	0.0019916	0.0061883	1.0574e-16	3.6696e-05
15.657	-5.6803e-07	-0.043727	0.048251	-5.4305e-07	0.12308	0.25376	0.32733	-4.8376e-06	-2.0369e-05	0.1559	-0.010484	0.17511	-8.0253e-07	-2.271e-07	0.043384	0.0032337	0.064867	-0.23227	-1.3448e-07	-2.9746e-06	-9.3556e-07	2.3603e-06	-1.9345e-07	0.62088	4.8044e-07	-2.1813e-07	3.1778e-06	0.12624	-0.034896	4.183e-08	-1.8024e-07	-1.298e-05	1.5903e-17	0.2383	0.2036	0.069872	2.9817e-07	-1.2326e-06	-0.068918	-6.7865e-07	-0.0093486	0.15256	7.1081e-06	-0.17278	-6.3537e-07	0.0019916	0.0061883	1.0574e-16	3.6696e-05
6.2608	-5.6803e-07	0.041044	0.048251	-5.4305e-07	-0.01218	0.5443	0.30864	-4.8376e-06	-2.0369e-05	0.16244	0.15361	-0.17374	-8.0253e-07	-2.271e-07	0.043384	0.029042	0.16351	-0.019887	-1.3448e-07	-2.9746e-06	-9.3556e-07	2.3603e-06	-1.9345e-07	0.09264	4.8044e-07	-2.1813e-07	3.1778e-06	0.13627	0.14843	4.183e-08	-1.8024e-07	-1.298e-05	1.5903e-17	0.28899	0.22413	-0.019905	2.9817e-07	-1.2326e-06	0.062621	-6.7865e-07	-0.0093486	0.42254	7.1081e-06	-0.17278	-6.3537e-07	0.037845	-0.08849	1.0574e-16	3.6696e-05
16.418	-5.6803e-07	-0.089988	0.048251	-5.4305e-07	0.080672	0.79435	0.15496	-4.8376e-06	-2.0369e-05	0.023575	0.013775	-0.22676	-8.0253e-07	-2.271e-07	0.028036	-0.014409	0.1568	-0.04868	-1.3448e-07	-2.9746e-06	-9.3556e-07	2.3603e-06	-1.9345e-07	0.34275	4.8044e-07	-2.1813e-07	3.1778e-06	0.19874	0.017349	4.183e-08	-1.8024e-07	-1.298e-05	1.5903e-17	0.19582	-0.083354	0.069872	2.9817e-07	-1.2326e-06	0.010741	-6.7865e-07	-0.0093486	0.81732	7.1081e-06	-0.014292	-6.3537e-07	-0.033862	-0.041151	1.0574e-16	3.6696e-05
7.807	-5.6803e-07	-0.13236	0.048251	-5.4305e-07	0.012735	0.05691	0.36018	-4.8376e-06	-2.0369e-05	0.1559	-0.010484	-0.23085	-8.0253e-07	-2.271e-07	-0.033115	0.037209	0.010945	0.10931	-1.3448e-07	-2.9746e-06	-9.3556e-07	2.3603e-06	-1.9345e-07	0.09264	4.8044e-07	-2.1813e-07	3.1778e-06	0.12248	0.14778	4.183e-08	-1.8024e-07	-1.298e-05	1.5903e-17	-0.12706	0.095888	0.069872	2.9817e-07	-1.2326e-06	0.025346	-6.7865e-07	-0.0093486	0.049011	7.1081e-06	-0.014292	-6.3537e-07	0.0019916	-0.041151	1.0574e-16	3.6696e-05
17.46	-5.6803e-07	0.19802	0.048251	-5.4305e-07	-0.10308	0.54081	0.1256	-4.8376e-06	-2.0369e-05	0.16244	0.14148	-0.071146	-8.0253e-07	-2.271e-07	-0.017767	-0.011484	0.11879	-0.2705	-1.3448e-07	-2.9746e-06	-9.3556e-07	2.3603e-06	-1.9345e-07	-0.1011	4.8044e-07	-2.1813e-07	3.1778e-06	0.13627	0.17391	4.183e-08	-1.8024e-07	-1.298e-05	1.5903e-17	0.0066132	0.24363	-0.019905	2.9817e-07	-1.2326e-06	0.0056243	-6.7865e-07	-0.0093486	0.2022	7.1081e-06	-0.014292	-6.3537e-07	0.037845	-0.041151	1.0574e-16	3.6696e-05
9.4154	-5.6803e-07	-0.0013418	-0.15664	-5.4305e-07	0.068402	0.83611	0.32733	-4.8376e-06	-2.0369e-05	0.1559	0.0016452	-0.15756	-8.0253e-07	-2.271e-07	-0.017767	0.10438	0.30473	0.0015938	-1.3448e-07	-2.9746e-06	-9.3556e-07	2.3603e-06	-1.9345e-07	0.32373	4.8044e-07	-2.1813e-07	3.1778e-06	-0.054037	0.042825	4.183e-08	-1.8024e-07	-1.298e-05	1.5903e-17	0.23725	0.20681	-0.019905	2.9817e-07	-1.2326e-06	0.0056243	-6.7865e-07	-0.0093486	0.42254	7.1081e-06	-0.17278	-6.3537e-07	0.0019916	-0.041151	1.0574e-16	3.6696e-05
-18.128	-5.6803e-07	-0.094389	0.048251	-5.4305e-07	0.034407	0.56099	0.24993	-4.8376e-06	-2.0369e-05	0.16244	0.0016452	-0.23908	-8.0253e-07	-2.271e-07	-0.017767	0.034939	0.24307	0.11139	-1.3448e-07	-2.9746e-06	-9.3556e-07	2.3603e-06	-1.9345e-07	0.09264	4.8044e-07	-2.1813e-07	3.1778e-06	0.11133	0.070708	4.183e-08	-1.8024e-07	-1.298e-05	1.5903e-17	0.20588	0.10242	-0.019905	2.9817e-07	-1.2326e-06	0.082347	-6.7865e-07	-0.0093486	0.19105	7.1081e-06	-0.17278	-6.3537e-07	0.037845	-0.041151	1.0574e-16	3.6696e-05
24.067	-5.6803e-07	-0.19421	0.048251	-5.4305e-07	0.10571	0.29192	0.078905	-4.8376e-06	-2.0369e-05	0.030119	0.29345	-0.29639	-8.0253e-07	-2.271e-07	-0.002419	0.005516	0.053	-0.011375	-1.3448e-07	-2.9746e-06	-9.3556e-07	2.3603e-06	-1.9345e-07	0.0082426	4.8044e-07	-2.1813e-07	3.1778e-06	0.13627	0.017349	4.183e-08	-1.8024e-07	-1.298e-05	1.5903e-17	0.41323	0.33098	0.069872	2.9817e-07	-1.2326e-06	0.062621	-6.7865e-07	-0.0093486	0.2022	7.1081e-06	-0.17278	-6.3537e-07	0.0019916	-0.08849	1.0574e-16	3.6696e-05
26.72	-5.6803e-07	-0.13238	-0.15664	-5.4305e-07	0.15452	0.3523	0.41883	-4.8376e-06	-2.0369e-05	0.14936	-0.010484	-0.22335	-8.0253e-07	-2.271e-07	0.073839	0.1677	0.027935	-0.076761	-1.3448e-07	-2.9746e-06	-9.3556e-07	2.3603e-06	-1.9345e-07	0.32373	4.8044e-07	-2.1813e-07	3.1778e-06	-0.067822	0.068302	4.183e-08	-1.8024e-07	-1.298e-05	1.5903e-17	0.57945	0.20681	-0.019905	2.9817e-07	-1.2326e-06	-0.11131	-6.7865e-07	-0.0093486	0.94326	7.1081e-06	-0.17278	-6.3537e-07	-0.033862	-0.041151	1.0574e-16	3.6696e-05
33.251	-5.6803e-07	-0.033298	0.048251	-5.4305e-07	0.14744	0.76781	0.30857	-4.8376e-06	-2.0369e-05	-0.10221	-0.010484	-0.46765	-8.0253e-07	-2.271e-07	0.028036	-0.014409	-0.00092196	-0.16726	-1.3448e-07	-2.9746e-06	-9.3556e-07	2.3603e-06	-1.9345e-07	0.027258	4.8044e-07	-2.1813e-07	3.1778e-06	0.13627	0.016703	4.183e-08	-1.8024e-07	-1.298e-05	1.5903e-17	0.49634	0.08366	-0.019905	2.9817e-07	-1.2326e-06	0.085283	-6.7865e-07	-0.0093486	0.20211	7.1081e-06	0.1442	-6.3537e-07	-0.033862	-0.08849	1.0574e-16	3.6696e-05
22.271	-5.6803e-07	-0.17864	0.048251	-5.4305e-07	0.074532	0.32838	0.02375	-4.8376e-06	-2.0369e-05	0.1559	0.013775	0.046296	-8.0253e-07	-2.271e-07	0.028036	0.096858	0.12744	0.015409	-1.3448e-07	-2.9746e-06	-9.3556e-07	2.3603e-06	-1.9345e-07	0.32373	4.8044e-07	-2.1813e-07	3.1778e-06	-0.20163	0.017349	4.183e-08	-1.8024e-07	-1.298e-05	1.5903e-17	0.080292	0.22734	-0.019905	2.9817e-07	-1.2326e-06	-0.011921	-6.7865e-07	-0.021218	-0.20373	7.1081e-06	-0.35159	-6.3537e-07	0.0019916	0.0061883	1.0574e-16	3.6696e-05
10.078	-5.6803e-07	0.050739	-0.15664	-5.4305e-07	0.094326	0.018697	0.15847	-4.8376e-06	-2.0369e-05	0.14936	-0.010484	-0.62896	-8.0253e-07	-2.271e-07	0.012688	-0.035899	0.12744	0.077082	-1.3448e-07	-2.9746e-06	-9.3556e-07	2.3603e-06	-1.9345e-07	0.09264	4.8044e-07	-2.1813e-07	3.1778e-06	0.12248	0.016703	4.183e-08	-1.8024e-07	-1.298e-05	1.5903e-17	0.20588	0.2036	0.069872	2.9817e-07	-1.2326e-06	0.10501	-6.7865e-07	-0.0093486	0.052013	7.1081e-06	-0.17278	-6.3537e-07	-0.033862	-0.08849	1.0574e-16	3.6696e-05
12.88	-5.6803e-07	-0.17683	-0.15664	-5.4305e-07	0.15452	0.63452	0.044326	-4.8376e-06	-2.0369e-05	0.030119	0.15361	-0.72588	-8.0253e-07	-2.271e-07	0.043384	0.0114	0.12408	0.056647	-1.3448e-07	-2.9746e-06	-9.3556e-07	2.3603e-06	-1.9345e-07	0.09264	4.8044e-07	-2.1813e-07	3.1778e-06	0.15381	0.14843	4.183e-08	-1.8024e-07	-1.298e-05	1.5903e-17	0.62193	-0.049931	-0.019905	2.9817e-07	-1.2326e-06	0.0056243	-6.7865e-07	-0.0093486	0.42254	7.1081e-06	-0.19309	-6.3537e-07	0.0019916	-0.08849	1.0574e-16	3.6696e-05
11.076	-5.6803e-07	-0.12462	0.048251	-5.4305e-07	0.097138	0.30748	0.60512	-4.8376e-06	-2.0369e-05	0.16244	0.013775	0.08743	-8.0253e-07	-2.271e-07	-0.002419	0.037209	0.27135	-0.17017	-1.3448e-07	-2.9746e-06	-9.3556e-07	2.3603e-06	-1.9345e-07	0.0082426	4.8044e-07	-2.1813e-07	3.1778e-06	-0.18696	0.096831	4.183e-08	-1.8024e-07	-1.298e-05	1.5903e-17	0.3721	0.21335	-0.019905	2.9817e-07	-1.2326e-06	0.0056243	-6.7865e-07	-0.0093486	0.80739	7.1081e-06	-0.17278	-6.3537e-07	0.037845	0.0061883	1.0574e-16	3.6696e-05
21.794	-5.6803e-07	-0.23066	0.048251	-5.4305e-07	0.087424	0.58038	0.02375	-4.8376e-06	-2.0369e-05	0.1559	0.12936	0.013457	-8.0253e-07	-2.271e-07	0.073839	0.13967	0.044516	0.1314	-1.3448e-07	-2.9746e-06	-9.3556e-07	2.3603e-06	-1.9345e-07	0.0082426	4.8044e-07	-2.1813e-07	3.1778e-06	-0.055324	0.016703	4.183e-08	-1.8024e-07	-1.298e-05	1.5903e-17	0.0066132	0.2036	-0.019905	2.9817e-07	-1.2326e-06	0.085283	-6.7865e-07	-0.0093486	0.16689	7.1081e-06	-0.014292	-6.3537e-07	0.0019916	0.0061883	1.0574e-16	3.6696e-05
25.736	-5.6803e-07	-0.22103	-0.36154	-5.4305e-07	-0.059039	0.34041	0.02375	-4.8376e-06	-2.0369e-05	-0.028782	0.15361	-0.076046	-8.0253e-07	-2.271e-07	-0.017767	0.031325	0.064867	-0.12072	-1.3448e-07	-2.9746e-06	-9.3556e-07	2.3603e-06	-1.9345e-07	-0.1011	4.8044e-07	-2.1813e-07	3.1778e-06	0.13627	0.096831	4.183e-08	-1.8024e-07	-1.298e-05	1.5903e-17	0.029892	0.10738	-0.019905	2.9817e-07	-1.2326e-06	-0.074034	-6.7865e-07	-0.0093486	0.81732	7.1081e-06	-0.19309	-6.3537e-07	0.0019916	-0.041151	1.0574e-16	3.6696e-05
32.949	-5.6803e-07	-0.22552	0.048251	-5.4305e-07	0.10571	0.99488	0.134	-4.8376e-06	-2.0369e-05	0.16244	-0.010484	0.1936	-8.0253e-07	-2.271e-07	-0.017767	0.0114	0.12744	0.21721	-1.3448e-07	-2.9746e-06	-9.3556e-07	2.3603e-06	-1.9345e-07	0.09264	4.8044e-07	-2.1813e-07	3.1778e-06	0.12248	0.016703	4.183e-08	-1.8024e-07	-1.298e-05	1.5903e-17	0.55634	0.046291	0.069872	2.9817e-07	-1.2326e-06	0.048012	-6.7865e-07	-0.0093486	0.83165	7.1081e-06	-0.17278	-6.3537e-07	0.037845	0.0061883	1.0574e-16	3.6696e-05
-4.9316	-5.6803e-07	-0.22103	0.048251	-5.4305e-07	-0.055506	0.46072	-0.077833	-4.8376e-06	-2.0369e-05	0.030119	-0.010484	0.0089945	-8.0253e-07	-2.271e-07	-0.017767	0.0114	0.0022942	-0.21994	-1.3448e-07	-2.9746e-06	-9.3556e-07	2.3603e-06	-1.9345e-07	0.0082426	4.8044e-07	-2.1813e-07	3.1778e-06	0.13627	-0.034896	4.183e-08	-1.8024e-07	-1.298e-05	1.5903e-17	-0.063272	0.060992	-0.019905	2.9817e-07	-1.2326e-06	0.14228	-6.7865e-07	-0.0093486	0.42254	7.1081e-06	-0.17278	-6.3537e-07	0.0019916	0.0061883	1.0574e-16	3.6696e-05
6.9711	-5.6803e-07	0.095064	0.048251	-5.4305e-07	0.015437	0.037911	0.02375	-4.8376e-06	-2.0369e-05	-0.10221	0.29345	0.018238	-8.0253e-07	-2.271e-07	0.073839	-0.014409	0.064867	0.03965	-1.3448e-07	-2.9746e-06	-9.3556e-07	2.3603e-06	-1.9345e-07	0.0082426	4.8044e-07	-2.1813e-07	3.1778e-06	0.15381	0.12055	4.183e-08	-1.8024e-07	-1.298e-05	1.5903e-17	0.19582	-0.071866	-0.019905	2.9817e-07	-1.2326e-06	0.085283	-6.7865e-07	-0.0093486	0.55174	7.1081e-06	-0.35159	-6.3537e-07	-0.033862	0.0061883	1.0574e-16	3.6696e-05
-2.6876	-5.6803e-07	-0.13626	0.048251	-5.4305e-07	-0.045575	0.61325	0.30857	-4.8376e-06	-2.0369e-05	0.023575	-0.010484	0.16895	-8.0253e-07	-2.271e-07	-0.002419	-0.037292	0.11879	-0.039526	-1.3448e-07	-2.9746e-06	-9.3556e-07	2.3603e-06	-1.9345e-07	-0.1855	4.8044e-07	-2.1813e-07	3.1778e-06	0.31569	0.016703	4.183e-08	-1.8024e-07	-1.298e-05	1.5903e-17	-0.094642	0.19599	-0.019905	2.9817e-07	-1.2326e-06	0.0056243	-6.7865e-07	-0.0093486	0.037688	7.1081e-06	-0.53039	-6.3537e-07	-0.033862	0.0061883	1.0574e-16	3.6696e-05
0.3267	-5.6803e-07	0.11713	0.048251	-5.4305e-07	0.14904	0.56311	0.134	-4.8376e-06	-2.0369e-05	0.030119	-0.010484	0.083582	-8.0253e-07	-2.271e-07	-0.017767	-0.014409	0.12744	0.29655	-1.3448e-07	-2.9746e-06	-9.3556e-07	2.3603e-06	-1.9345e-07	0.49253	4.8044e-07	-2.1813e-07	3.1778e-06	0.13627	-0.034896	4.183e-08	-1.8024e-07	-1.298e-05	1.5903e-17	0.49634	0.19599	-0.019905	2.9817e-07	-1.2326e-06	0.085283	-6.7865e-07	-0.0093486	0.066253	7.1081e-06	-0.35159	-6.3537e-07	0.0019916	-0.041151	1.0574e-16	3.6696e-05
-4.9588	-5.6803e-07	0.012967	0.048251	-5.4305e-07	-0.034476	0.68302	0.21004	-4.8376e-06	-2.0369e-05	0.16244	0.12936	-0.15756	-8.0253e-07	-2.271e-07	-0.002419	0.0114	-0.0095725	-0.019887	-1.3448e-07	-2.9746e-06	-9.3556e-07	2.3603e-06	-1.9345e-07	0.40813	4.8044e-07	-2.1813e-07	3.1778e-06	-0.025349	0.016703	4.183e-08	-1.8024e-07	-1.298e-05	1.5903e-17	-0.14638	0.046291	0.069872	2.9817e-07	-1.2326e-06	0.085283	-6.7865e-07	-0.0093486	0.41962	7.1081e-06	-0.17278	-6.3537e-07	0.037845	-0.041151	1.0574e-16	3.6696e-05
-19.777	-5.6803e-07	-0.043727	0.048251	-5.4305e-07	-0.0050949	0.27264	0.30857	-4.8376e-06	-2.0369e-05	0.030119	-0.010484	0.066013	-8.0253e-07	-2.271e-07	-0.017767	0.054208	0.18136	0.14789	-1.3448e-07	-2.9746e-06	-9.3556e-07	2.3603e-06	-1.9345e-07	-0.1855	4.8044e-07	-2.1813e-07	3.1778e-06	-0.21175	0.016703	4.183e-08	-1.8024e-07	-1.298e-05	1.5903e-17	0.20588	-0.086567	0.069872	2.9817e-07	-1.2326e-06	-0.068918	-6.7865e-07	-0.0093486	0.43247	7.1081e-06	-0.014292	-6.3537e-07	0.0019916	0.0061883	1.0574e-16	3.6696e-05
-12.359	-5.6803e-07	-0.075683	-0.15664	-5.4305e-07	0.10461	0.44689	0.24993	-4.8376e-06	-2.0369e-05	0.16244	0.15361	0.10797	-8.0253e-07	-2.271e-07	-0.033115	0.00027495	0.11879	0.0058455	-1.3448e-07	-2.9746e-06	-9.3556e-07	2.3603e-06	-1.9345e-07	0.09264	4.8044e-07	-2.1813e-07	3.1778e-06	0.14002	0.068948	4.183e-08	-1.8024e-07	-1.298e-05	1.5903e-17	0.080292	0.2036	0.069872	2.9817e-07	-1.2326e-06	0.025356	-6.7865e-07	-0.021218	-0.30427	7.1081e-06	-0.014292	-6.3537e-07	0.037845	0.0061883	1.0574e-16	3.6696e-05
27.395	-5.6803e-07	-0.13752	-0.15664	-5.4305e-07	0.19198	0.2902	-0.26107	-4.8376e-06	-2.0369e-05	0.023575	0.15361	-0.20688	-8.0253e-07	-2.271e-07	-0.017767	0.028399	0.11879	0.11005	-1.3448e-07	-2.9746e-06	-9.3556e-07	2.3603e-06	-1.9345e-07	0.63922	4.8044e-07	-2.1813e-07	3.1778e-06	0.11499	0.096831	4.183e-08	-1.8024e-07	-1.298e-05	1.5903e-17	0.50577	0.1992	-0.019905	2.9817e-07	-1.2326e-06	0.0056243	-6.7865e-07	-0.0093486	1.2022	7.1081e-06	-0.17278	-6.3537e-07	-0.033862	-0.041151	1.0574e-16	3.6696e-05
-8.3896	-5.6803e-07	-0.030876	0.048251	-5.4305e-07	0.12308	0.5248	0.68825	-4.8376e-06	-2.0369e-05	0.1559	-0.010484	-0.06372	-8.0253e-07	-2.271e-07	-0.017767	0.0114	0.0075831	-0.18387	-1.3448e-07	-2.9746e-06	-9.3556e-07	2.3603e-06	-1.9345e-07	0.0082426	4.8044e-07	-2.1813e-07	3.1778e-06	0.14553	-0.034896	4.183e-08	-1.8024e-07	-1.298e-05	1.5903e-17	0.37197	0.092675	0.069872	2.9817e-07	-1.2326e-06	-0.016747	-6.7865e-07	-0.0093486	0.066338	7.1081e-06	-0.19309	-6.3537e-07	0.0019916	-0.041151	1.0574e-16	3.6696e-05
47.357	-5.6803e-07	-0.22552	0.048251	-5.4305e-07	0.22888	0.41642	0.30857	-4.8376e-06	-2.0369e-05	0.1559	0.12936	-0.64951	-8.0253e-07	-2.271e-07	-0.002419	-0.011484	0.16351	0.060167	-1.3448e-07	-2.9746e-06	-9.3556e-07	2.3603e-06	-1.9345e-07	0.09264	4.8044e-07	-2.1813e-07	3.1778e-06	-0.025349	0.016703	4.183e-08	-1.8024e-07	-1.298e-05	1.5903e-17	0.28765	0.36444	-0.019905	2.9817e-07	-1.2326e-06	-0.074034	-6.7865e-07	-0.0093486	-0.28995	7.1081e-06	-0.35159	-6.3537e-07	0.0019916	-0.08849	1.0574e-16	3.6696e-05
-10.989	-5.6803e-07	0.042568	-0.15664	-5.4305e-07	-0.0066949	0.37594	0.50196	-4.8376e-06	-2.0369e-05	-0.028782	0.013775	0.27259	-8.0253e-07	-2.271e-07	-0.002419	0.0061589	0.18136	-0.23477	-1.3448e-07	-2.9746e-06	-9.3556e-07	2.3603e-06	-1.9345e-07	-0.1011	4.8044e-07	-2.1813e-07	3.1778e-06	-0.20944	0.068948	4.183e-08	-1.8024e-07	-1.298e-05	1.5903e-17	0.28899	0.081525	0.069872	2.9817e-07	-1.2326e-06	-0.35511	-6.7865e-07	-0.0093486	0.5584	7.1081e-06	-0.014292	-6.3537e-07	0.0019916	0.0061883	1.0574e-16	3.6696e-05
11.387	-5.6803e-07	-0.22103	-0.15664	-5.4305e-07	0.19329	0.62737	0.52243	-4.8376e-06	-2.0369e-05	-0.16111	0.013775	0.18127	-8.0253e-07	-2.271e-07	-0.017767	0.097016	0.12744	-0.11409	-1.3448e-07	-2.9746e-06	-9.3556e-07	2.3603e-06	-1.9345e-07	0.09264	4.8044e-07	-2.1813e-07	3.1778e-06	0.10758	0.017349	4.183e-08	-1.8024e-07	-1.298e-05	1.5903e-17	0.20588	-0.38544	-0.019905	2.9817e-07	-1.2326e-06	0.0056243	-6.7865e-07	-0.0093486	0.052013	7.1081e-06	-0.17278	-6.3537e-07	-0.033862	0.0061883	1.0574e-16	3.6696e-05
20.352	-5.6803e-07	-0.060489	0.048251	-5.4305e-07	0.16321	0.508	-0.022716	-4.8376e-06	-2.0369e-05	0.023575	0.0016452	-0.77236	-8.0253e-07	-2.271e-07	0.028036	0.1935	-0.018057	0.11522	-1.3448e-07	-2.9746e-06	-9.3556e-07	2.3603e-06	-1.9345e-07	0.62088	4.8044e-07	-2.1813e-07	3.1778e-06	-0.045684	0.094425	4.183e-08	-1.8024e-07	-1.298e-05	1.5903e-17	0.53881	0.081525	-0.019905	2.9817e-07	-1.2326e-06	0.060441	-6.7865e-07	-0.0093486	0.82725	7.1081e-06	-0.014292	-6.3537e-07	-0.033862	-0.08849	1.0574e-16	3.6696e-05
-20.763	-5.6803e-07	-0.22552	-0.15664	-5.4305e-07	0.14584	0.71146	-0.15082	-4.8376e-06	-2.0369e-05	0.16244	0.15361	-0.47175	-8.0253e-07	-2.271e-07	0.028036	0.0114	0.23442	-0.14572	-1.3448e-07	-2.9746e-06	-9.3556e-07	2.3603e-06	-1.9345e-07	0.221	4.8044e-07	-2.1813e-07	3.1778e-06	0.12624	0.017349	4.183e-08	-1.8024e-07	-1.298e-05	1.5903e-17	0.70504	0.21335	-0.019905	2.9817e-07	-1.2326e-06	-0.068918	-6.7865e-07	-0.0093486	0.77874	7.1081e-06	-0.17278	-6.3537e-07	0.037845	-0.08849	1.0574e-16	3.6696e-05
28.446	-5.6803e-07	0.047541	-0.15664	-5.4305e-07	0.13445	0.93775	0.30857	-4.8376e-06	-2.0369e-05	0.030119	0.0016452	0.18127	-8.0253e-07	-2.271e-07	0.028036	-0.067604	0.11879	-0.12524	-1.3448e-07	-2.9746e-06	-9.3556e-07	2.3603e-06	-1.9345e-07	0.0082426	4.8044e-07	-2.1813e-07	3.1778e-06	-0.24507	0.094425	4.183e-08	-1.8024e-07	-1.298e-05	1.5903e-17	0.1634	0.070741	-0.019905	2.9817e-07	-1.2326e-06	-0.37389	-6.7865e-07	-0.021218	-0.49723	7.1081e-06	-0.17278	-6.3537e-07	0.0019916	0.0061883	1.0574e-16	3.6696e-05
34.909	-5.6803e-07	-0.035972	0.048251	-5.4305e-07	-0.0086282	0.37837	-0.26107	-4.8376e-06	-2.0369e-05	0.16244	0.0016452	0.08743	-8.0253e-07	-2.271e-07	0.043384	0.0114	-0.0095725	0.15025	-1.3448e-07	-2.9746e-06	-9.3556e-07	2.3603e-06	-1.9345e-07	-0.1855	4.8044e-07	-2.1813e-07	3.1778e-06	0.12591	-0.0087739	4.183e-08	-1.8024e-07	-1.298e-05	1.5903e-17	0.089724	0.22413	-0.019905	2.9817e-07	-1.2326e-06	-0.022372	-6.7865e-07	-0.0093486	-0.29003	7.1081e-06	-0.19309	-6.3537e-07	0.037845	0.0061883	1.0574e-16	3.6696e-05
5.5872	-5.6803e-07	-0.047545	-0.15664	-5.4305e-07	0.074272	0.56479	0.02375	-4.8376e-06	-2.0369e-05	0.1559	0.013775	-0.050624	-8.0253e-07	-2.271e-07	-0.017767	-0.037292	-0.071068	-0.0487	-1.3448e-07	-2.9746e-06	-9.3556e-07	2.3603e-06	-1.9345e-07	0.0082426	4.8044e-07	-2.1813e-07	3.1778e-06	0.13627	0.017349	4.183e-08	-1.8024e-07	-1.298e-05	1.5903e-17	0.62193	0.20681	-0.019905	2.9817e-07	-1.2326e-06	0.085283	-6.7865e-07	-0.0093486	0.42254	7.1081e-06	-0.17278	-6.3537e-07	0.0019916	0.0061883	1.0574e-16	3.6696e-05
2.0718	-5.6803e-07	-0.12462	-0.15664	-5.4305e-07	0.116	0.62275	-0.01614	-4.8376e-06	-2.0369e-05	0.1559	0.14148	-0.23908	-8.0253e-07	-2.271e-07	-0.033115	0.0114	0.14107	0.20365	-1.3448e-07	-2.9746e-06	-9.3556e-07	2.3603e-06	-1.9345e-07	0.221	4.8044e-07	-2.1813e-07	3.1778e-06	0.12936	0.042825	4.183e-08	-1.8024e-07	-1.298e-05	1.5903e-17	0.32141	0.10242	0.069872	2.9817e-07	-1.2326e-06	0.066622	-6.7865e-07	-0.0093486	0.42254	7.1081e-06	-0.014292	-6.3537e-07	0.0019916	-0.041151	1.0574e-16	3.6696e-05
24.936	-5.6803e-07	0.012967	0.048251	-5.4305e-07	-0.01378	0.29836	1.0717	-4.8376e-06	-2.0369e-05	0.030119	0.12936	0.16895	-8.0253e-07	-2.271e-07	0.028036	0.0114	0.16351	0.10153	-1.3448e-07	-2.9746e-06	-9.3556e-07	2.3603e-06	-1.9345e-07	0.72362	4.8044e-07	-2.1813e-07	3.1778e-06	0.12248	0.016703	4.183e-08	-1.8024e-07	-1.298e-05	1.5903e-17	0.28899	0.058175	-0.019905	2.9817e-07	-1.2326e-06	-0.031647	-6.7865e-07	-0.0093486	0.54408	7.1081e-06	-0.17278	-6.3537e-07	0.0019916	0.0061883	1.0574e-16	3.6696e-05
0.55022	-5.6803e-07	-0.043727	0.048251	-5.4305e-07	0.16321	0.33907	-0.034894	-4.8376e-06	-2.0369e-05	0.030119	-0.010484	-0.10384	-8.0253e-07	-2.271e-07	0.043384	-0.014409	-0.00092196	-0.14572	-1.3448e-07	-2.9746e-06	-9.3556e-07	2.3603e-06	-1.9345e-07	0.40813	4.8044e-07	-2.1813e-07	3.1778e-06	0.069879	0.068302	4.183e-08	-1.8024e-07	-1.298e-05	1.5903e-17	0.53881	0.19599	-0.019905	2.9817e-07	-1.2326e-06	0.045076	-6.7865e-07	-0.0093486	0.54734	7.1081e-06	-0.17278	-6.3537e-07	0.0019916	-0.041151	1.0574e-16	3.6696e-05
32.805	-5.6803e-07	-0.033298	0.048251	-5.4305e-07	-0.16392	0.13112	0.082394	-4.8376e-06	-2.0369e-05	-0.028782	-0.010484	-0.051395	-8.0253e-07	-2.271e-07	-0.017767	0.037209	-0.051628	0.12288	-1.3448e-07	-2.9746e-06	-9.3556e-07	2.3603e-06	-1.9345e-07	0.30539	4.8044e-07	-2.1813e-07	3.1778e-06	0.097448	-0.034896	4.183e-08	-1.8024e-07	-1.298e-05	1.5903e-17	-0.095692	-0.070464	-0.019905	2.9817e-07	-1.2326e-06	0.085283	-6.7865e-07	-0.0093486	-0.72898	7.1081e-06	-0.35159	-6.3537e-07	0.0019916	-0.041151	1.0574e-16	3.6696e-05
30.852	-5.6803e-07	0.05541	0.048251	-5.4305e-07	0.041116	0.65181	0.02375	-4.8376e-06	-2.0369e-05	0.023575	0.12936	0.1936	-8.0253e-07	-2.271e-07	0.028036	0.23631	-0.0094067	0.13433	-1.3448e-07	-2.9746e-06	-9.3556e-07	2.3603e-06	-1.9345e-07	0.0082426	4.8044e-07	-2.1813e-07	3.1778e-06	-0.27417	-0.034896	4.183e-08	-1.8024e-07	-1.298e-05	1.5903e-17	0.15413	0.20895	0.069872	2.9817e-07	-1.2326e-06	-0.19996	-6.7865e-07	-0.0093486	0.56167	7.1081e-06	-0.17278	-6.3537e-07	-0.033862	0.0061883	1.0574e-16	3.6696e-05
-21.018	-5.6803e-07	-0.0013418	0.048251	-5.4305e-07	0.14999	0.57532	0.134	-4.8376e-06	-2.0369e-05	0.030119	0.28132	-0.31477	-8.0253e-07	-2.271e-07	-0.033115	-0.037292	0.061505	0.43358	-1.3448e-07	-2.9746e-06	-9.3556e-07	2.3603e-06	-1.9345e-07	0.63922	4.8044e-07	-2.1813e-07	3.1778e-06	0.13627	0.12231	4.183e-08	-1.8024e-07	-1.298e-05	1.5903e-17	0.70504	0.060992	0.069872	2.9817e-07	-1.2326e-06	0.0056243	-6.7865e-07	-0.0093486	0.79307	7.1081e-06	-0.17278	-6.3537e-07	0.0019916	-0.041151	1.0574e-16	3.6696e-05
7.1107	-5.6803e-07	0.0064137	0.048251	-5.4305e-07	0.14584	0.19053	0.67086	-4.8376e-06	-2.0369e-05	0.023575	0.013775	-0.23154	-8.0253e-07	-2.271e-07	-0.002419	-0.011484	0.098438	-0.31003	-1.3448e-07	-2.9746e-06	-9.3556e-07	2.3603e-06	-1.9345e-07	0.32373	4.8044e-07	-2.1813e-07	3.1778e-06	0.1087	0.22791	4.183e-08	-1.8024e-07	-1.298e-05	1.5903e-17	0.57945	0.060992	-0.019905	2.9817e-07	-1.2326e-06	-0.091579	-6.7865e-07	-0.0093486	0.80739	7.1081e-06	-0.53039	-6.3537e-07	-0.033862	-0.041151	1.0574e-16	3.6696e-05
1.7827	-5.6803e-07	-0.22103	0.048251	-5.4305e-07	0.077117	0.49092	0.26868	-4.8376e-06	-2.0369e-05	0.16244	0.15361	-0.45208	-8.0253e-07	-2.271e-07	-0.002419	0.037209	-0.063495	-0.10644	-1.3448e-07	-2.9746e-06	-9.3556e-07	2.3603e-06	-1.9345e-07	0.0082426	4.8044e-07	-2.1813e-07	3.1778e-06	0.12248	0.096831	4.183e-08	-1.8024e-07	-1.298e-05	1.5903e-17	0.15413	0.35912	-0.019905	2.9817e-07	-1.2326e-06	0.048012	-6.7865e-07	-0.0093486	0.066338	7.1081e-06	-0.014292	-6.3537e-07	0.037845	-0.041151	1.0574e-16	3.6696e-05
18.226	-5.6803e-07	-0.10279	0.048251	-5.4305e-07	0.041522	0.57452	0.099531	-4.8376e-06	-2.0369e-05	-0.10221	0.28132	-0.37791	-8.0253e-07	-2.271e-07	0.043384	0.029042	0.090508	-0.23477	-1.3448e-07	-2.9746e-06	-9.3556e-07	2.3603e-06	-1.9345e-07	0.17704	4.8044e-07	-2.1813e-07	3.1778e-06	-0.018824	-0.0087739	4.183e-08	-1.8024e-07	-1.298e-05	1.5903e-17	-0.14638	-0.081614	-0.019905	2.9817e-07	-1.2326e-06	0.032836	-6.7865e-07	-0.021218	0.18787	7.1081e-06	-0.014292	-6.3537e-07	-0.033862	-0.08849	1.0574e-16	3.6696e-05
18.645	-5.6803e-07	0.0051022	0.048251	-5.4305e-07	0.15452	0.37523	0.29614	-4.8376e-06	-2.0369e-05	-0.028782	0.12936	0.08743	-8.0253e-07	-2.271e-07	-0.017767	0.0114	0.21743	0.0012798	-1.3448e-07	-2.9746e-06	-9.3556e-07	2.3603e-06	-1.9345e-07	0.30539	4.8044e-07	-2.1813e-07	3.1778e-06	-0.20075	0.016703	4.183e-08	-1.8024e-07	-1.298e-05	1.5903e-17	0.41323	-0.086567	-0.019905	2.9817e-07	-1.2326e-06	0.048012	-6.7865e-07	-0.0093486	-0.16841	7.1081e-06	-0.014292	-6.3537e-07	0.0019916	0.0061883	1.0574e-16	3.6696e-05
-6.2287	-5.6803e-07	-0.073264	-0.36154	-5.4305e-07	0.040183	0.33361	0.57408	-4.8376e-06	-2.0369e-05	-0.16111	0.12936	0.17819	-8.0253e-07	-2.271e-07	-0.002419	0.0091302	0.12744	-0.11691	-1.3448e-07	-2.9746e-06	-9.3556e-07	2.3603e-06	-1.9345e-07	0.40813	4.8044e-07	-2.1813e-07	3.1778e-06	0.097448	0.096185	4.183e-08	-1.8024e-07	-1.298e-05	1.5903e-17	-0.1788	-0.21942	0.069872	2.9817e-07	-1.2326e-06	0.085283	-6.7865e-07	-0.021218	-0.28995	7.1081e-06	-0.19309	-6.3537e-07	-0.033862	0.0061883	1.0574e-16	3.6696e-05
61.054	-5.6803e-07	0.013074	0.048251	-5.4305e-07	0.1144	0.2733	0.19129	-4.8376e-06	-2.0369e-05	0.023575	0.14148	-0.13291	-8.0253e-07	-2.271e-07	0.043384	-0.059437	-0.15063	-0.058482	-1.3448e-07	-2.9746e-06	-9.3556e-07	2.3603e-06	-1.9345e-07	0.53648	4.8044e-07	-2.1813e-07	3.1778e-06	0.12248	0.042825	4.183e-08	-1.8024e-07	-1.298e-05	1.5903e-17	0.49634	0.064205	-0.019905	2.9817e-07	-1.2326e-06	0.02535	-6.7865e-07	-0.0093486	0.5584	7.1081e-06	-0.17278	-6.3537e-07	-0.033862	-0.041151	1.0574e-16	3.6696e-05
0.4922	-5.6803e-07	-0.13235	0.048251	-5.4305e-07	-0.026028	0.23149	0.30857	-4.8376e-06	-2.0369e-05	0.030119	-0.010484	-0.40862	-8.0253e-07	-2.271e-07	-0.033115	0.054208	0.20556	0.22013	-1.3448e-07	-2.9746e-06	-9.3556e-07	2.3603e-06	-1.9345e-07	0.027258	4.8044e-07	-2.1813e-07	3.1778e-06	0.13627	0.016703	4.183e-08	-1.8024e-07	-1.298e-05	1.5903e-17	-0.043951	0.060992	-0.019905	2.9817e-07	-1.2326e-06	0.0056243	-6.7865e-07	-0.0093486	0.080578	7.1081e-06	-0.014292	-6.3537e-07	0.0019916	-0.041151	1.0574e-16	3.6696e-05
1.2707	-5.6803e-07	0.13825	0.048251	-5.4305e-07	0.017037	0.49567	0.30857	-4.8376e-06	-2.0369e-05	0.030119	0.013775	-0.076046	-8.0253e-07	-2.271e-07	0.089187	0.0048605	0.12744	0.155	-1.3448e-07	-2.9746e-06	-9.3556e-07	2.3603e-06	-1.9345e-07	0.32373	4.8044e-07	-2.1813e-07	3.1778e-06	0.069879	0.12055	4.183e-08	-1.8024e-07	-1.298e-05	1.5903e-17	0.080292	0.060992	-0.019905	2.9817e-07	-1.2326e-06	-0.068918	-6.7865e-07	-0.0093486	-0.28995	7.1081e-06	-0.17278	-6.3537e-07	0.0019916	-0.041151	1.0574e-16	3.6696e-05
15.67	-5.6803e-07	-0.1325	0.048251	-5.4305e-07	0.116	0.74069	0.31724	-4.8376e-06	-2.0369e-05	-0.028782	-0.010484	0.16895	-8.0253e-07	-2.271e-07	-0.017767	0.012055	-0.088058	0.048866	-1.3448e-07	-2.9746e-06	-9.3556e-07	2.3603e-06	-1.9345e-07	0.62088	4.8044e-07	-2.1813e-07	3.1778e-06	0.13168	-0.034896	4.183e-08	-1.8024e-07	-1.298e-05	1.5903e-17	0.2383	0.070741	0.069872	2.9817e-07	-1.2326e-06	0.072875	-6.7865e-07	-0.0093486	0.066338	7.1081e-06	-0.35159	-6.3537e-07	0.0019916	0.0061883	1.0574e-16	3.6696e-05
41.621	-5.6803e-07	-0.17864	0.048251	-5.4305e-07	0.15612	0.66321	0.30857	-4.8376e-06	-2.0369e-05	0.030119	0.0016452	-0.15756	-8.0253e-07	-2.271e-07	0.012688	-0.014409	0.12744	0.11678	-1.3448e-07	-2.9746e-06	-9.3556e-07	2.3603e-06	-1.9345e-07	0.09264	4.8044e-07	-2.1813e-07	3.1778e-06	-0.052918	-0.0087739	4.183e-08	-1.8024e-07	-1.298e-05	1.5903e-17	0.53881	-0.049931	-0.019905	2.9817e-07	-1.2326e-06	-0.068918	-6.7865e-07	-0.021218	0.066338	7.1081e-06	-0.35159	-6.3537e-07	0.0019916	-0.041151	1.0574e-16	3.6696e-05
24.071	-5.6803e-07	-0.37151	0.048251	-5.4305e-07	0.22633	0.53005	0.59347	-4.8376e-06	-2.0369e-05	0.023575	0.013775	-0.13291	-8.0253e-07	-2.271e-07	0.028036	-0.014409	0.12408	0.29581	-1.3448e-07	-2.9746e-06	-9.3556e-07	2.3603e-06	-1.9345e-07	0.72362	4.8044e-07	-2.1813e-07	3.1778e-06	0.13627	0.068948	4.183e-08	-1.8024e-07	-1.298e-05	1.5903e-17	0.37076	-0.25362	-0.019905	2.9817e-07	-1.2326e-06	0.085283	-6.7865e-07	-0.0093486	0.066253	7.1081e-06	-0.17278	-6.3537e-07	-0.033862	-0.041151	1.0574e-16	3.6696e-05
26.789	-5.6803e-07	-0.048218	-0.15664	-5.4305e-07	0.065848	0.43598	0.26868	-4.8376e-06	-2.0369e-05	0.16244	0.28132	-0.65361	-8.0253e-07	-2.271e-07	-0.033115	0.080017	0.064867	-0.32828	-1.3448e-07	-2.9746e-06	-9.3556e-07	2.3603e-06	-1.9345e-07	0.40813	4.8044e-07	-2.1813e-07	3.1778e-06	0.15381	-0.0087739	4.183e-08	-1.8024e-07	-1.298e-05	1.5903e-17	0.32141	0.38498	-0.019905	2.9817e-07	-1.2326e-06	0.0056243	-6.7865e-07	-0.0093486	0.43687	7.1081e-06	-0.35159	-6.3537e-07	0.037845	-0.08849	1.0574e-16	3.6696e-05
49.127	-5.6803e-07	-0.13264	0.048251	-5.4305e-07	0.19489	0.50705	0.24993	-4.8376e-06	-2.0369e-05	-0.028782	-0.010484	-0.21443	-8.0253e-07	-2.271e-07	0.028036	0.2105	-0.034135	-0.2387	-1.3448e-07	-2.9746e-06	-9.3556e-07	2.3603e-06	-1.9345e-07	0.38979	4.8044e-07	-2.1813e-07	3.1778e-06	0.12512	0.016703	4.183e-08	-1.8024e-07	-1.298e-05	1.5903e-17	0.19582	0.060992	-0.019905	2.9817e-07	-1.2326e-06	0.14228	-6.7865e-07	-0.0093486	0.83165	7.1081e-06	-0.35159	-6.3537e-07	0.0019916	-0.041151	1.0574e-16	3.6696e-05
11.868	-5.6803e-07	-0.1324	0.048251	-5.4305e-07	0.10301	0.40458	0.27578	-4.8376e-06	-2.0369e-05	-0.028782	0.0016452	-0.066802	-8.0253e-07	-2.271e-07	0.043384	0.1935	0.064867	-0.038	-1.3448e-07	-2.9746e-06	-9.3556e-07	2.3603e-06	-1.9345e-07	0.17704	4.8044e-07	-2.1813e-07	3.1778e-06	0.12934	0.042825	4.183e-08	-1.8024e-07	-1.298e-05	1.5903e-17	0.1855	0.060992	-0.019905	2.9817e-07	-1.2326e-06	-0.035765	-6.7865e-07	-0.0093486	0.43687	7.1081e-06	-0.17278	-6.3537e-07	0.0019916	-0.041151	1.0574e-16	3.6696e-05
17.647	-5.6803e-07	0.049605	-0.15664	-5.4305e-07	-0.096971	0.76993	-0.1473	-4.8376e-06	-2.0369e-05	0.023575	0.0016452	-0.14114	-8.0253e-07	-2.271e-07	0.028036	0.14481	-0.063495	-0.16562	-1.3448e-07	-2.9746e-06	-9.3556e-07	2.3603e-06	-1.9345e-07	0.63922	4.8044e-07	-2.1813e-07	3.1778e-06	0.21712	0.042825	4.183e-08	-1.8024e-07	-1.298e-05	1.5903e-17	-0.043951	0.064205	-0.019905	2.9817e-07	-1.2326e-06	0.060428	-6.7865e-07	-0.0093486	0.53741	7.1081e-06	-0.014292	-6.3537e-07	-0.033862	-0.041151	1.0574e-16	3.6696e-05
3.6055	-5.6803e-07	-0.22103	0.048251	-5.4305e-07	0.10008	0.69549	-0.034894	-4.8376e-06	-2.0369e-05	0.030119	-0.010484	-0.14524	-8.0253e-07	-2.271e-07	-0.017767	-0.059437	0.14316	-0.014159	-1.3448e-07	-2.9746e-06	-9.3556e-07	2.3603e-06	-1.9345e-07	0.0082426	4.8044e-07	-2.1813e-07	3.1778e-06	0.10758	0.096185	4.183e-08	-1.8024e-07	-1.298e-05	1.5903e-17	-0.063272	0.070741	0.069872	2.9817e-07	-1.2326e-06	0.0056243	-6.7865e-07	-0.0093486	0.79015	7.1081e-06	-0.35159	-6.3537e-07	0.0019916	-0.041151	1.0574e-16	3.6696e-05
8.1756	-5.6803e-07	0.095064	-0.15664	-5.4305e-07	0.15452	0.33087	-0.034894	-4.8376e-06	-2.0369e-05	0.14936	0.0016452	-0.38397	-8.0253e-07	-2.271e-07	-0.017767	-0.033629	-0.0095725	0.090647	-1.3448e-07	-2.9746e-06	-9.3556e-07	2.3603e-06	-1.9345e-07	0.09264	4.8044e-07	-2.1813e-07	3.1778e-06	0.12247	0.042825	4.183e-08	-1.8024e-07	-1.298e-05	1.5903e-17	0.62193	0.3418	-0.019905	2.9817e-07	-1.2326e-06	0.047989	-6.7865e-07	-0.0093486	1.2121	7.1081e-06	-0.17278	-6.3537e-07	-0.033862	-0.041151	1.0574e-16	3.6696e-05
-12.811	-5.6803e-07	-0.089863	0.048251	-5.4305e-07	0.10301	0.69433	0.30857	-4.8376e-06	-2.0369e-05	0.1559	-0.010484	0.1782	-8.0253e-07	-2.271e-07	-0.002419	-0.01965	0.20556	-0.11969	-1.3448e-07	-2.9746e-06	-9.3556e-07	2.3603e-06	-1.9345e-07	0.62088	4.8044e-07	-2.1813e-07	3.1778e-06	0.093993	0.14778	4.183e-08	-1.8024e-07	-1.298e-05	1.5903e-17	0.1634	0.33859	-0.019905	2.9817e-07	-1.2326e-06	0.075939	-6.7865e-07	-0.0093486	0.42254	7.1081e-06	-0.17278	-6.3537e-07	0.0019916	0.0061883	1.0574e-16	3.6696e-05
12.776	-5.6803e-07	-0.22103	0.048251	-5.4305e-07	0.14999	0.38805	0.48321	-4.8376e-06	-2.0369e-05	0.1559	0.2692	0.099755	-8.0253e-07	-2.271e-07	-0.002419	0.0114	0.10094	0.36448	-1.3448e-07	-2.9746e-06	-9.3556e-07	2.3603e-06	-1.9345e-07	0.09264	4.8044e-07	-2.1813e-07	3.1778e-06	0.23007	-0.034896	4.183e-08	-1.8024e-07	-1.298e-05	1.5903e-17	0.62193	0.21656	-0.019905	2.9817e-07	-1.2326e-06	0.02535	-6.7865e-07	-0.0093486	0.57273	7.1081e-06	-0.014292	-6.3537e-07	0.0019916	0.0061883	1.0574e-16	3.6696e-05
0.84734	-5.6803e-07	-0.029418	0.048251	-5.4305e-07	-0.061742	0.39855	-0.20243	-4.8376e-06	-2.0369e-05	0.1559	-0.010484	-0.19479	-8.0253e-07	-2.271e-07	-0.017767	0.048967	0.073518	0.048135	-1.3448e-07	-2.9746e-06	-9.3556e-07	2.3603e-06	-1.9345e-07	0.53648	4.8044e-07	-2.1813e-07	3.1778e-06	0.13627	0.016703	4.183e-08	-1.8024e-07	-1.298e-05	1.5903e-17	-0.12706	0.20681	-0.019905	2.9817e-07	-1.2326e-06	-0.074034	-6.7865e-07	-0.0093486	0.052013	7.1081e-06	-0.17278	-6.3537e-07	0.0019916	-0.041151	1.0574e-16	3.6696e-05
-24.987	-5.6803e-07	0.14612	-0.15664	-5.4305e-07	0.065587	0.44882	0.099831	-4.8376e-06	-2.0369e-05	-0.028782	0.14148	-0.31305	-8.0253e-07	-2.271e-07	0.043384	0.1935	0.28	-0.041105	-1.3448e-07	-2.9746e-06	-9.3556e-07	2.3603e-06	-1.9345e-07	0.09264	4.8044e-07	-2.1813e-07	3.1778e-06	-0.039134	0.042825	4.183e-08	-1.8024e-07	-1.298e-05	1.5903e-17	0.42132	0.21548	-0.019905	2.9817e-07	-1.2326e-06	0.10501	-6.7865e-07	-0.0093486	0.052013	7.1081e-06	-0.17278	-6.3537e-07	0.0019916	-0.041151	1.0574e-16	3.6696e-05
-3.55	-5.6803e-07	0.041044	0.048251	-5.4305e-07	-0.016004	0.11821	0.54647	-4.8376e-06	-2.0369e-05	-0.10221	0.0016452	-0.67852	-8.0253e-07	-2.271e-07	-0.017767	0.034939	0.27135	-0.012106	-1.3448e-07	-2.9746e-06	-9.3556e-07	2.3603e-06	-1.9345e-07	0.30539	4.8044e-07	-2.1813e-07	3.1778e-06	0.12247	0.094425	4.183e-08	-1.8024e-07	-1.298e-05	1.5903e-17	-0.011531	0.19812	-0.019905	2.9817e-07	-1.2326e-06	0.047974	-6.7865e-07	-0.0093486	0.46103	7.1081e-06	-0.17278	-6.3537e-07	-0.033862	-0.08849	1.0574e-16	3.6696e-05
-9.8749	-5.6803e-07	-0.075683	0.048251	-5.4305e-07	0.015437	0.54762	0.25703	-4.8376e-06	-2.0369e-05	0.1559	0.12936	-0.06372	-8.0253e-07	-2.271e-07	0.043384	0.1935	0.20894	-0.045976	-1.3448e-07	-2.9746e-06	-9.3556e-07	2.3603e-06	-1.9345e-07	0.09264	4.8044e-07	-2.1813e-07	3.1778e-06	-0.060913	0.016703	4.183e-08	-1.8024e-07	-1.298e-05	1.5903e-17	0.27893	0.33859	0.069872	2.9817e-07	-1.2326e-06	-0.012965	-6.7865e-07	-0.0093486	0.57264	7.1081e-06	-0.014292	-6.3537e-07	0.0019916	-0.041151	1.0574e-16	3.6696e-05
0.89057	-5.6803e-07	-0.17864	0.048251	-5.4305e-07	0.10008	0.3035	0.30857	-4.8376e-06	-2.0369e-05	0.14936	0.14148	-0.7662	-8.0253e-07	-2.271e-07	-0.017767	-0.037292	0.10709	-0.098659	-1.3448e-07	-2.9746e-06	-9.3556e-07	2.3603e-06	-1.9345e-07	0.0082426	4.8044e-07	-2.1813e-07	3.1778e-06	0.13627	0.070708	4.183e-08	-1.8024e-07	-1.298e-05	1.5903e-17	0.28899	0.21335	-0.019905	2.9817e-07	-1.2326e-06	-0.074034	-6.7865e-07	-0.0093486	0.40822	7.1081e-06	-0.17278	-6.3537e-07	-0.033862	-0.08849	1.0574e-16	3.6696e-05
-3.763	-5.6803e-07	-0.13626	0.048251	-5.4305e-07	-0.065293	0.3872	0.54185	-4.8376e-06	-2.0369e-05	0.16244	-0.010484	-0.35213	-8.0253e-07	-2.271e-07	0.043384	-0.037292	-0.00092196	-0.10605	-1.3448e-07	-2.9746e-06	-9.3556e-07	2.3603e-06	-1.9345e-07	0.0082426	4.8044e-07	-2.1813e-07	3.1778e-06	-0.14537	-0.034896	4.183e-08	-1.8024e-07	-1.298e-05	1.5903e-17	-0.068959	0.35912	-0.019905	2.9817e-07	-1.2326e-06	0.062621	-6.7865e-07	-0.0093486	0.049011	7.1081e-06	-0.35159	-6.3537e-07	0.037845	-0.08849	1.0574e-16	3.6696e-05
9.404	-5.6803e-07	0.19495	0.048251	-5.4305e-07	0.116	-0.042297	-0.01614	-4.8376e-06	-2.0369e-05	0.030119	0.0016452	0.099755	-8.0253e-07	-2.271e-07	-0.017767	0.0061589	0.010945	-0.28886	-1.3448e-07	-2.9746e-06	-9.3556e-07	2.3603e-06	-1.9345e-07	0.09264	4.8044e-07	-2.1813e-07	3.1778e-06	0.24385	-0.0087739	4.183e-08	-1.8024e-07	-1.298e-05	1.5903e-17	0.26967	0.059211	-0.019905	2.9817e-07	-1.2326e-06	0.085283	-6.7865e-07	-0.0093486	0.43687	7.1081e-06	-0.014292	-6.3537e-07	0.0019916	0.0061883	1.0574e-16	3.6696e-05
-3.9995	-5.6803e-07	0.10917	0.048251	-5.4305e-07	-0.095371	0.59353	0.54185	-4.8376e-06	-2.0369e-05	-0.10221	0.0016452	0.17511	-8.0253e-07	-2.271e-07	0.043384	0.3498	0.010945	-0.25571	-1.3448e-07	-2.9746e-06	-9.3556e-07	2.3603e-06	-1.9345e-07	0.027258	4.8044e-07	-2.1813e-07	3.1778e-06	0.14923	0.042825	4.183e-08	-1.8024e-07	-1.298e-05	1.5903e-17	0.0066132	0.20891	-0.019905	2.9817e-07	-1.2326e-06	-0.086417	-6.7865e-07	-0.0093486	0.15256	7.1081e-06	-0.17278	-6.3537e-07	-0.033862	0.0061883	1.0574e-16	3.6696e-05
46.11	-5.6803e-07	-0.0013418	-0.15664	-5.4305e-07	0.017037	0.58243	-0.26107	-4.8376e-06	-2.0369e-05	0.030119	0.0016452	-0.06372	-8.0253e-07	-2.271e-07	-0.002419	0.037209	0.044516	-0.052119	-1.3448e-07	-2.9746e-06	-9.3556e-07	2.3603e-06	-1.9345e-07	0.63922	4.8044e-07	-2.1813e-07	3.1778e-06	0.10758	-0.0087739	4.183e-08	-1.8024e-07	-1.298e-05	1.5903e-17	0.42266	-0.096315	-0.019905	2.9817e-07	-1.2326e-06	0.062621	-6.7865e-07	-0.0093486	0.81732	7.1081e-06	-0.17278	-6.3537e-07	0.0019916	-0.041151	1.0574e-16	3.6696e-05
20.795	-5.6803e-07	-0.088067	0.048251	-5.4305e-07	0.1517	0.54683	0.24641	-4.8376e-06	-2.0369e-05	0.16244	0.013775	-0.13291	-8.0253e-07	-2.271e-07	0.028036	-0.014409	0.12744	-0.1861	-1.3448e-07	-2.9746e-06	-9.3556e-07	2.3603e-06	-1.9345e-07	0.30539	4.8044e-07	-2.1813e-07	3.1778e-06	0.15381	0.27951	4.183e-08	-1.8024e-07	-1.298e-05	1.5903e-17	-0.12706	0.092675	-0.019905	2.9817e-07	-1.2326e-06	0.14228	-6.7865e-07	-0.0093486	0.16689	7.1081e-06	-0.014292	-6.3537e-07	0.037845	-0.041151	1.0574e-16	3.6696e-05
59.244	-5.6803e-07	-0.16192	-0.15664	-5.4305e-07	-0.01378	0.59156	0.3637	-4.8376e-06	-2.0369e-05	0.16244	0.14148	-0.076046	-8.0253e-07	-2.271e-07	0.028036	0.034939	-0.051628	0.10918	-1.3448e-07	-2.9746e-06	-9.3556e-07	2.3603e-06	-1.9345e-07	0.09264	4.8044e-07	-2.1813e-07	3.1778e-06	-0.073351	0.042825	4.183e-08	-1.8024e-07	-1.298e-05	1.5903e-17	0.20588	0.2036	-0.019905	2.9817e-07	-1.2326e-06	-0.098867	-6.7865e-07	-0.021218	0.037688	7.1081e-06	-0.35159	-6.3537e-07	0.037845	-0.041151	1.0574e-16	3.6696e-05
37.067	-5.6803e-07	0.012967	0.048251	-5.4305e-07	0.064248	0.5189	0.02375	-4.8376e-06	-2.0369e-05	0.1559	0.14148	-0.076046	-8.0253e-07	-2.271e-07	-0.002419	-0.10813	0.028603	0.43656	-1.3448e-07	-2.9746e-06	-9.3556e-07	2.3603e-06	-1.9345e-07	0.83364	4.8044e-07	-2.1813e-07	3.1778e-06	0.13627	0.12231	4.183e-08	-1.8024e-07	-1.298e-05	1.5903e-17	0.28899	0.47358	-0.019905	2.9817e-07	-1.2326e-06	0.0056243	-6.7865e-07	-0.0093486	0.52309	7.1081e-06	-0.014292	-6.3537e-07	0.0019916	-0.041151	1.0574e-16	3.6696e-05
0.54554	-5.6803e-07	-0.11031	0.048251	-5.4305e-07	-0.0080038	0.15823	-0.23353	-4.8376e-06	-2.0369e-05	0.1559	0.0016452	-0.06371	-8.0253e-07	-2.271e-07	-0.033115	-0.011484	0.064867	-0.052163	-1.3448e-07	-2.9746e-06	-9.3556e-07	2.3603e-06	-1.9345e-07	0.32373	4.8044e-07	-2.1813e-07	3.1778e-06	0.088304	0.17391	4.183e-08	-1.8024e-07	-1.298e-05	1.5903e-17	-0.045128	0.2201	-0.019905	2.9817e-07	-1.2326e-06	-0.0191	-6.7865e-07	-0.0093486	0.2022	7.1081e-06	-0.014292	-6.3537e-07	0.0019916	-0.041151	1.0574e-16	3.6696e-05
0.085646	-5.6803e-07	0.13857	0.048251	-5.4305e-07	-0.041045	0.47267	0.78679	-4.8376e-06	-2.0369e-05	0.1559	-0.010484	-0.088623	-8.0253e-07	-2.271e-07	0.028036	0.13967	0.10373	-0.0061871	-1.3448e-07	-2.9746e-06	-9.3556e-07	2.3603e-06	-1.9345e-07	0.09264	4.8044e-07	-2.1813e-07	3.1778e-06	-0.032222	0.016703	4.183e-08	-1.8024e-07	-1.298e-05	1.5903e-17	-0.088281	0.21656	0.069872	2.9817e-07	-1.2326e-06	-0.012961	-6.7865e-07	-0.0093486	0.052013	7.1081e-06	-0.17278	-6.3537e-07	0.0019916	-0.041151	1.0574e-16	3.6696e-05
3.3376	-5.6803e-07	-0.13238	0.048251	-5.4305e-07	0.15319	0.79803	0.30504	-4.8376e-06	-2.0369e-05	0.16244	0.0016452	-0.52737	-8.0253e-07	-2.271e-07	-0.002419	-0.014409	0.064867	-0.20231	-1.3448e-07	-2.9746e-06	-9.3556e-07	2.3603e-06	-1.9345e-07	0.62088	4.8044e-07	-2.1813e-07	3.1778e-06	0.13627	0.12231	4.183e-08	-1.8024e-07	-1.298e-05	1.5903e-17	0.70504	0.33859	-0.019905	2.9817e-07	-1.2326e-06	0.14228	-6.7865e-07	-0.0093486	1.2022	7.1081e-06	-0.35159	-6.3537e-07	0.037845	-0.041151	1.0574e-16	3.6696e-05
32.393	-5.6803e-07	-0.13219	0.048251	-5.4305e-07	0.0558	0.34122	0.30857	-4.8376e-06	-2.0369e-05	0.030119	-0.010484	0.037407	-8.0253e-07	-2.271e-07	-0.033115	0.037209	0.12744	-0.12747	-1.3448e-07	-2.9746e-06	-9.3556e-07	2.3603e-06	-1.9345e-07	0.62088	4.8044e-07	-2.1813e-07	3.1778e-06	0.068635	-0.034896	4.183e-08	-1.8024e-07	-1.298e-05	1.5903e-17	0.29708	0.060992	-0.019905	2.9817e-07	-1.2326e-06	-0.14347	-6.7865e-07	-0.0093486	0.57273	7.1081e-06	-0.17278	-6.3537e-07	0.0019916	-0.041151	1.0574e-16	3.6696e-05
9.3432	-5.6803e-07	-0.075683	0.048251	-5.4305e-07	0.10731	0.58974	0.43303	-4.8376e-06	-2.0369e-05	0.030119	-0.010484	-0.076046	-8.0253e-07	-2.271e-07	-0.033115	0.0114	0.010945	-0.17536	-1.3448e-07	-2.9746e-06	-9.3556e-07	2.3603e-06	-1.9345e-07	0.09264	4.8044e-07	-2.1813e-07	3.1778e-06	0.12248	0.016703	4.183e-08	-1.8024e-07	-1.298e-05	1.5903e-17	0.41457	0.19599	0.069872	2.9817e-07	-1.2326e-06	0.048012	-6.7865e-07	-0.0093486	0.5584	7.1081e-06	-0.17278	-6.3537e-07	0.0019916	-0.041151	1.0574e-16	3.6696e-05
18.352	-5.6803e-07	-0.13727	0.048251	-5.4305e-07	0.16641	0.66466	-0.26107	-4.8376e-06	-2.0369e-05	0.030119	-0.010484	-0.076046	-8.0253e-07	-2.271e-07	-0.002419	-0.011484	-0.20051	0.15961	-1.3448e-07	-2.9746e-06	-9.3556e-07	2.3603e-06	-1.9345e-07	0.09264	4.8044e-07	-2.1813e-07	3.1778e-06	-0.025349	0.044586	4.183e-08	-1.8024e-07	-1.298e-05	1.5903e-17	0.44565	0.081525	-0.019905	2.9817e-07	-1.2326e-06	0.085283	-6.7865e-07	-0.0093486	0.43247	7.1081e-06	-0.35159	-6.3537e-07	0.0019916	-0.041151	1.0574e-16	3.6696e-05
-1.2103	-5.6803e-07	-0.082236	-0.15664	-5.4305e-07	-0.036076	0.48552	-0.067704	-4.8376e-06	-2.0369e-05	0.16244	0.14148	-0.40246	-8.0253e-07	-2.271e-07	-0.002419	0.028399	0.010945	0.048135	-1.3448e-07	-2.9746e-06	-9.3556e-07	2.3603e-06	-1.9345e-07	0.17704	4.8044e-07	-2.1813e-07	3.1778e-06	0.14692	0.15019	4.183e-08	-1.8024e-07	-1.298e-05	1.5903e-17	-0.12706	0.2036	-0.019905	2.9817e-07	-1.2326e-06	-0.035657	-6.7865e-07	-0.0093486	0.052013	7.1081e-06	-0.17278	-6.3537e-07	0.037845	-0.041151	1.0574e-16	3.6696e-05
4.2631	-5.6803e-07	0.048188	0.048251	-5.4305e-07	0.14584	0.52526	0.37894	-4.8376e-06	-2.0369e-05	0.16244	-0.010484	-0.076046	-8.0253e-07	-2.271e-07	-0.002419	0.037209	0.16351	-0.0091878	-1.3448e-07	-2.9746e-06	-9.3556e-07	2.3603e-06	-1.9345e-07	0.0082426	4.8044e-07	-2.1813e-07	3.1778e-06	-0.025349	0.096185	4.183e-08	-1.8024e-07	-1.298e-05	1.5903e-17	0.28899	0.24998	-0.019905	2.9817e-07	-1.2326e-06	0.085283	-6.7865e-07	-0.0093486	0.42254	7.1081e-06	-0.014292	-6.3537e-07	0.037845	-0.041151	1.0574e-16	3.6696e-05
10.008	-5.6803e-07	-0.043727	-0.15664	-5.4305e-07	0.10571	0.41838	0.30857	-4.8376e-06	-2.0369e-05	0.1559	0.14148	-0.22674	-8.0253e-07	-2.271e-07	-0.002419	-0.014409	-0.029924	-0.10571	-1.3448e-07	-2.9746e-06	-9.3556e-07	2.3603e-06	-1.9345e-07	0.221	4.8044e-07	-2.1813e-07	3.1778e-06	-0.036359	0.094425	4.183e-08	-1.8024e-07	-1.298e-05	1.5903e-17	0.41323	0.20681	0.069872	2.9817e-07	-1.2326e-06	-0.1038	-6.7865e-07	-0.0093486	0.18787	7.1081e-06	-0.17278	-6.3537e-07	0.0019916	-0.041151	1.0574e-16	3.6696e-05
-1.1559	-5.6803e-07	-0.13686	0.048251	-5.4305e-07	0.13445	0.69039	0.134	-4.8376e-06	-2.0369e-05	-0.028782	0.0016452	-0.19131	-8.0253e-07	-2.271e-07	0.089187	0.1677	0.11879	-0.098659	-1.3448e-07	-2.9746e-06	-9.3556e-07	2.3603e-06	-1.9345e-07	0.17704	4.8044e-07	-2.1813e-07	3.1778e-06	0.17715	-0.0087739	4.183e-08	-1.8024e-07	-1.298e-05	1.5903e-17	0.29708	-0.066034	-0.019905	2.9817e-07	-1.2326e-06	-0.022347	-6.7865e-07	-0.0093486	0.41954	7.1081e-06	-0.35159	-6.3537e-07	0.0019916	-0.041151	1.0574e-16	3.6696e-05
24.04	-5.6803e-07	-0.016615	-0.15664	-5.4305e-07	-0.16471	0.3405	0.50196	-4.8376e-06	-2.0369e-05	0.1559	0.12936	-0.71871	-8.0253e-07	-2.271e-07	-0.017767	0.0114	0.073518	0.042216	-1.3448e-07	-2.9746e-06	-9.3556e-07	2.3603e-06	-1.9345e-07	0.0082426	4.8044e-07	-2.1813e-07	3.1778e-06	0.13663	0.17567	4.183e-08	-1.8024e-07	-1.298e-05	1.5903e-17	-0.28329	0.21656	0.15965	2.9817e-07	-1.2326e-06	-0.063484	-6.7865e-07	-0.0093486	0.052013	7.1081e-06	-0.014292	-6.3537e-07	0.0019916	-0.08849	1.0574e-16	3.6696e-05
21.045	-5.6803e-07	0.095064	0.048251	-5.4305e-07	0.12468	-0.30187	0.15458	-4.8376e-06	-2.0369e-05	0.030119	0.14148	0.16895	-8.0253e-07	-2.271e-07	-0.033115	0.037209	0.073518	-0.18448	-1.3448e-07	-2.9746e-06	-9.3556e-07	2.3603e-06	-1.9345e-07	0.30539	4.8044e-07	-2.1813e-07	3.1778e-06	0.098388	0.12231	4.183e-08	-1.8024e-07	-1.298e-05	1.5903e-17	0.18655	0.060992	-0.019905	2.9817e-07	-1.2326e-06	-0.019222	-6.7865e-07	-0.021218	0.052013	7.1081e-06	-0.17278	-6.3537e-07	0.0019916	0.0061883	1.0574e-16	3.6696e-05
25.014	-5.6803e-07	-0.22103	0.048251	-5.4305e-07	0.08117	0.78596	0.24993	-4.8376e-06	-2.0369e-05	-0.10221	0.013775	0.18127	-8.0253e-07	-2.271e-07	-0.002419	0.0114	0.12744	-0.094272	-1.3448e-07	-2.9746e-06	-9.3556e-07	2.3603e-06	-1.9345e-07	0.221	4.8044e-07	-2.1813e-07	3.1778e-06	0.06876	0.12055	4.183e-08	-1.8024e-07	-1.298e-05	1.5903e-17	-0.1788	-0.084431	-0.019905	2.9817e-07	-1.2326e-06	0.14228	-6.7865e-07	-0.021218	0.066338	7.1081e-06	-0.17278	-6.3537e-07	-0.033862	0.0061883	1.0574e-16	3.6696e-05
26.679	-5.6803e-07	-0.075683	0.048251	-5.4305e-07	0.015437	0.71041	0.30857	-4.8376e-06	-2.0369e-05	0.030119	0.0016452	0.18127	-8.0253e-07	-2.271e-07	-0.002419	0.054208	0.18823	-0.012672	-1.3448e-07	-2.9746e-06	-9.3556e-07	2.3603e-06	-1.9345e-07	0.17704	4.8044e-07	-2.1813e-07	3.1778e-06	0.13627	0.070708	4.183e-08	-1.8024e-07	-1.298e-05	1.5903e-17	0.28899	0.081525	-0.019905	2.9817e-07	-1.2326e-06	-0.074034	-6.7865e-07	-0.0093486	0.18113	7.1081e-06	-0.17278	-6.3537e-07	0.0019916	0.10487	1.0574e-16	3.6696e-05
-4.2007	-5.6803e-07	-0.048865	0.048251	-5.4305e-07	-0.046821	0.55864	0.40341	-4.8376e-06	-2.0369e-05	0.1559	-0.010484	0.16895	-8.0253e-07	-2.271e-07	-0.033115	0.028399	-0.00092196	0.28608	-1.3448e-07	-2.9746e-06	-9.3556e-07	2.3603e-06	-1.9345e-07	0.0082426	4.8044e-07	-2.1813e-07	3.1778e-06	-0.069109	0.016703	4.183e-08	-1.8024e-07	-1.298e-05	1.5903e-17	-0.094642	0.22413	0.069872	2.9817e-07	-1.2326e-06	-0.031647	-6.7865e-07	-0.0093486	0.44679	7.1081e-06	-0.17278	-6.3537e-07	0.0019916	0.0061883	1.0574e-16	3.6696e-05
-6.1726	-5.6803e-07	-0.22103	0.048251	-5.4305e-07	0.084202	0.35219	-0.26107	-4.8376e-06	-2.0369e-05	-0.10221	0.0016452	0.1936	-8.0253e-07	-2.271e-07	-0.017767	-0.061707	0.12994	-0.0061871	-1.3448e-07	-2.9746e-06	-9.3556e-07	2.3603e-06	-1.9345e-07	0.53648	4.8044e-07	-2.1813e-07	3.1778e-06	0.10758	0.070708	4.183e-08	-1.8024e-07	-1.298e-05	1.5903e-17	0.028551	-0.23892	-0.019905	2.9817e-07	-1.2326e-06	0.0056243	-6.7865e-07	-0.021218	-0.28995	7.1081e-06	-0.17278	-6.3537e-07	-0.033862	0.0061883	1.0574e-16	3.6696e-05
-5.4268	-5.6803e-07	-0.0063395	-0.15664	-5.4305e-07	0.15612	0.53358	0.020322	-4.8376e-06	-2.0369e-05	-0.16111	0.0016452	-0.14524	-8.0253e-07	-2.271e-07	-0.002419	-0.037292	0.12744	0.099578	-1.3448e-07	-2.9746e-06	-9.3556e-07	2.3603e-06	-1.9345e-07	0.0082426	4.8044e-07	-2.1813e-07	3.1778e-06	0.20503	0.094425	4.183e-08	-1.8024e-07	-1.298e-05	1.5903e-17	0.53881	-0.22917	0.15965	2.9817e-07	-1.2326e-06	0.062621	-6.7865e-07	-0.021218	0.56167	7.1081e-06	-0.014292	-6.3537e-07	-0.033862	-0.041151	1.0574e-16	3.6696e-05
[truncated: 490 more columns]
